# Supplementary material for: DNA methylation, through DNMT1, has an essential role in the development of gastrointestinal smooth muscle cells and disease
Source: Cell Death Dis. 2018 Apr 27;9(5):474. doi: 10.1038/s41419-018-0495-z (PMC5920081; doi:10.1038/s41419-018-0495-z)
Supplement: Supplementary file 9 — Supplementary Table 3 [file 41419_2018_495_MOESM9_ESM.xlsx]

## Sheet: (a) mRNA-seq
Supplementary Table 3a. Expression profiles of mRNA-seq between Dnmt1-WT and Dnmt1-KO tunica muscularis
Gene ID	Expression (FPKM)		# of varaints		Fold change
	Dnmt1 WT	Dnmt1 KO	Dnmt1 WT	Dnmt1 KO	KO/WT
Mir703	1774.86	5286.58	1	1	2.97859
Myl6	6441.38	4155.65	1	1	0.645149
Acta2	5408.13	4016.24	1	1	0.74263
Myl9	5526.94	3647.37	1	1	0.659926
Rpl41	2285.71	3572.51	2	2	1.56298
Actg2	3974.45	3223.48	1	1	0.811051
Rps21	1641.79	2717.16	2	2	1.65499
Rpl38	1216.46	2558.12	3	3	2.10292
Atp5k	1812.61	2555.15	1	1	1.40965
Rps27	1318.27	2520.94	2	2	1.91231
Actb	2843.15	2243.76	1	1	0.789181
Tpm1	3557.59	2018.19	9	10	0.567292
Prnp	111.124	1976.73	2	2	17.7885
Eef1a1	2347.09	1939.82	1	1	0.826479
Rplp1	1584.26	1895.61	1	1	1.19653
Rps29	1159.21	1857.82	1	1	1.60266
Rps26	1054.08	1763.6	1	1	1.67312
Tagln	2156.8	1726.8	1	1	0.800631
Rps15	1223.28	1719.65	1	1	1.40577
Rpl36	960.574	1596.2	1	1	1.66171
Tmsb4x	862.113	1582.44	1	1	1.83554
B2m	415.791	1561.3	1	1	3.75501
Col3a1	1148.06	1552.41	2	2	1.3522
Csrp1	1972.75	1529.44	1	1	0.775283
Sparc	966.143	1519.57	2	2	1.57283
Col1a1	700.414	1517.78	2	2	2.16697
Tpt1	1369.32	1515.75	1	1	1.10694
Ppia	1360.61	1507.23	1	1	1.10776
Rpl28	1028.61	1464.05	1	1	1.42333
Rps17	1085.35	1436.39	1	1	1.32343
Rps12	1032.15	1432.89	1	1	1.38826
Cox8a	1179.93	1319.47	1	1	1.11826
Rps28	736.554	1292.52	2	2	1.75482
Rpl26	893.475	1286.49	2	2	1.43987
Myh11	2685.29	1255.51	2	2	0.467551
Mylk	2832.17	1254.06	3	3	0.442791
Rplp2	734.318	1252.51	1	1	1.70568
Apoe	542.759	1247.11	1	1	2.29772
Rpl35	888.191	1242.18	1	1	1.39855
Rps2	834.836	1221.7	1	1	1.4634
Fth1	1047.3	1207.83	1	1	1.15328
Crip1	610.689	1177.52	1	1	1.92818
Cox4i1	1195.51	1158.17	1	1	0.968766
Rps14	758.311	1153.04	1	1	1.52054
Tpm2	2298.81	1144.15	6	5	0.497712
Rps9	814.296	1137.42	1	1	1.39681
Cox6c	1127.96	1132.79	1	1	1.00428
Rpl37a	768.816	1118.97	2	2	1.45545
Cox6a1	826.71	1117.37	1	1	1.35159
Rps10	763.286	1105.84	1	1	1.44879
Uba52	893.52	1103.68	2	2	1.23521
Actg1	1182.96	1093.31	2	2	0.924219
Rps20	682.718	1073.43	1	1	1.57229
Rps23	769.093	1055.56	1	1	1.37247
Rpl39	404.685	1044.66	2	2	2.58142
Pfn1	909.434	1042.68	2	2	1.14652
Rn45s	2166.37	1038.82	1	1	0.479521
Des	1279.03	1036.06	1	1	0.810036
Tmsb10	625.066	1032.41	2	2	1.65168
Lgals1	527.598	1013.69	1	1	1.92133
Rpl23a	845.895	1004.55	1	1	1.18756
Rpl34	628.81	990.321	4	4	1.57491
Ndufa3	678.046	979.148	1	1	1.44407
S100a11	438.124	966.213	1	1	2.20534
Eln	259.869	960.541	1	1	3.69625
Rps18	622.236	951.656	1	1	1.52941
Uqcr11	940.576	947.655	1	1	1.00753
Rpl19	722.778	943.267	2	2	1.30506
Rpl36a	645.042	937.17	1	1	1.45288
Fau	601.879	930.431	3	3	1.54588
Rps11	661.514	923.666	1	1	1.39629
Col1a2	591.401	923.041	1	1	1.56077
Rpl32	563.993	915.821	1	1	1.62382
Ubb	917.369	911.517	1	1	0.993621
2010107E04Rik	801.213	882.016	1	1	1.10085
Fabp4	103.724	874.842	1	1	8.43433
Uqcrh	912.565	864.474	1	1	0.947301
Igfbp7	587.437	853.283	2	2	1.45255
Usmg5	576.768	841.348	1	1	1.45873
Hspa8	897.013	830.724	1	1	0.9261
Rpl35a	590.196	822.914	3	3	1.39431
Rpl18	581.429	822.786	1	1	1.41511
Rpl11	583.743	820.986	1	1	1.40642
Cfl1	634.328	813.7	1	1	1.28277
Rps8	571.006	809.289	2	2	1.4173
Rpl7a	661.711	802.664	1	1	1.21301
Mgp	440.836	801.285	1	1	1.81765
Cox6b1	750.242	786.05	1	1	1.04773
Rps16	536.284	778.163	1	1	1.45103
Flna	1204.72	770.397	3	3	0.63948
Rps5	568.424	769.91	1	1	1.35446
Ptms	1024.39	752.705	2	2	0.734782
Rpl10	603.53	749.681	1	1	1.24216
Gapdh	781.556	748.67	2	2	0.957923
Rpl13	613.874	743.609	1	1	1.21134
Rps4x	694.056	739.516	1	1	1.0655
Gm12191	539.908	732.774	1	1	1.35722
Rpl8	578.162	728.601	1	1	1.2602
Rpl13a	420.577	716.317	1	1	1.70318
Rps19	394.926	712.705	2	2	1.80466
Atp5j2	704.403	708.4	1	1	1.00567
Hspb1	324.582	691.827	1	1	2.13144
Ptma	680.764	684.59	1	1	1.00562
Rpl7	609.608	669.52	1	1	1.09828
Ndufa4	644.704	662.171	1	1	1.02709
Gnas	593.988	660.931	7	7	1.1127
Ftl1	322.047	660.757	1	2	2.05174
Rps3a1	690.473	659.675	1	1	0.955396
Rps24	721.099	648.28	3	3	0.899017
Ifitm3	337.338	643.665	1	1	1.90807
Rps13	389.399	635.719	1	1	1.63256
Rplp0	520.751	628.525	1	1	1.20696
Tuba1a	432.006	623.086	2	2	1.44231
Cst3	427.064	620.056	1	1	1.4519
Rpl37	483.883	616.892	1	1	1.27488
Cnn1	690.343	616.132	2	2	0.892501
Atp5l	570.449	613.958	1	1	1.07627
Dcn	427.744	613.535	3	3	1.43435
Atp5d	511.425	610.191	2	2	1.19312
Cox7c	620.229	609.462	1	1	0.98264
Uqcr10	570.774	607.687	1	1	1.06467
Rpl12	444.715	606.817	1	1	1.36451
Rpl29	328.491	599.735	1	1	1.82573
Dstn	952.088	596.654	1	1	0.626679
Atp5e	454.176	593.421	1	1	1.30659
Rpl9	444.923	591.491	1	1	1.32942
Rpl23	508.583	589.612	3	3	1.15932
Atp5b	816.947	580.515	1	1	0.710591
Rnu11	519.879	579.966	1	1	1.11558
Rpl24	494.269	577.294	1	1	1.16798
Atp5g3	613.108	576.996	2	2	0.9411
Calm2	900.853	572.106	1	1	0.635071
S100a6	243.303	568.789	2	1	2.33778
Rpl27a	445.185	568.601	1	1	1.27722
Cox5b	597.368	568.106	1	1	0.951015
Eef2	588.049	565.737	1	1	0.962058
Aldoa	736.501	565.166	3	3	0.767366
Sepw1	482.505	562.082	1	1	1.16492
Capns1	414.816	557.428	2	2	1.3438
Rarres2	572.921	556.535	3	3	0.971399
Rpl17	434.7	550.422	1	1	1.26621
Rps27a	395.29	538.71	2	2	1.36282
Sod1	367.508	538.037	2	2	1.46401
Atp5h	531.91	531.619	1	1	0.999453
Vim	372.796	525.48	1	1	1.40956
Ifitm2	601.631	522.873	1	1	0.869093
Col4a1	405.963	518.998	1	1	1.27844
Uqcrb	486.346	518.461	1	1	1.06603
Rpl10a	378.81	508.354	1	1	1.34198
Ckb	817.817	503.695	1	1	0.615902
Hsp90ab1	549.494	497.35	1	1	0.905105
Rps25	394.432	489.983	1	1	1.24225
Rps6	451.21	476.808	2	2	1.05673
Psap	415.147	476.4	5	5	1.14755
Rpl36al	307.95	475.292	1	1	1.54341
A430078G23Rik	3.37218	472.038	1	1	139.98
Rps7	353.811	470.352	1	1	1.32939
Sparcl1	959.88	469.877	1	1	0.489516
Hint1	392.764	465.59	1	1	1.18542
Gnb2l1	366.186	444.766	1	1	1.21459
Slc25a4	606.965	443.835	1	1	0.731237
Apoa4	208.369	433.802	1	1	2.08189
Uqcrq	377.419	425.346	2	2	1.12699
Cox7a2	388.297	422.439	1	1	1.08793
Rpl3	402.172	422.103	1	1	1.04956
Rpl18a	326.646	421.344	1	1	1.28991
Rpl31	339.605	420.572	3	3	1.23841
Col4a2	345.322	418.445	1	1	1.21175
Col6a1	328.648	417.749	1	1	1.27111
Tceb2	330.58	416.606	1	1	1.26023
Rpl27	309.242	415.449	1	1	1.34344
Rpl4	421.989	415.26	1	1	0.984054
Shfm1	326.91	414.878	1	1	1.26909
Rpl6	364.072	414.642	1	1	1.1389
Serpinh1	420.925	406.66	4	4	0.966112
C3	345.945	405.332	1	1	1.17167
Col6a2	236.478	399.925	1	1	1.69117
Atp5a1	451.905	398.092	1	1	0.88092
Ndufb8	469.268	397.091	1	1	0.846192
Ndufa7	318.723	392.225	4	4	1.23062
Rpsa	290.041	392.076	1	1	1.3518
S100a10	165.479	387.445	1	1	2.34135
Cpe	551.969	379.401	1	1	0.687359
Igfbp4	302.779	375.865	1	1	1.24138
Itm2b	339.848	369.43	1	1	1.08704
Eif5a	294.688	368.305	5	8	1.24981
H2-D1	55.3937	363.541	1	1	6.56286
Ndufa5	367.681	361.65	2	2	0.983599
Cd74	21.1862	357.749	2	2	16.8859
Gal	220.548	352.413	1	1	1.5979
Myeov2	238.632	350.108	2	2	1.46715
Ndufa1	263.893	339.439	2	2	1.28627
Mir6340	233.572	339.3	1	1	1.45266
Ndufa13	354.916	338.816	2	1	0.954636
Ndufs6	309.979	334.972	2	2	1.08063
Gsn	213.278	333.421	3	3	1.56332
Bsg	358.859	332.627	3	3	0.926901
Calr	341.834	331.15	2	2	0.968747
Dbi	172.386	331.075	3	4	1.92055
Oaz1	262.285	330.259	1	1	1.25916
Tnnt2	239.203	328.534	6	5	1.37345
Apoa1	158.319	327.299	1	1	2.06734
Ndufb9	347.188	327.093	2	2	0.942122
Gm1821	310.736	323.969	2	2	1.04258
Romo1	274.405	322.94	3	3	1.17687
H2-K1	40.3878	322.913	1	1	7.99531
Dynlrb1	283.862	320.556	4	4	1.12927
Rps27l	151.691	320.181	2	2	2.11075
Sncg	211.324	316.433	1	1	1.49738
Car3	27.1636	315.395	1	1	11.6109
Rpl15	303.2	314.526	2	2	1.03736
Fxyd1	347.055	310.618	4	4	0.895012
Slpi	252.129	310.521	2	2	1.23159
Gpx3	120.226	309.801	1	1	2.57682
Dmpk	644.586	309.001	6	6	0.47938
H3f3a	333.83	307.255	1	1	0.920394
Rps3	294.208	305.35	2	2	1.03787
Hbb-bs	75.0127	304.43	1	1	4.05838
Cd81	288.131	302.87	1	1	1.05115
Atpif1	216.899	302.467	1	1	1.39451
Tppp3	387.037	299.983	1	1	0.775076
App	266.758	298.859	6	6	1.12034
Pkm	313.814	298.722	2	2	0.951907
Bgn	112.169	297.262	1	1	2.65013
Cald1	469.997	296.481	3	3	0.630816
Pcp4	747.714	293.592	1	1	0.392653
Actn1	298.829	290.488	3	4	0.972088
Ndufa2	269.554	287.66	1	1	1.06717
Crip2	206.674	284.406	3	3	1.37611
Itgb1	377.352	283.371	1	1	0.750946
Uchl1	227.7	283.241	1	1	1.24392
Rnasek	189.779	283.228	2	2	1.49241
Grcc10	295.305	281.967	1	1	0.954833
Atp5g1	201.281	281.554	3	3	1.39881
Sec61g	177.271	280.934	4	4	1.58477
Ptrf	304.861	280.48	1	1	0.920026
Atp5g2	265.168	279.968	2	2	1.05581
Laptm4a	282.376	279.225	1	1	0.988841
Meg3	204	278.971	10	8	1.36751
Akr1a1	250.759	277.232	1	1	1.10557
Gm11127	1.09009	277.157	1	1	254.251
Ilk	243.286	276.717	2	2	1.13741
Rpl21	247.634	275.221	2	2	1.1114
Rpl5	341.783	273.069	2	3	0.798955
Tmem176b	196.765	271.044	7	6	1.3775
Edf1	202.355	268.589	1	1	1.32732
Tubb5	210.351	268.466	1	1	1.27628
Selm	267.602	268.062	1	1	1.00172
Slc25a3	272.766	267.46	1	1	0.980547
Naca	288.594	266.423	5	5	0.923175
Rpl14	233.069	265.62	1	1	1.13966
Atp5f1	305.353	262.894	2	2	0.860951
Cryab	259.501	260.277	4	4	1.00299
Atp5j	327.659	258.739	2	2	0.789659
Atp5o	307.165	258.665	1	1	0.842104
Nme2	134.522	257.518	2	2	1.91432
Mt1	56.3803	255.817	1	1	4.53735
Eef1g	225.941	254.478	1	2	1.1263
Ost4	230.862	254.013	2	2	1.10028
Ndufa6	228.811	253.555	1	1	1.10814
Serping1	139.137	251.035	2	2	1.80423
Mdh2	261.059	250.235	1	1	0.958538
H3f3b	190.346	249.623	1	1	1.31142
Gabarap	200.743	249.564	1	1	1.2432
Fstl1	204.972	248.697	1	1	1.21332
Fn1	183.623	247.876	6	6	1.34992
Gpx4	212.853	247	2	2	1.16043
Ndufb7	235.905	246.747	1	1	1.04596
Snrpd2	245.727	245.387	2	1	0.998616
Tmem258	186.136	245.344	2	2	1.31809
Myadm	256.875	244.235	4	4	0.950794
Cox5a	215.308	244.005	2	2	1.13328
Uqcc2	146.889	243.677	1	1	1.65892
Bloc1s1	198.845	242.688	2	2	1.22049
Myl12a	124.043	241.223	2	4	1.94467
Pfdn5	220.492	239.177	1	1	1.08474
Ndufb4	192.942	238.54	1	1	1.23633
Eif1	226.117	237.915	1	1	1.05218
Atp5c1	290.328	234.077	3	3	0.806252
Ndufv3	264.823	233.929	2	2	0.883341
Ldha	173.351	233.1	2	3	1.34467
Park7	180.88	231.467	2	2	1.27968
Ndufc1	181.607	228.185	1	1	1.25648
Cd9	215.76	227.886	1	1	1.0562
Etfb	176.252	224.96	2	2	1.27636
Hba-a2	42.3399	224.694	2	2	5.3069
Dpt	229.051	224.667	1	1	0.98086
Igfbp2	21.2579	224.583	1	1	10.5647
Atp6v0c	199.622	222.417	1	1	1.11419
Chchd2	166.45	222.4	1	1	1.33614
Rbm3	138.706	222.003	5	5	1.60053
Gas6	171.097	221.374	1	1	1.29385
Swi5	193.941	221.306	3	3	1.1411
Nedd4	333.737	221.132	1	1	0.662594
Ndufa12	229.311	217.579	1	1	0.948838
Mfap4	62.8348	217.344	1	1	3.45897
Calm3	257.871	217.162	1	1	0.842134
Cd63	167.436	216.992	3	4	1.29597
Mrpl52	160.045	216.93	1	1	1.35543
Ywhah	205.543	215.529	2	2	1.04858
Eif4a1	160.497	214.924	2	2	1.33912
Arpc2	164.704	214.72	3	3	1.30367
Pdlim7	251.484	213.472	6	6	0.848847
Ctsd	184.78	213.135	1	1	1.15345
Igfbp6	166.946	212.2	1	1	1.27107
Aes	251.508	210.927	3	3	0.838649
Postn	276.445	210.822	3	3	0.762619
Timp2	209.373	210.391	2	2	1.00486
Penk	82.5311	210.071	3	4	2.54536
Pcolce	116.145	208.998	1	1	1.79946
Pdlim3	430.697	207.441	1	1	0.48164
Rras	222.22	207.347	1	1	0.933071
Pcp4l1	268.003	206.601	1	1	0.770891
Gnai2	203.382	206.565	2	2	1.01565
Ndufb2	159.557	206.524	2	2	1.29436
Nedd8	178.847	206.172	1	1	1.15278
Mrfap1	196.942	205.783	1	1	1.04489
Dad1	154.163	204.75	2	2	1.32814
Atp1a1	214.995	203.212	2	2	0.945197
Ltbp4	166.638	203.195	3	3	1.21938
Ndufb10	250.353	203.05	2	2	0.811053
P4hb	139.087	202.533	1	1	1.45616
Pabpc1	194.666	202.478	2	2	1.04013
Anxa2	102.248	202.127	1	1	1.97683
Snrpg	153.461	201.788	1	1	1.31491
Ybx1	273.659	201.25	1	1	0.735404
Actn4	140.185	201.25	1	1	1.4356
Fkbp1a	197.598	201.051	1	1	1.01747
Higd2a	175.114	199.424	1	1	1.13882
Prdx5	157.785	199.098	3	2	1.26183
Capzb	241.247	198.847	3	3	0.824245
Cav1	275.231	198.193	2	2	0.720095
Palld	231.388	197.72	5	5	0.854498
Hspb6	284.205	197.302	1	1	0.694224
Psmb4	156.293	196.685	1	1	1.25844
Lum	151.4	196.298	2	2	1.29655
Hmgn1	171.766	195.802	1	1	1.13993
Ly6e	93.5715	193.297	5	5	2.06577
Smdt1	121.061	192.228	2	2	1.58786
Rabac1	168.784	192.144	1	1	1.1384
Fxyd6	213.766	192.004	4	4	0.898194
Rbpms	253.943	191.809	4	4	0.755321
Slirp	128.535	191.63	1	1	1.49088
Gpx1	99.993	190.107	1	1	1.9012
Krt19	96.0797	188.374	2	2	1.9606
Ppp1r14a	188.077	187.303	1	1	0.995885
Anapc13	149.582	186.965	1	1	1.24992
Aplp2	244.72	186.104	3	3	0.760477
Ssr2	120.539	185.573	2	2	1.53952
Tecr	163.073	185.15	4	4	1.13538
Ywhae	176.735	185.019	1	1	1.04687
Rhoa	189.856	184.983	2	3	0.974334
Tuba1b	123.679	184.305	1	1	1.49019
Cox7a2l	210.673	183.542	2	2	0.871217
Ptpla	185.479	183.094	2	2	0.987142
Cfd	2.61325	182.621	2	2	69.8828
Rhoc	121.444	182.228	2	2	1.5005
Csrp2	108.366	182.031	1	1	1.67978
Rcn3	142.89	181.97	2	2	1.2735
Anxa5	132.404	181.456	1	1	1.37047
Arf1	183.203	181.133	2	2	0.988705
Ndufc2	164.965	180.95	1	1	1.0969
1810022K09Rik	124.198	180.583	1	1	1.45399
Mif	153.225	178.794	2	2	1.16687
Mlf2	183.722	177.905	2	2	0.968338
Ppp1r12c	223.134	177.502	2	2	0.795493
Prdx2	159.399	177.316	2	2	1.1124
Wdr92	52.3678	176.949	2	2	3.37897
Apoa1bp	84.9219	176.671	2	2	2.08039
Tagln2	118.067	176.148	1	1	1.49193
Prkar1a	187.199	176.102	2	2	0.940723
Tsc22d1	180.568	175.933	2	2	0.974326
Hmgn2	129.326	175.538	2	2	1.35733
Rab7	168.7	175.013	1	1	1.03742
Cd59a	257.204	174.183	3	3	0.677216
Map1lc3a	200.658	172.949	1	2	0.861911
Nenf	139.386	172.938	2	2	1.24071
Ddx5	248.119	171.471	2	2	0.691085
Ndufb11	192.884	171.394	2	2	0.888585
Ndufb3	185.668	171.329	1	1	0.922771
Clta	112.591	169.416	5	5	1.5047
Atox1	87.253	169.384	1	1	1.9413
Emp3	110.413	169.249	4	4	1.53287
Slc25a5	150.384	169.003	1	1	1.12381
Calu	152.585	168.981	3	3	1.10746
Smtn	394.94	168.812	5	6	0.427437
Ywhaz	200.963	168.27	6	5	0.83732
Sepp1	149.218	168.083	2	3	1.12643
Ppp2r1a	150.913	168.031	1	1	1.11343
Cdc42	166.073	167.995	2	2	1.01157
Calm1	198.871	167.962	2	2	0.844579
Pgm5	316.249	167.5	1	1	0.529646
Gas5	130.676	167.272	3	3	1.28004
Hnrnpk	187.946	167.176	3	3	0.889487
Ifi27l2a	43.3445	166.972	2	1	3.8522
Anxa6	195.598	166.344	2	2	0.850438
Srsf5	174.773	166.343	4	4	0.951771
Erdr1	50.6387	166.317	3	3	3.28439
Gpi1	173.521	165.171	2	3	0.951881
Gm6793	150.892	164.599	2	1	1.09084
Npm1	168.658	164.439	3	3	0.974988
Mrps21	192.505	163.77	1	1	0.850731
Lmna	152.437	163.61	4	3	1.0733
Hnrnpa1	179.471	163.592	5	6	0.911523
Ctnnb1	178.059	163.552	2	2	0.918526
Ssr4	90.5122	162.966	2	2	1.80048
Maged1	183.49	162.776	1	1	0.887111
Gng5	118.217	161.906	1	1	1.36957
Prkcdbp	92.5366	161.116	1	1	1.74111
Krtcap2	91.5136	160.86	2	2	1.75777
Lamp1	148.371	160.638	2	2	1.08267
Ndufb6	139.414	160.28	3	3	1.14967
Ngfrap1	117.932	159.769	3	3	1.35475
Btf3	151.952	159.385	2	2	1.04892
Prph	136.823	158.831	3	3	1.16085
Cnn2	119.817	158.63	1	1	1.32394
Tmem256	110.267	158.297	2	2	1.43558
Txn1	139.97	157.984	1	1	1.1287
Msrb1	101.579	157.568	2	2	1.55119
Arhgdia	119.821	157.395	2	2	1.31358
Psmb6	147.172	156.789	1	1	1.06535
Eif6	82.6714	156.344	2	2	1.89115
Txnip	219.655	156.172	2	2	0.710986
Eno1	174.579	156.138	1	1	0.894369
Ppib	121.905	155.908	2	2	1.27893
Rpl22l1	113.44	155.186	2	2	1.368
Gnb2	130.315	154.817	1	1	1.18802
9530068E07Rik	198.48	154.751	1	1	0.779681
Sumo2	171.974	154.588	1	1	0.898903
Atp2a2	249.231	154.536	3	4	0.620051
Ywhaq	166.598	154.041	3	3	0.924626
Prdx1	183.903	153.843	2	2	0.836544
Tubb2a	96.3531	153.635	1	1	1.5945
Eif3h	146.508	153.186	2	2	1.04558
Cox17	102.134	152.64	1	1	1.49451
Stmn2	148.34	152.612	2	2	1.0288
Hspe1	106.333	151.56	1	1	1.42533
Mapk3	136.06	150.458	2	2	1.10582
Cyc1	166.975	150.158	1	1	0.899284
Psmb1	131.956	149.815	2	2	1.13534
Msn	102.087	149.208	2	2	1.46157
Psmb3	125.748	149.146	1	1	1.18607
Col6a3	130.766	148.752	3	3	1.13754
Fhl1	112.745	148.526	4	4	1.31736
Mtch1	96.3136	147.759	4	4	1.53414
Tmbim6	109.448	147.638	4	2	1.34893
Pebp1	138.333	147.587	1	1	1.0669
Pgam1	125.82	147.552	1	1	1.17272
Prelid1	120.176	146.851	1	1	1.22197
Sep15	135.703	146.497	1	1	1.07954
Snx3	142.267	146.415	2	3	1.02916
Mdk	86.7821	145.797	5	6	1.68004
Tns1	190.641	145.584	6	7	0.763655
Sdhc	155.097	145.583	1	1	0.938658
Fabp1	42.133	145.488	1	1	3.45307
Glul	138.744	145.333	1	1	1.04749
Hsp90aa1	138.462	144.907	1	1	1.04655
Nnat	86.035	144.749	4	5	1.68244
Sqstm1	121.935	144.584	2	2	1.18574
Cartpt	37.8298	144.29	2	2	3.81418
Psme1	82.6891	144.104	4	2	1.74273
Ass1	133.624	144.029	2	2	1.07787
Snrpe	96.3347	143.933	1	1	1.49409
Tbca	117.308	143.71	1	1	1.22507
Morf4l1	198.528	143.379	2	2	0.72221
Ndufa10	130.062	142.533	2	2	1.09588
Mrpl23	149.716	141.345	1	1	0.944087
Arpc3	109.016	140.977	1	2	1.29318
Mrpl33	121.762	140.859	1	1	1.15684
Zyx	117.134	140.657	6	5	1.20082
Parva	175.721	140.628	2	2	0.800291
Pdcd5	118.83	140.486	2	2	1.18224
Eif3k	124.203	140.431	3	3	1.13066
Hmgb1	175.432	140.385	1	1	0.800225
Ndufab1	134.627	140.241	2	3	1.0417
Hspa5	155.365	139.286	2	2	0.896512
Grn	113.787	139.164	1	1	1.22302
Vcp	142.845	138.599	1	1	0.970275
Morf4l2	115.565	138.367	4	5	1.19731
Cox7b	180.884	138.367	1	2	0.764947
Hnrnpa2b1	164.967	137.303	4	4	0.832303
Scg2	125.558	137.299	3	3	1.09351
Ndufs8	133.14	136.972	3	2	1.02878
S100a1	99.558	136.626	1	1	1.37233
Gas1	169.257	136.579	1	1	0.806933
Drap1	133.216	136.282	2	2	1.02301
Bcam	104.012	135.92	1	1	1.30677
Tubb6	150.671	135.795	1	1	0.901268
Ap2m1	134.718	134.609	2	2	0.999192
Grina	103.594	134.255	1	1	1.29597
Coro1c	135.44	133.968	3	3	0.989132
Tpi1	130.276	133.71	1	1	1.02636
Ehd2	145.466	133.665	2	2	0.918874
Optc	168.267	133.419	4	4	0.7929
Nptn	196.165	133.387	1	1	0.679973
Psmb5	114.997	133.375	1	1	1.15981
Zfp36l1	145.746	133.341	1	1	0.914886
Cyb5r3	87.5228	133.014	1	1	1.51976
Ndn	103.081	132.9	1	1	1.28928
Cd151	104.146	132.797	3	3	1.27511
Gpc3	110.863	132.485	1	1	1.19503
Ldhb	187.696	132.387	1	1	0.705327
Uqcrc1	145.016	132.305	1	1	0.912348
Ndufs2	121.497	132.017	1	1	1.08659
Lamc1	124.251	131.686	2	2	1.05984
Itm2c	128.533	131.464	1	1	1.0228
Hcfc1r1	130.126	131.409	4	4	1.00986
Synpo2	233.128	131.303	3	2	0.563223
Hsp90b1	158.467	131.222	2	2	0.828068
Serinc3	145.796	130.925	1	3	0.897999
Ctsl	117.669	130.487	2	2	1.10893
Sptbn1	137.042	130.451	3	3	0.951907
Chchd10	170.71	130.2	3	2	0.762698
Timp3	161.88	130.193	2	2	0.804255
Ndufs7	161.951	130.166	2	2	0.803738
Psmb2	110.469	130.036	1	1	1.17713
Atp6v0b	91.0815	130.003	2	2	1.42733
Ctgf	34.235	129.635	1	1	3.78662
Snrnp70	142.565	129.581	3	3	0.908928
Eef1b2	110.968	129.558	1	2	1.16753
Tnc	83.0008	129.499	3	3	1.56021
Stmn1	130.356	129.398	1	1	0.992651
Phpt1	159.248	128.769	1	1	0.808607
Ddx39b	119.349	128.546	4	5	1.07706
Klc1	122.897	127.951	8	8	1.04113
Lims2	171.796	127.653	2	2	0.743051
Rac1	136.164	127.45	4	3	0.936004
Serinc1	137.338	126.954	1	1	0.924391
Ifi27	94.1113	126.908	5	5	1.34849
Ndufs5	121.051	126.682	2	2	1.04652
Nid1	141.05	126.598	1	1	0.89754
Gap43	92.4973	126.556	3	2	1.36821
Ergic3	98.7809	125.915	2	2	1.27469
Polr2f	108.981	125.793	2	2	1.15427
S100a4	72.0338	125.625	1	2	1.74397
Sdhb	131.702	125.415	2	2	0.952261
Defa24	12.433	125.324	1	1	10.0799
C1qa	31.5736	125.264	1	1	3.96737
Rpph1	40.8175	125.208	1	1	3.06751
Snrpb	109.965	125.201	1	1	1.13855
Ctsb	99.0506	125.116	3	4	1.26315
Cdkn1a	14.7212	124.901	2	2	8.48446
Gnb1	118.729	123.09	4	4	1.03673
Tma7	100.311	123.036	1	1	1.22655
Plac8	33.9845	122.9	1	1	3.61635
Arf4	103.204	122.569	2	2	1.18763
Pdia3	124.199	122.472	2	2	0.98609
Mcam	82.6046	122.357	2	2	1.48124
Hsbp1	129.982	122.312	2	2	0.940993
Psmb7	121.595	122.096	2	2	1.00412
Brk1	100.783	122.073	1	1	1.21125
Fis1	96.8381	122.001	2	2	1.25985
Vamp2	113.976	121.96	1	1	1.07005
Fbln1	96.2927	121.797	3	2	1.26486
Eif3f	113.205	121.664	1	1	1.07472
Col5a2	109.362	121.306	1	1	1.10922
Ube2m	108.083	121.17	3	3	1.12108
Cyba	74.6315	121.056	1	1	1.62205
Csnk2b	98.5155	120.978	2	2	1.22801
Vdac1	147.764	120.769	1	1	0.81731
Mt2	12.3104	120.318	1	1	9.77369
Tspan3	125.535	120.027	2	2	0.95612
Id2	131.058	119.991	1	1	0.915556
Ubl5	97.0515	119.578	2	2	1.23211
Dynll1	154.542	119.034	2	2	0.770238
Rbp2	46.1413	119.008	1	1	2.57921
Sec61b	68.8549	118.859	1	1	1.72622
Lgals3bp	69.8702	118.653	2	3	1.6982
Hnrnpab	119.774	118.581	3	2	0.99004
Tomm6	109.056	118.54	2	2	1.08696
Tubb4b	128.181	118.249	1	1	0.922516
Rnf187	130.05	118.098	2	2	0.908101
Eif4h	122.955	118.028	2	2	0.959925
Igfbp5	173.966	117.984	2	2	0.678206
Pmp22	102.917	117.957	1	1	1.14614
Tmem50a	97.9922	117.877	2	2	1.20292
Cnn3	98.1956	117.678	1	1	1.1984
Tomm7	127.335	117.647	1	1	0.923917
Lamb2	135.313	117.499	3	3	0.868343
Cd200	98.4632	117.457	5	5	1.1929
Sptan1	99.593	117.4	5	5	1.17879
Upk3b	126.209	117.373	2	2	0.929989
Tspo	50.9774	117.357	1	2	2.30213
Ywhab	117.609	117.322	1	1	0.99756
Wbp5	165.609	117.237	1	1	0.707914
Pbxip1	152.589	116.756	3	3	0.765165
Vat1	86.8658	116.658	2	2	1.34297
2410006H16Rik	40.3444	116.607	1	1	2.89029
Hspg2	100.15	116.523	4	4	1.16349
Aprt	61.3534	116.458	1	1	1.89815
Pomp	85.9305	116.039	1	1	1.35038
Cct5	122.316	115.633	1	1	0.945363
Map1lc3b	126.364	115.54	1	1	0.914343
Selk	82.1229	115.506	1	1	1.4065
Tubb3	81.5652	115.469	1	1	1.41567
Tmed2	113.082	115.448	2	2	1.02093
Tgfbi	61.0405	115.394	1	1	1.89045
Atp1b1	106.737	114.625	1	1	1.0739
Atp6v1f	100.389	114.088	1	1	1.13646
Hand2	145.152	113.441	2	2	0.781529
Mfap2	47.1101	113.119	1	1	2.40116
Hypk	87.949	113.093	1	1	1.28589
Synm	269.054	113.075	4	4	0.420267
Psenen	96.0403	112.91	2	2	1.17565
Lyz2	27.8367	112.847	2	2	4.0539
Itga5	53.7505	112.72	1	1	2.0971
Snora26	0	112.494	0	1	#DIV/0!
Rtn1	100.624	112.476	3	3	1.11779
Gstm1	148.957	112.461	3	2	0.754989
Tgfb1i1	163.149	112.201	3	4	0.687725
Rsrp1	120.854	112.145	3	3	0.927936
Ybx3	97.7876	111.835	3	3	1.14365
H2afz	105.879	111.203	1	1	1.05028
Col5a1	73.1018	110.884	2	2	1.51684
Cope	94.786	110.789	1	1	1.16883
Mmp14	77.2719	110.73	3	3	1.43299
Tpm4	68.2751	110.655	1	1	1.62072
Psd	211.533	110.572	3	4	0.52272
Rtn3	107.415	110.308	4	4	1.02694
Raly	100.068	110.285	5	4	1.10211
D8Ertd738e	115.287	110.15	1	1	0.955442
Srp14	99.1484	109.946	1	1	1.1089
Ddb1	109.574	109.799	1	1	1.00205
1110001J03Rik	120.999	109.564	2	2	0.905498
Mir143hg	174.834	109.457	2	2	0.626061
Ppp1ca	109.055	109.066	1	1	1.0001
Rpl22	96.5848	109.021	5	4	1.12876
Cd24a	93.3784	108.843	1	1	1.16561
Bola2	73.0753	108.683	1	1	1.48727
Ndufs3	124.369	108.355	4	3	0.871242
Ube2s	90.4143	108.212	1	1	1.19685
Myl12b	92.3848	107.728	1	1	1.16608
Tmem59	110.492	107.618	1	1	0.973989
Ecm1	60.9549	107.332	5	4	1.76084
Arpc1b	48.4736	107.283	1	1	2.21323
Ppp2ca	126.332	107.023	1	1	0.847157
Hnrnpf	107.702	106.938	4	5	0.99291
Rexo2	82.302	106.779	1	1	1.2974
Ndufa8	118.032	106.774	2	2	0.904613
Ogn	155.669	106.732	1	1	0.685634
Tgm2	70.5348	106.66	2	2	1.51216
Ech1	113.052	106.292	1	1	0.940205
Pgk1	107.042	106.156	1	1	0.991723
Fkbp8	93.6826	106.142	3	3	1.133
Aco2	139.985	106.078	2	2	0.757778
Spcs1	84.9387	105.914	1	1	1.24695
Cap1	103.953	105.817	3	3	1.01793
Pcbp1	92.7214	105.713	1	1	1.14011
Fkbp2	95.2904	105.303	2	2	1.10508
Hspb8	150.341	105.279	2	2	0.700264
Mfge8	60.3153	105.252	3	3	1.74504
Ccdc107	129.918	105.117	1	1	0.809103
Srsf2	89.2731	104.576	4	4	1.17141
Nucb1	82.5098	104.165	2	3	1.26246
Dazap2	103.267	104.109	1	1	1.00815
Aebp1	87.5604	103.769	3	3	1.18511
Mrpl42	129.229	103.758	3	3	0.802902
Psma2	103.714	103.66	1	1	0.999479
Fcgrt	73.7882	103.637	2	2	1.40452
Rsu1	126.73	103.629	1	1	0.817715
H2-Ab1	5.4609	103.588	1	1	18.969
Ptov1	103.616	103.512	4	3	0.998996
Ywhag	102.494	103.284	1	1	1.00771
Cox20	76.3956	102.952	1	1	1.34762
Jund	90.2212	102.919	1	1	1.14074
Atp1b3	104.288	102.811	1	1	0.985837
Bex2	59.4083	102.772	1	1	1.72993
Psmd8	92.1402	102.763	1	1	1.11529
Chmp2a	84.2814	102.613	1	1	1.2175
Timm8b	93.4542	102.495	1	1	1.09674
Stmn3	70.3543	102.495	1	1	1.45684
Atf4	84.5727	102.329	1	2	1.20996
Eif4g2	157.357	102.24	4	3	0.649731
Gstp1	97.3292	102.21	2	2	1.05015
Ap2s1	65.7198	102.142	1	1	1.5542
Oaz2	117.564	101.913	1	1	0.866873
Tprgl	106.24	101.83	2	2	0.958491
Atp6v0e	84.4636	101.721	2	2	1.20432
Smoc2	174.696	101.665	1	1	0.581954
Grem1	158.63	101.647	3	3	0.640778
C1qb	24.1856	101.513	2	2	4.19725
Nbl1	139.43	100.805	2	2	0.722974
Hnrnpu	106.637	100.716	1	1	0.944475
Rgs10	144.17	100.645	1	1	0.698099
Rhob	85.7237	100.438	1	1	1.17165
Lsm7	73.545	100.397	1	1	1.36511
Emc10	76.8101	100.022	2	2	1.3022
Nisch	102.318	99.7461	3	3	0.974866
Psma7	91.0595	99.4734	2	2	1.0924
Dpm3	87.3231	99.4588	1	1	1.13897
Cct7	88.4261	99.3173	2	2	1.12317
Hspb7	44.9436	99.2928	1	1	2.20928
Clic4	86.3234	99.1332	1	1	1.14839
Nap1l1	109.948	98.9049	4	4	0.89956
Sdc4	88.1298	98.6272	1	1	1.11911
Idh2	118.97	98.532	1	1	0.828209
Ppp1r12a	242.825	98.3601	4	4	0.405066
Sh3bgr	181.223	98.3453	1	1	0.542676
Cstb	59.8606	98.3337	1	1	1.64271
Gdi1	96.4234	98.312	2	2	1.01959
Sh3bgrl3	64.3158	98.2823	1	1	1.52812
Gdi2	97.7379	98.2064	1	1	1.00479
Nono	109.455	98.0887	2	2	0.896155
Serf2	82.7283	97.0507	4	4	1.17313
Clic1	63.1953	96.9198	2	2	1.53366
Myh9	60.2157	96.8975	3	3	1.60917
Tmem176a	56.4853	96.5743	3	3	1.70972
Angptl2	167.203	96.459	1	1	0.576898
Kctd10	102.282	96.3967	2	2	0.942459
Serpine2	54.2903	96.2699	1	1	1.77324
Wbp2	87.9844	96.1976	1	1	1.09335
Resp18	78.579	96.0725	2	2	1.22262
Wdr1	93.2185	95.7603	1	1	1.02727
Fbn1	59.7233	95.5817	2	2	1.60041
Tln1	118.623	95.4574	1	1	0.804712
Nfix	109.864	95.3419	7	6	0.86782
Eif1b	78.8074	95.3172	1	1	1.2095
Ppic	58.8736	95.1212	3	3	1.61569
Dynll2	120.023	95.1094	4	2	0.792425
Tyrobp	20.8928	95.0272	3	3	4.54831
Psma6	98.4882	94.8612	1	1	0.963173
Hnrnpl	110.691	94.7412	3	3	0.855909
Ndufb5	108.067	94.672	1	1	0.876049
Mgst1	40.9581	94.6376	1	1	2.3106
Cyr61	18.9708	94.4074	2	2	4.97645
Iscu	85.8885	94.3786	1	1	1.09885
Anp32b	82.272	94.3409	1	1	1.1467
Rrbp1	87.7345	94.2614	5	5	1.07439
Rab5c	83.5202	94.1506	4	4	1.12728
Mrpl20	74.1511	94.0634	1	1	1.26854
Sfr1	101.65	93.8974	1	1	0.923732
Atp6v0c-ps2	14.3029	93.3807	1	1	6.52879
Lars2	220.616	93.3356	1	1	0.423068
Psmc3	100.943	93.3116	1	1	0.924399
Sap18	89.0648	93.2182	2	2	1.04663
Dctn6	97.6849	92.6701	1	1	0.948664
Psma4	85.0062	92.5773	2	2	1.08907
2310036O22Rik	85.6445	92.417	1	1	1.07908
Ctnna1	105.008	92.2704	1	1	0.878699
Calb2	67.3672	92.0943	2	2	1.36705
Thbs2	85.589	92.0186	4	3	1.07512
Rgs5	434.651	91.9488	2	1	0.211546
Snap25	76.66	91.7715	2	2	1.19712
Slmap	164.543	91.7553	3	3	0.557638
Atp6v0d1	66.6454	91.3272	2	2	1.37035
Uba1	88.5631	91.2932	4	2	1.03083
Oat	79.0079	91.1738	1	1	1.15398
Tpm3	51.7038	90.7255	3	3	1.75472
Ube2v1	90.1261	90.462	2	2	1.00373
Sdha	108.683	90.4496	1	1	0.832233
Pcsk1n	91.4912	90.4482	2	2	0.988599
Cct2	86.0548	90.4477	1	1	1.05105
Vcl	139.2	90.2775	2	2	0.648546
Tapbp	60.0799	90.1642	2	2	1.50074
Fam162a	83.8319	90.1312	2	2	1.07514
C1qc	26.5009	89.9136	1	2	3.39285
Gabarapl1	104.225	89.9071	1	1	0.862625
Fkbp9	69.1497	89.8065	1	1	1.29873
S100a16	60.1737	89.6207	2	3	1.48937
Eif3g	84.422	89.5762	2	2	1.06105
Aldh1a1	99.7217	89.5377	2	2	0.897876
Cdk2ap1	87.3152	89.5036	3	3	1.02506
Mustn1	164.282	89.3608	1	1	0.543948
Snhg6	36.7305	89.1706	3	3	2.4277
Pam	92.7164	88.9918	5	5	0.959828
Eif3i	78.0244	88.8678	2	2	1.13897
Loxl2	70.8187	88.8496	5	3	1.25461
Cs	102.657	88.7685	1	1	0.86471
Banf1	82.7848	88.7161	5	4	1.07165
Trf	31.0467	88.577	2	2	2.85302
Plp2	81.9443	88.3747	2	3	1.07847
Olfml3	63.4046	88.3503	1	1	1.39344
Aoc3	129.98	88.093	1	1	0.677743
Flnc	56.1224	88.0229	1	1	1.56841
Bag1	94.243	87.9083	1	1	0.932783
Lgmn	51.0699	87.5323	2	2	1.71397
Bola3	55.6183	87.4674	2	2	1.57264
Ewsr1	82.2853	87.2033	5	4	1.05977
Eif4g1	83.4961	87.1211	8	6	1.04342
Serpinb6a	86.322	87.0231	4	4	1.00812
Erp29	62.5464	87.0115	3	3	1.39115
Suclg1	107.731	86.9494	3	2	0.807097
1810037I17Rik	70.3905	86.5518	1	1	1.22959
Il6st	97.6408	86.4212	2	2	0.885093
Zwint	80.1699	86.3481	4	4	1.07706
Ddost	63.3512	86.0872	1	1	1.35889
Map4	80.98	86.0518	4	4	1.06263
Ctsz	46.9708	86.0265	1	1	1.83149
Acaa2	104.449	85.9919	2	2	0.823294
Vkorc1	53.0888	85.9476	1	1	1.61894
Akt1	83.7854	85.9136	2	2	1.0254
Dag1	71.8192	85.7996	6	8	1.19466
Atp2b4	197.548	85.7727	4	5	0.434186
Tinagl1	210.586	85.6617	2	3	0.406778
Hnrnph1	108.169	85.6263	1	1	0.791597
Tac1	49.068	85.6066	3	4	1.74465
2810428I15Rik	75.8714	85.5314	2	2	1.12732
Bri3	100.385	85.4554	3	2	0.851273
Thy1	49.966	85.3571	2	2	1.7083
Tmem66	65.9029	85.3387	1	1	1.29492
Col18a1	48.0231	85.108	5	4	1.77223
Fabp2	38.7919	85.0605	1	1	2.19274
BC031181	74.0182	84.8191	3	3	1.14592
Jph2	157.36	84.7721	3	3	0.538715
Nsg2	88.721	84.64	2	2	0.954001
Wfdc1	81.489	84.6206	1	1	1.03843
Eif4a2	129.392	84.5789	5	5	0.653666
Emd	71.0351	84.2975	1	1	1.1867
Shisa5	44.2001	84.292	4	4	1.90706
Trap1	67.6351	84.2001	2	2	1.24492
Guk1	60.7121	84.1046	2	3	1.3853
Rab1b	78.3906	83.9927	1	1	1.07146
Ddx17	103.677	83.8103	7	6	0.808377
Wdr83os	63.0443	83.5811	1	1	1.32575
Psme2	58.1284	83.4824	2	2	1.43617
Marveld1	121.449	83.4477	1	1	0.687101
Ndfip1	79.8271	83.4317	2	2	1.04516
Uqcrfs1	86.4662	83.3236	1	2	0.963655
Arl8a	79.9418	83.2633	1	1	1.04155
Gm13889	67.2952	83.2605	1	1	1.23724
Trp53inp2	117.859	83.2252	1	1	0.706142
Ube2d3	84.4697	83.0919	3	3	0.983689
Tmed9	61.8029	83.0907	1	1	1.34445
Itm2a	40.1422	83.0741	1	1	2.0695
Atp6v1g1	82.9354	82.9176	1	1	0.999785
Chmp4b	78.3844	82.8571	1	1	1.05706
Pdha1	112.261	82.8044	2	2	0.737604
Snrpc	64.4758	82.702	1	1	1.28268
Fam195b	61.0955	82.5407	1	1	1.35101
Eri3	66.2274	82.4005	5	5	1.24421
Tcf25	72.3949	82.3921	4	3	1.13809
Psmc1	70.2417	82.3817	1	1	1.17283
Acot7	71.6888	82.3013	2	2	1.14804
Idh3g	103.215	82.2713	1	1	0.797087
Mgst3	102.561	82.1639	1	1	0.801122
Clu	44.1372	82.0399	2	2	1.85875
Ptn	125.509	81.8701	1	1	0.652305
Cuta	76.76	81.8254	3	3	1.06599
Apoc2	50.7821	81.8142	1	1	1.61108
Ccnd3	81.7207	81.8089	5	3	1.00108
Canx	85.9537	81.7151	5	3	0.950688
Thra	86.1563	81.3919	4	4	0.9447
Taldo1	68.1992	81.3744	1	1	1.19319
Pnkd	70.7537	81.1495	3	3	1.14693
S100a13	56.3991	81.149	2	2	1.43884
Use1	54.8462	81.1157	2	2	1.47897
Lamtor2	73.9779	80.7952	1	1	1.09215
Ubc	78.3143	80.7813	1	1	1.0315
Mcl1	69.4776	80.7361	2	2	1.16205
Csnk1a1	89.3338	80.6941	2	2	0.903287
Gm10845	4.51632	80.6892	1	1	17.8661
Eif3l	68.0456	80.5809	1	1	1.18422
Anapc5	87.8784	80.5656	8	8	0.916785
H2-Aa	5.48997	80.5208	1	1	14.6669
Rgmb	127.269	80.4548	4	4	0.632164
Lmod1	165.925	80.4341	2	2	0.484761
Gltscr2	69.7129	80.4253	1	1	1.15366
Vip	37.1249	80.2386	3	3	2.16131
Cdk4	63.6254	80.2027	1	1	1.26055
Ptbp1	65.7053	80.1643	4	4	1.22006
Gm10012	72.9592	80.16	1	1	1.0987
Prrc2a	86.3753	80.1519	3	3	0.927949
Ndufv2	104.01	80.1	3	2	0.770118
Cyb5	66.8833	79.9677	1	1	1.19563
Hdgf	88.3272	79.8094	2	2	0.903565
Sec11a	60.8675	79.7915	1	1	1.3109
Sfpq	83.6213	79.7003	3	3	0.95311
Gadd45g	34.773	79.678	2	2	2.29137
Lrrfip1	51.6996	79.6772	5	5	1.54116
Gabarapl2	83.3444	79.6375	1	1	0.955523
Islr	98.5576	79.5243	2	2	0.806881
2410015M20Rik	59.6177	79.2894	1	1	1.32996
Ubxn1	66.2933	79.1454	2	2	1.19387
2700060E02Rik	70.0686	79.1404	1	1	1.12947
Tspan7	84.5346	79.1105	1	1	0.935836
Atp6ap1	69.6814	78.9124	1	1	1.13247
Aldh2	89.3852	78.8186	1	1	0.881786
Lgals9	30.3106	78.8164	2	2	2.60029
Cfl2	119.911	78.7868	2	2	0.657044
Flot1	61.2888	78.6727	1	1	1.28364
Vdac2	91.7684	78.6706	2	2	0.857273
Ppap2a	48.443	78.6357	2	2	1.62326
Ccni	101.637	78.6107	3	3	0.773446
Psmc4	70.5737	78.3645	1	1	1.11039
Sorbs1	96.4969	78.3581	6	7	0.812027
Msln	72.3455	78.357	3	4	1.08309
Coa3	49.6393	78.3445	1	1	1.57828
Kcnj8	104.663	78.3063	3	3	0.748176
Spink3	41.6793	78.2809	1	1	1.87817
Cops6	72.3662	78.2277	1	1	1.081
Rnase4	83.6261	78.2076	2	2	0.935206
Ddx3x	102.654	78.2073	1	1	0.761853
Nrep	196.024	77.9783	4	4	0.397799
Id3	44.5088	77.9389	1	1	1.75109
Emilin1	104.761	77.9378	2	2	0.743957
Tnfrsf1a	65.3216	77.9087	1	1	1.19269
Ndufv1	81.2818	77.7327	1	1	0.956336
Pea15a	80.3172	77.714	1	1	0.967589
Commd3	68.9587	77.6785	3	3	1.12645
Pdia6	67.584	77.5745	2	2	1.14782
Fxyd7	44.6614	77.5176	1	1	1.73567
Kdelr1	83.6608	77.0578	1	1	0.921074
Psmd4	65.3355	76.9543	2	2	1.17783
Dnajc8	84.7606	76.9036	1	1	0.907304
Plekho1	108.609	76.8276	1	1	0.707378
Cnbp	90.4275	76.8043	4	4	0.849346
Fus	63.8476	76.7642	3	3	1.2023
Hoxb5	70.0617	76.7135	1	1	1.09494
Higd1a	64.1679	76.5602	1	1	1.19312
Rrp1	70.5167	76.4509	2	2	1.08415
Rnf10	92.5282	76.4119	2	2	0.825823
Gpx8	68.085	76.3969	2	2	1.12208
Skp1a	97.6883	76.3803	1	2	0.781878
C1s1	37.4329	76.3339	2	2	2.03922
Copa	76.0283	76.3099	1	1	1.0037
Surf4	67.4744	76.2621	3	3	1.13024
Rab2a	84.2167	76.2471	1	1	0.905368
Hsd17b10	74.2578	76.1975	1	1	1.02612
Psmb10	31.0498	76.178	2	2	2.45341
Ppp1cb	191.253	76.1431	2	2	0.398128
Flot2	74.9209	75.9422	4	5	1.01363
Tubb2b	58.5876	75.8733	2	2	1.29504
U2af1	71.6026	75.7702	2	2	1.0582
Aup1	61.5649	75.7497	2	2	1.2304
Lbh	31.9957	75.5779	1	1	2.36213
Ociad1	84.8911	75.4533	5	5	0.888825
Tmem160	62.5098	75.412	1	1	1.2064
Pttg1ip	74.4684	75.3994	1	1	1.0125
Htra1	68.4182	75.168	1	1	1.09866
Chchd1	46.7929	75.1636	1	1	1.6063
Npdc1	59.0365	75.0671	1	1	1.27154
Arf5	54.1891	74.8603	2	2	1.38146
Vps25	63.8483	74.8586	2	4	1.17244
Pnpla2	34.4242	74.7554	3	3	2.17159
Fdps	46.5849	74.6434	2	2	1.60231
Vps28	69.9869	74.6063	4	4	1.066
Stom	63.6526	74.6049	2	2	1.17206
Acadl	54.1263	74.6021	2	2	1.3783
Txndc5	63.381	74.1482	2	3	1.16988
Mrpl54	54.8547	74.1419	1	1	1.35161
Mrps18c	66.4937	74.1319	3	3	1.11487
Basp1	37.1819	74.0434	1	1	1.99138
Eif3c	73.0266	73.8568	2	2	1.01137
Nudc	70.2739	73.6441	1	1	1.04796
Hmgcs2	57.9352	73.5532	2	2	1.26958
Dpysl3	65.8366	73.5114	3	3	1.11657
Mdh1	89.2883	73.3095	1	2	0.821043
Ppp1r12b	144.977	73.1637	7	5	0.504659
Psma3	78.8284	73.0416	1	1	0.92659
Sdhd	81.1877	73.011	1	1	0.899286
Apoc3	33.6993	72.999	2	3	2.16619
Pgls	53.5315	72.9407	2	2	1.36258
Mrpl30	62.2488	72.7268	2	2	1.16832
Pygb	143.179	72.5808	1	1	0.506924
Myo1c	60.145	72.5004	2	2	1.20543
Trappc2l	61.5454	72.4752	1	1	1.17759
Cygb	31.1395	72.4637	3	3	2.32706
Paip2	110.944	72.3982	1	1	0.652565
Gja1	158.4	72.3362	3	2	0.456668
Cox8b	44.605	72.1538	1	1	1.61762
Ppp1cc	78.8772	71.9402	2	2	0.912053
Degs1	70.7881	71.918	1	1	1.01596
Cenpb	76.2828	71.9006	1	1	0.942553
Ccdc124	61.454	71.8963	1	1	1.16992
Bcap31	67.4083	71.8836	3	2	1.06639
Rab3a	56.9632	71.8758	2	2	1.26179
Nudt4	119.76	71.8282	2	2	0.599766
Tsc22d4	71.8034	71.7928	3	3	0.999852
Nrbp2	103.177	71.7568	4	4	0.695474
Eif3e	85.3745	71.7525	1	2	0.840444
Ssr3	93.706	71.6881	1	1	0.765032
Hspa2	134.445	71.6104	2	2	0.532635
Ski	80.0666	71.4039	3	3	0.891807
H1f0	72.3284	71.3311	1	1	0.986212
Eef1a2	70.0167	70.9407	1	1	1.0132
Map7d1	97.526	70.8741	5	5	0.72672
Cpne8	23.8757	70.8283	3	3	2.96655
Ppp2r4	70.2601	70.7954	2	2	1.00762
Ctdsp2	97.6526	70.7581	3	3	0.72459
Ifi30	49.9553	70.6943	1	1	1.41515
Fermt2	137.522	70.6071	4	4	0.513425
Erh	65.0399	70.2273	1	1	1.07976
Polr2m	75.2795	70.1382	2	2	0.931704
Reep5	74.8496	70.0765	2	2	0.936231
Hnrnpa0	69.7895	69.9379	1	1	1.00213
Sar1a	70.9031	69.8798	1	1	0.985568
Sec61a1	55.1747	69.7806	2	2	1.26472
2900097C17Rik	83.0477	69.7487	1	1	0.839863
Got2	92.5632	69.7436	2	2	0.75347
Ctdsp1	86.8709	69.7364	1	1	0.802759
Acly	39.5931	69.5867	3	3	1.75755
Psmc5	63.0707	69.4557	2	2	1.10124
Ranbp1	54.8875	69.3906	2	2	1.26423
Picalm	62.9712	69.3719	5	5	1.10165
Idh3b	102.357	69.2838	1	1	0.676884
Fgl2	98.2611	68.9404	1	1	0.701604
Lamb1	56.6523	68.9378	3	3	1.21686
Tnxb	104.654	68.7943	6	7	0.657351
Hnrnpm	75.963	68.7779	2	2	0.905413
Arl2	58.7404	68.6152	1	1	1.16811
Sept7	88.2775	68.5414	2	2	0.776431
Scand1	62.618	68.5188	1	1	1.09423
Ccdc80	44.9929	68.4551	2	2	1.52146
Actr3	66.3802	68.4247	3	3	1.0308
Vapa	60.9518	68.3408	2	2	1.12123
Plagl1	63.3591	68.2994	5	6	1.07797
Ctxn1	107.77	67.9775	1	1	0.630765
Pitpna	77.9939	67.9707	2	2	0.871487
Nr4a1	15.1732	67.7995	1	1	4.46837
Mmp2	64.3621	67.7925	2	2	1.0533
Clmp	117.521	67.7415	2	2	0.576419
Ap2a1	44.9713	67.7174	3	3	1.50579
Akap12	72.0305	67.5122	2	2	0.937272
Aldh1a2	88.8738	67.4834	1	1	0.759317
Ehd4	79.522	67.4517	1	1	0.848214
Adrm1	50.7958	67.4141	2	2	1.32716
H2-Ke2	61.1709	67.3944	2	2	1.10174
Svil	116.936	67.2144	9	7	0.574794
Rab1	71.3982	67.1148	1	1	0.940007
Smim11	83.0911	67.1073	1	1	0.807635
Copz1	58.4114	67.0541	1	1	1.14796
Cltb	52.8977	67.0331	2	2	1.26722
Id1	44.9445	67.0129	1	1	1.49101
Sat1	59.5917	66.9658	2	2	1.12374
Snrpf	53.1733	66.9407	1	1	1.25892
Slc25a39	64.5031	66.902	2	2	1.03719
Aamp	60.3459	66.9003	2	2	1.10861
Malat1	135.451	66.8121	1	1	0.493257
Mpc1	73.1654	66.6029	2	2	0.910306
Spink4	5.2603	66.6016	1	1	12.6612
Sf3b2	68.2272	66.4966	1	1	0.974635
Atraid	47.1393	66.4966	2	1	1.41064
Ypel3	67.1589	66.4323	2	2	0.989182
Vdac3	68.7201	66.43	3	3	0.966676
Fscn1	34.8363	66.4264	2	2	1.90682
Cd164	84.022	66.2754	2	2	0.788786
Polr2j	62.8235	66.2503	1	1	1.05455
Tbcb	46.7388	66.1628	1	1	1.41559
Tff3	39.5473	66.0457	1	1	1.67004
Dctn2	59.3165	66.0396	3	2	1.11334
Rbbp7	78.4565	65.9902	2	3	0.841106
Pdhb	67.0053	65.861	1	1	0.982922
Tomm5	60.5922	65.8179	2	2	1.08624
Pofut2	62.1651	65.7245	1	1	1.05726
Pcbp2	69.4652	65.5866	7	7	0.944165
Eif3a	71.4011	65.5687	1	1	0.918315
Fabp5	26.3228	65.5364	1	3	2.48972
Rpn2	51.2669	65.5215	2	2	1.27805
Prkaca	70.0232	65.4134	1	1	0.934168
Eif4ebp1	50.2397	65.236	1	1	1.2985
G0s2	40.1998	65.1403	1	1	1.62041
Stub1	53.9043	65.0199	1	1	1.20621
Cd34	28.3533	64.9393	2	2	2.29036
Syngr2	65.4295	64.8586	1	1	0.991275
Hdlbp	64.6944	64.7808	2	2	1.00134
Cfdp1	63.7574	64.7543	2	2	1.01564
Lamp2	59.3264	64.7042	3	3	1.09065
Cltc	63.9288	64.7027	2	2	1.01211
Ran	58.4117	64.6842	2	2	1.10738
Hn1	41.2153	64.6399	1	1	1.56835
Atp6v1e1	62.0281	64.4986	1	1	1.03983
Gstm2	52.6519	64.4744	1	1	1.22454
Ndrg2	56.6889	64.4265	4	4	1.13649
Cers2	60.3613	64.4208	1	1	1.06725
Gaa	57.791	64.3442	2	2	1.11339
Ccnd2	104.648	64.3019	3	4	0.614461
Ddrgk1	55.6977	64.2703	3	3	1.15391
Add1	69.3915	64.2587	3	4	0.926031
Cdc37	70.79	64.2099	2	2	0.907047
Eif3m	69.5438	64.1609	2	2	0.922597
Syp	46.4243	64.1607	2	1	1.38205
Sst	18.6869	64.0837	1	1	3.42934
Eef1d	68.5201	64.077	8	6	0.935157
1810058I24Rik	56.3635	64.0746	2	2	1.13681
Fcer1g	11.524	63.8577	1	1	5.54128
Serpinf1	12.4546	63.8345	1	1	5.12538
Arl4d	136.733	63.824	1	1	0.466778
Tcp1	70.0682	63.7582	2	3	0.909945
Sumo1	66.3762	63.7516	1	1	0.960459
Fkbp4	86.0015	63.749	2	2	0.741255
Kdelr2	46.0148	63.6653	1	1	1.38358
Mpc2	68.5887	63.6602	1	1	0.928144
Cct3	57.5273	63.6227	2	2	1.10596
Ppp1r14b	38.2998	63.5468	2	2	1.65919
Mnd1	2.88703	63.4997	1	3	21.9948
Pfdn2	57.0896	63.3872	1	1	1.11031
Mxra8	64.3321	63.3501	1	1	0.984735
Bax	41.7551	63.1957	2	2	1.51348
Plekhb1	69.1222	63.182	6	4	0.914062
Ece1	76.5707	63.1261	3	3	0.824417
Anxa1	26.9142	63.0493	1	1	2.3426
Cnih1	51.166	63.0321	1	1	1.23191
Dmkn	34.9727	63.0006	4	5	1.80142
Bag6	64.0485	62.902	5	5	0.982099
Myom1	61.6081	62.7233	5	5	1.0181
Fads2	70.1222	62.7098	3	3	0.894293
Loxl1	32.2381	62.6917	1	1	1.94465
Psmd7	66.5494	62.6465	2	2	0.941353
Timm17a	79.9905	62.4767	1	1	0.781051
Hspa9	75.2009	62.4209	1	1	0.830055
Mrpl14	63.228	62.4154	1	1	0.987148
Lhfp	37.4282	62.3886	1	1	1.66689
Sept2	81.9542	62.3726	3	2	0.761067
Slc2a4	89.6685	62.3707	2	2	0.695569
Spock2	56.2609	62.3553	2	1	1.10832
Eif3b	56.8843	62.3196	1	1	1.09555
Sgta	51.042	62.3053	4	4	1.22067
Cfb	24.194	62.2604	2	2	2.57339
Nutf2	64.0167	62.2245	2	2	0.972004
Puf60	66.3706	62.1833	3	2	0.93691
Msrb3	74.906	62.1319	2	2	0.829465
Vamp8	65.922	62.0454	2	2	0.941193
Col14a1	37.3017	62.0409	3	3	1.66322
Csde1	101.397	62.0156	2	2	0.611612
Rheb	83.5922	61.9593	4	2	0.741209
Rian	53.8973	61.9094	4	4	1.14865
Dusp1	31.5057	61.6446	2	2	1.95662
Ogdh	73.5191	61.6254	6	6	0.838223
Lamtor1	49.9627	61.624	2	2	1.2334
Txn2	66.6439	61.5365	1	1	0.923363
Sin3b	48.5836	61.5068	2	2	1.266
Polr1d	67.2127	61.4932	2	2	0.914904
Hist1h2bc	58.7797	61.3813	2	1	1.04426
Rab6a	67.7124	61.3099	2	2	0.905446
Trappc1	49.8565	61.3066	1	1	1.22966
Prkacb	98.3105	61.3048	4	4	0.623583
Asb2	120.696	61.2127	1	1	0.507164
Inpp5a	101.09	61.169	2	2	0.605094
Ostc	55.021	60.994	1	1	1.10856
Ift43	44.2659	60.9729	1	2	1.37742
Golph3	67.4435	60.9363	2	2	0.903516
Eif4b	78.6386	60.8949	2	1	0.774364
Tmed10	51.659	60.8775	1	1	1.17845
Rtcb	58.0385	60.8534	2	2	1.0485
Ptgis	42.6039	60.8168	3	2	1.42749
Sdc3	46.1825	60.7933	2	1	1.31637
Por	40.9918	60.769	2	2	1.48247
R3hdm4	54.1093	60.7149	1	1	1.12208
Slc9a3r1	40.0656	60.7031	2	2	1.51509
Sumo3	51.7414	60.663	1	2	1.17243
Filip1l	54.1734	60.6445	2	2	1.11945
Mrps16	41.2472	60.6061	2	2	1.46934
Ltbp3	52.9676	60.437	1	1	1.14102
Atp9a	56.6782	60.3817	4	4	1.06534
Lrp1	48.4758	60.336	1	1	1.24466
Cox6b2	44.8746	60.3205	6	6	1.3442
Cwc15	68.0063	60.2836	2	2	0.886442
Prdx4	44.5477	60.2292	1	1	1.35202
Gstm5	62.1077	60.1569	1	1	0.96859
Fads1	57.4036	60.1194	2	2	1.04731
Mt3	31.338	60.0997	1	1	1.91779
Rap1b	72.2699	60.0092	2	3	0.830349
Ifitm1	44.7533	59.9752	3	2	1.34013
Nhp2l1	51.6384	59.97	1	1	1.16135
Guca2a	10.3218	59.9652	1	1	5.80957
BC002163	48.8934	59.9552	1	1	1.22624
Scarb2	52.5754	59.8853	1	1	1.13904
Psmd2	57.8858	59.8657	2	2	1.0342
Abracl	53.3388	59.8612	1	1	1.12228
Maz	61.7429	59.619	7	7	0.965602
Clec3b	19.2423	59.5803	3	2	3.09632
Pabpn1	66.4543	59.5678	2	2	0.896372
Col16a1	34.965	59.5287	3	5	1.70253
Fam120a	74.3576	59.5008	2	2	0.800198
Uqcrc2	78.0375	59.4965	2	1	0.762409
Slc39a1	44.719	59.4806	1	1	1.3301
Dst	60.4921	59.4236	11	10	0.982336
Mbnl2	76.7339	59.3768	3	3	0.773802
Dctn3	35.8339	59.3653	2	2	1.65668
Arpc5	40.4173	59.3028	1	1	1.46726
Osr1	60.7257	59.2621	1	1	0.975898
Gm15284	9.00482	59.2446	1	1	6.57921
Znhit1	51.4699	59.2358	2	2	1.15088
Cct6a	60.504	59.2324	1	1	0.978983
Pin4	53.4403	59.1609	1	1	1.10705
Dkk3	52.1313	58.9177	2	2	1.13018
Fmo2	76.9103	58.8876	1	1	0.765666
Casq2	77.0151	58.8541	1	1	0.764189
Churc1	52.0773	58.8431	2	2	1.12992
Ppp1r18	40.3727	58.8026	4	5	1.45649
Mrpl12	64.6789	58.7427	1	1	0.90822
Ehd1	34.1893	58.6873	1	1	1.71654
Nrp2	92.4439	58.649	7	6	0.634428
Mmadhc	57.089	58.6408	3	3	1.02718
Macf1	78.7259	58.6137	12	11	0.744529
Tomm22	64.5784	58.5543	1	1	0.906716
Psmc2	57.2804	58.4368	2	3	1.02019
Gm19757	0.781811	58.3487	1	1	74.6327
H2afy	53.0098	58.3294	6	6	1.10035
Ezr	44.1826	58.3084	2	2	1.31971
Coro1b	38.5664	58.3019	3	3	1.51173
Rer1	48.045	58.249	3	3	1.21239
Cbx6	79.9569	58.2425	1	1	0.728424
Cdkn1c	26.9943	58.1797	5	6	2.15526
Lsm4	34.8168	58.1535	2	2	1.67027
Efemp2	44.8672	58.0889	2	2	1.29469
Sec13	53.9801	58.064	1	1	1.07566
Copz2	48.2495	58.063	2	2	1.20339
Atf5	37.9895	58.0525	2	2	1.52812
Mat2a	63.9314	58.0025	3	3	0.907262
Atn1	61.4767	57.9566	4	4	0.94274
Cnpy2	50.709	57.8093	2	2	1.14002
Neat1	32.2147	57.6341	1	1	1.78906
Ptp4a2	78.5707	57.6034	2	2	0.733141
Hoxa5	60.2503	57.5472	2	2	0.955136
Krt8	24.6104	57.5327	1	1	2.33774
Parm1	67.6138	57.5108	2	2	0.850578
Srrm2	65.3528	57.5071	2	2	0.879949
Ucp2	33.5815	57.4877	3	3	1.71189
Sorbs3	37.9259	57.4844	5	4	1.5157
2310022B05Rik	40.1223	57.4657	2	2	1.43226
Ppp6r1	94.2475	57.4346	1	1	0.609402
Sf1	58.0765	57.4301	4	5	0.98887
Rnf7	58.7992	57.328	2	2	0.974979
Nfic	72.748	57.3075	4	4	0.787754
Tmed3	43.2713	57.264	1	1	1.32337
Marcksl1	41.5678	57.1586	1	1	1.37507
Eid1	61.0015	57.1106	2	2	0.936216
Fam129a	87.2483	57.065	2	2	0.654053
Nop10	61.3282	56.9969	1	1	0.929375
Tubb4a	51.049	56.9791	1	1	1.11616
Hnrnpul1	63.8904	56.9584	6	6	0.891502
Lsp1	45.871	56.8693	6	7	1.23977
Hspa1b	16.6055	56.8597	1	1	3.42415
Tsc22d3	66.7613	56.8014	3	3	0.850813
Sdcbp	58.0834	56.7209	2	2	0.976542
Slc25a1	35.5747	56.644	1	1	1.59226
Tra2b	71.4766	56.6374	2	2	0.792391
Ndufa9	67.1032	56.6264	1	1	0.84387
Brd2	60.7451	56.6229	5	5	0.932139
Ctbp1	56.4227	56.5259	4	5	1.00183
Taf10	31.3366	56.523	1	1	1.80374
Ptprs	64.6185	56.5214	5	4	0.874693
Ik	64.6586	56.5184	1	1	0.874105
Dctn1	57.4784	56.4377	4	4	0.981894
Sec31a	55.4459	56.4371	6	6	1.01788
Col15a1	44.4558	56.4306	2	2	1.26936
Clstn1	63.255	56.3882	3	3	0.891443
Slc24a3	114.942	56.2642	4	4	0.489499
Zcrb1	69.0547	56.2354	1	1	0.81436
Dtx3	66.2663	56.2096	4	4	0.848237
Ptprn	37.8535	56.1908	2	2	1.48443
Qsox1	61.4762	56.1405	4	3	0.913207
Psma5	45.0372	56.0834	1	1	1.24527
Stat3	43.191	56.0499	3	3	1.29772
Ndufs4	65.3448	56.0488	4	4	0.85774
Srsf3	58.6098	55.9853	3	3	0.95522
Bag3	57.4958	55.9203	1	1	0.972598
Zfand3	55.1736	55.9138	3	3	1.01341
Copb2	55.6324	55.9113	1	1	1.00501
Chst12	61.296	55.9088	2	2	0.912111
Ache	39.2438	55.8244	2	2	1.4225
Gng12	54.4266	55.8027	6	6	1.02528
Mir365-2	0	55.7076	0	1	#DIV/0!
Trp53i11	97.923	55.6736	4	4	0.568545
Adcy5	76.8906	55.6685	4	4	0.723996
Lgals4	28.017	55.6516	2	2	1.98635
Ufc1	39.6412	55.6513	2	2	1.40388
Ppm1a	79.4093	55.6321	2	2	0.700574
Map1b	48.6693	55.631	3	3	1.14304
Fnbp1	97.755	55.61	7	7	0.568871
Srpr	48.7738	55.5999	1	1	1.13995
Tmem147	45.848	55.5864	1	1	1.21241
Pkig	69.6859	55.532	6	6	0.796891
U2af2	60.957	55.4903	2	2	0.910319
Snrpd3	65.7388	55.4267	1	1	0.843135
Tnfrsf12a	6.73033	55.4261	1	2	8.23527
Tmem259	54.3434	55.345	2	2	1.01843
Nsg1	35.726	55.3048	1	1	1.54803
Ramp2	20.6121	55.2092	1	1	2.67848
Ly6c1	27.7273	55.151	5	4	1.98905
Srf	94.5689	55.1487	3	2	0.583159
Marcks	43.3644	55.1435	2	2	1.27163
Rnps1	55.006	55.12	4	4	1.00207
Pxdn	82.5029	55.1133	2	2	0.668017
Gorasp2	50.902	55.093	2	2	1.08233
Esyt1	55.8181	55.0689	1	1	0.986578
Cct8	60.7506	55.0666	1	1	0.906437
Tmem14c	44.3018	55.0128	2	2	1.24177
Dact3	86.9587	55.0061	3	3	0.632555
Tmem109	57.2988	55.0051	2	2	0.959969
Mxra7	47.0226	54.9882	3	3	1.1694
Ei24	61.3045	54.9864	2	2	0.896938
Diablo	52.3755	54.9586	2	2	1.04932
Eif3d	49.8668	54.9281	1	1	1.1015
Mrps28	41.5943	54.8985	2	2	1.31986
Cttn	47.788	54.7201	3	3	1.14506
Arl3	55.9946	54.6443	1	1	0.975885
Sirt2	56.2497	54.5987	2	2	0.970649
Kif1c	60.1752	54.5957	3	3	0.907278
Rbpms2	81.7266	54.5368	3	3	0.667308
Siva1	33.3783	54.5227	2	2	1.63348
Gnao1	91.9816	54.4988	3	3	0.592497
Olfm1	45.4337	54.4405	4	5	1.19824
Pf4	18.5531	54.4134	1	1	2.93285
Sidt2	45.6675	54.404	3	3	1.19131
Timm10b	44.5723	54.3666	2	2	1.21974
Capn2	44.5417	54.3568	2	3	1.22036
Ly6a	4.80406	54.3444	2	3	11.3122
Krt7	32.0865	54.2859	1	1	1.69186
Arf3	51.223	54.2754	3	3	1.05959
Ube2i	61.9475	54.2752	3	3	0.876147
Mrpl4	55.3541	54.2726	1	1	0.980462
Actr1a	53.6828	54.2533	2	2	1.01063
Phb2	47.525	54.1568	1	1	1.13954
Hspd1	59.6059	54.1505	3	2	0.908476
Fbln2	19.4664	54.1137	3	3	2.77985
Ncl	52.8677	54.0346	2	2	1.02207
Otub1	46.6316	54.0065	1	1	1.15815
Tm4sf4	29.9905	53.9865	2	2	1.80012
Clip3	48.911	53.9425	3	3	1.10287
Ahnak	79.1107	53.9023	5	5	0.681353
Tmem234	43.0494	53.847	2	2	1.25082
Hnrnpa3	54.4648	53.8126	3	3	0.988025
Hint2	51.852	53.8061	1	2	1.03769
Cisd3	49.8461	53.7649	1	2	1.07862
Cuedc2	48.163	53.7533	8	8	1.11607
Pink1	86.748	53.7373	1	1	0.619464
Pfkp	77.0529	53.6063	5	4	0.695708
Mlec	62.6726	53.541	2	2	0.854297
Bub3	42.4551	53.5295	1	1	1.26085
Dlst	57.593	53.5027	1	1	0.928979
Mrpl13	55.026	53.2366	3	3	0.967479
Plekhb2	67.7502	53.2313	3	3	0.7857
Dusp3	50.8913	53.2039	2	2	1.04544
Rnaseh2c	55.6028	53.2013	1	1	0.95681
Pam16	38.3499	53.1414	1	1	1.3857
Hnrnpc	65.4948	53.0867	10	11	0.810549
Ubap2l	54.0828	53.0065	8	7	0.980099
Rab5b	68.7174	52.9729	1	1	0.77088
Ndrg4	51.2883	52.9177	2	2	1.03177
Set	61.861	52.9126	2	3	0.855346
Aplp1	42.5948	52.9091	1	1	1.24215
Hk1	66.2147	52.9078	3	3	0.799034
Arhgap1	45.6415	52.7529	6	7	1.15581
Crispld2	27.8118	52.6779	1	1	1.89408
Ephx1	33.3369	52.6191	1	1	1.5784
Mapkapk2	51.9849	52.5819	2	2	1.01148
Psmd3	46.1684	52.5525	1	1	1.13828
Gm13826	31.3155	52.5149	2	1	1.67696
Rpn1	43.2044	52.4568	2	3	1.21415
Susd2	50.6616	52.3685	2	2	1.03369
Pa2g4	48.1516	52.361	3	3	1.08742
Hnrnpd	46.2541	52.3338	4	4	1.13144
Epn1	44.9542	52.3317	4	4	1.16411
Pgrmc1	52.6562	52.2389	1	1	0.992075
Cd248	24.4508	52.1867	1	1	2.13436
Ntn1	52.9593	52.1365	3	3	0.984464
Csnk1g2	53.6507	52.0793	3	3	0.970709
Itpk1	68.4864	52.0613	2	2	0.76017
Rps15a	37.483	51.9852	2	2	1.3869
Eif4a3	46.2341	51.9701	1	1	1.12406
Vasp	54.7664	51.9607	3	4	0.94877
Ctsa	40.2098	51.9439	3	3	1.29182
Gng11	42.1135	51.8617	1	1	1.23147
Polr2i	48.0634	51.8078	1	1	1.07791
Cct4	58.8622	51.7733	1	1	0.879568
Slc39a7	43.0946	51.7436	2	2	1.2007
Nabp2	44.328	51.6899	1	1	1.16608
Prr13	33.7531	51.6804	2	2	1.53113
Mrpl34	48.2868	51.6796	1	1	1.07026
Twsg1	63.3746	51.6793	1	1	0.815458
Ube2l3	61.8956	51.6412	1	1	0.834327
Slc43a3	15.454	51.6022	3	3	3.33908
Sdpr	93.8793	51.5688	1	1	0.54931
Fkbp10	38.1883	51.5618	1	1	1.3502
Ensa	47.9942	51.5461	2	2	1.07401
Stxbp1	44.9317	51.5397	2	2	1.14707
Maged2	45.6773	51.5323	2	2	1.12818
Psmd6	52.9569	51.521	2	2	0.972885
Wdr6	56.396	51.5004	1	1	0.913192
Psmd1	55.3362	51.4534	2	2	0.929833
Sf3b5	44.9111	51.4192	1	1	1.14491
Naa38	41.3508	51.4064	1	1	1.24318
Snrnp27	61.4312	51.4005	1	1	0.836717
Mfap5	5.44053	51.3951	1	1	9.44671
Timm23	41.0456	51.3778	1	1	1.25172
Angptl4	16.6878	51.3437	1	1	3.07672
Pld3	34.867	51.3254	3	3	1.47203
Axl	28.0817	51.3149	4	4	1.82734
Chp1	47.3831	51.3103	1	1	1.08288
Pdzrn3	85.771	51.1848	3	4	0.596762
Acadvl	57.5966	51.1468	1	1	0.888018
Crtap	30.6824	51.1332	1	1	1.66653
Arcn1	60.8685	51.1325	2	2	0.840049
Copg1	54.5983	51.1255	3	3	0.936392
Thbs1	31.9427	51.1057	2	2	1.59992
Glrx3	65.0996	51.1043	2	1	0.785017
Cirbp	33.456	51.0067	3	3	1.52459
Trim28	54.1265	50.9924	1	1	0.942097
Scd1	12.1287	50.9543	1	2	4.20113
Glipr1	29.4354	50.9082	1	1	1.72949
Ngfr	42.3053	50.8164	2	2	1.20118
Chtop	50.6781	50.79	5	5	1.00221
Tspan9	67.629	50.7228	2	3	0.750016
Atp6v0e2	56.0738	50.7019	1	1	0.904199
Arl1	61.7174	50.6095	2	3	0.82002
Dnajb5	40.9606	50.5848	3	3	1.23496
Nfe2l1	48.4757	50.5765	4	5	1.04334
F2r	34.324	50.5763	1	1	1.4735
Atxn10	44.3844	50.5336	3	2	1.13854
Xbp1	44.2483	50.3997	2	2	1.13902
Tkt	35.9886	50.3892	1	1	1.40014
Cbx3	60.7267	50.3551	1	1	0.829209
Ube2d2a	61.7423	50.3544	2	2	0.815558
4833439L19Rik	57.9799	50.3364	5	6	0.868169
H1fx	40.5712	50.3171	2	2	1.24022
C1qbp	46.2792	50.3072	1	1	1.08704
Anxa11	59.9851	50.2571	3	2	0.837827
Mtpn	57.9026	50.164	2	2	0.866351
Ptgfrn	63.9044	50.1531	2	2	0.784815
Nsfl1c	51.0985	50.1326	2	3	0.981098
Slc1a5	25.0632	50.1314	1	1	2.0002
Gde1	50.1855	50.0358	3	2	0.997017
H2-Q4	9.17817	50.0265	1	1	5.4506
Hadha	54.2521	50.0262	2	3	0.922105
Ltbr	64.2623	49.9682	1	1	0.777566
Scpep1	37.7657	49.9399	1	1	1.32236
Commd1	40.8094	49.9113	1	1	1.22303
Atp6v1b2	45.307	49.8725	2	2	1.10077
Caprin1	60.2923	49.771	6	8	0.825494
Stim1	51.7742	49.7448	3	3	0.960803
Odc1	27.6157	49.6765	2	2	1.79885
Gtf2i	69.9897	49.6276	6	7	0.70907
Il11ra1	47.1821	49.6113	1	2	1.05149
Ndrg1	35.7551	49.599	1	1	1.38719
Atp6v1d	47.7035	49.5631	1	1	1.03898
Slc22a17	43.6987	49.532	6	5	1.13349
Lzts2	58.4012	49.5277	4	4	0.848059
Rbm39	73.1456	49.5069	3	3	0.676827
Gpr124	57.8889	49.4881	2	2	0.854881
Pigt	34.9475	49.4761	1	2	1.41573
Prkcsh	41.4596	49.4702	2	2	1.19322
Ppp1r9b	45.0408	49.3228	2	2	1.09507
Ssfa2	149.551	49.2964	1	1	0.329629
Mbd3	42.9051	49.2531	3	3	1.14795
Asna1	49.4866	49.2461	1	1	0.99514
Slit3	28.6102	49.1979	2	3	1.71959
Scp2	39.1149	49.1955	2	3	1.25772
Cotl1	17.6526	49.1732	1	1	2.78561
Atp1b2	54.372	49.1341	2	2	0.903665
Pdcl3	58.7967	49.0727	2	2	0.834617
Oxct1	74.8364	49.0209	1	1	0.655041
Samm50	59.6373	49.0003	1	1	0.821638
Arhgef25	77.8923	48.9646	4	3	0.62862
Spop	67.4279	48.9236	1	2	0.72557
1810043H04Rik	36.7218	48.9207	2	2	1.3322
Pfn2	46.6763	48.9038	2	2	1.04772
Igf2	24.7438	48.8906	5	5	1.97587
Bdh1	80.6771	48.8689	3	3	0.605734
Actr1b	69.3336	48.8609	3	3	0.704722
Klhdc3	54.3576	48.8473	2	2	0.898628
Stt3a	45.0414	48.7967	2	2	1.08337
Arpc1a	41.0503	48.79	1	1	1.18854
Emp1	27.0607	48.7797	1	2	1.8026
Mprip	58.9181	48.7681	3	5	0.827726
Mtss1l	62.7165	48.7576	2	2	0.77743
Rnh1	42.1356	48.6214	4	4	1.15393
Bst2	12.0932	48.5877	1	1	4.01777
Gm561	39.5627	48.5775	1	1	1.22786
Serp1	51.6523	48.5188	1	1	0.939335
Lpl	5.62819	48.514	2	2	8.61982
Atp6v0a1	40.4178	48.4696	4	4	1.19921
Hmgcs1	47.2674	48.4504	3	3	1.02503
Lmo4	69.9052	48.4497	3	3	0.693077
Lamtor4	38.283	48.4381	1	1	1.26526
Tshz2	55.5505	48.4228	4	5	0.871689
Ahsa1	76.5086	48.3533	2	2	0.631998
Snurf	52.6792	48.3417	2	2	0.917662
Foxf1	75.4432	48.3356	1	1	0.640689
Pltp	20.3562	48.3108	1	1	2.37327
Mrpl27	45.01	48.2887	1	1	1.07284
Rtn4	47.5057	48.2762	7	5	1.01622
Amfr	49.7763	48.2667	3	3	0.969673
Pkdcc	44.7924	48.2106	1	1	1.07631
Stip1	63.5145	48.195	1	1	0.758803
Abhd17a	33.1036	48.179	1	1	1.4554
Jun	45.2714	48.1579	1	1	1.06376
Naa10	48.5003	48.1306	2	2	0.992377
Mrps36	56.0799	48.1174	2	2	0.858014
Paf1	49.8088	48.085	3	3	0.965392
Dennd5a	58.4755	48.0499	2	2	0.82171
Gem	51.3705	48.0287	1	1	0.934947
Slc6a6	42.0616	48.0037	4	3	1.14127
Fh1	67.0351	48.0025	1	1	0.71608
Nudt3	67.1905	47.9146	4	4	0.713117
Trim35	39.6503	47.9109	2	2	1.20834
Mrpl48	48.1201	47.8981	2	2	0.995387
Slc48a1	48.6797	47.8715	1	1	0.983398
Napa	47.649	47.7953	1	1	1.00307
Rbx1	41.245	47.7246	2	2	1.1571
Klf9	65.947	47.6434	5	5	0.722449
Mcee	41.4598	47.6365	5	5	1.14898
D10Jhu81e	47.3809	47.5991	1	1	1.00461
Tcn2	35.7563	47.5455	4	3	1.32971
Nars	41.9213	47.5253	2	2	1.13368
Mea1	39.8381	47.4789	4	3	1.1918
Tbrg1	42.3853	47.4788	1	1	1.12017
Aurkaip1	35.8666	47.4474	2	2	1.32289
Chchd3	58.6776	47.3507	4	3	0.806964
Nupr1	17.4524	47.3146	1	1	2.71107
Zfp207	55.1148	47.2924	6	6	0.858071
Prss23	36.2106	47.1934	2	3	1.3033
Txnl4a	48.9247	47.1906	4	3	0.964555
Trim47	40.444	47.1835	2	2	1.16664
BC005537	51.9129	47.1495	2	1	0.908242
Mgll	63.652	47.1329	4	5	0.740479
Nt5c	36.7444	47.0716	2	2	1.28106
Glud1	55.8275	46.9896	2	2	0.841694
Adipor1	47.7103	46.8862	3	3	0.982728
Dnajc19	38.7298	46.8541	4	4	1.20977
Tmem204	25.7178	46.8147	2	2	1.82032
Nxn	65.0533	46.7914	2	2	0.719277
Mrpl53	37.9253	46.7711	1	1	1.23324
Ddah2	28.1866	46.7452	2	2	1.65842
Gtf2a2	45.094	46.7207	5	5	1.03607
Adipoq	0.845992	46.7148	1	1	55.219
Spint2	55.3491	46.6118	2	3	0.842141
Impdh2	36.97	46.5886	2	2	1.26017
Cox14	43.8308	46.5186	2	2	1.06132
M6pr	36.1271	46.4976	1	1	1.28706
Stt3b	39.9182	46.4868	2	2	1.16455
Kctd17	40.5214	46.4612	6	6	1.14659
Csnk1d	39.8143	46.4496	2	2	1.16666
Dnajb6	58.4731	46.43	4	3	0.79404
Epb4.1l2	42.0766	46.4273	5	4	1.1034
H2-Q7	0.858519	46.4183	2	2	54.0679
Nkain4	40.6625	46.3488	2	3	1.13984
Golga7	53.9948	46.2874	2	2	0.857257
Phb	52.0585	46.2816	2	2	0.889031
Pja2	61.0194	46.2806	2	2	0.758457
Yap1	58.8621	46.2483	4	4	0.785706
Hnrnpdl	46.4045	46.2432	3	3	0.996525
Scd2	62.6545	46.1501	2	2	0.73658
Ap3d1	44.8117	46.1385	5	5	1.02961
Plec	51.1549	46.135	18	16	0.901869
Hpcal1	24.5096	46.128	2	2	1.88204
Phc2	44.3853	46.12	4	3	1.03908
Ap1m1	41.3866	46.0852	2	2	1.11353
Slc3a2	25.9283	46.078	3	2	1.77713
Cyhr1	56.3329	46.0767	6	7	0.817937
Arpc4	33.5203	46.0765	1	1	1.37458
Upk1b	32.4117	45.978	2	2	1.41856
Cpt1a	43.8196	45.9672	1	1	1.04901
Fam96b	52.0737	45.951	1	1	0.882422
Casq1	19.8195	45.9493	2	2	2.31839
Lsm6	30.2535	45.9353	5	4	1.51835
Tspan31	38.9643	45.9249	1	2	1.17864
Ddr1	51.3288	45.9223	4	4	0.894669
Sulf2	21.4666	45.8479	5	5	2.13578
H2-Eb1	2.93849	45.8404	1	2	15.6
Dpy30	46.9591	45.6789	3	2	0.972739
Glrx5	43.9607	45.6341	2	2	1.03807
Mrps12	34.7959	45.5872	1	1	1.31013
Psmd13	49.652	45.5556	1	1	0.917498
Adprh	39.7199	45.5544	1	1	1.14689
Tmem261	37.2257	45.522	1	1	1.22286
Pcna	38.308	45.5163	1	1	1.18817
Cebpb	24.3689	45.5148	1	1	1.86774
Herpud1	63.5341	45.5072	2	2	0.716265
1110004F10Rik	44.4384	45.4955	1	1	1.02379
Serbp1	61.376	45.4286	4	4	0.740168
Toporsos	38.764	45.3557	1	1	1.17005
H2afv	55.2101	45.3089	3	3	0.820663
H13	31.8841	45.3067	5	5	1.42098
Lamtor5	40.9565	45.2849	1	1	1.10568
Nme1	23.4042	45.263	1	1	1.93397
Lrp10	35.8791	45.2597	1	1	1.26145
Dbn1	30.0796	45.2394	3	3	1.50399
Cat	38.5439	45.158	1	1	1.1716
Mapre2	72.0002	45.1434	3	3	0.62699
1110008P14Rik	27.4477	45.0838	1	1	1.64253
Ano6	40.3623	45.0806	3	3	1.1169
Eng	26.0505	45.0688	3	3	1.73005
Calcoco1	65.9407	45.0668	1	1	0.683444
Prrc2b	52.0648	45.0566	2	2	0.865395
Mrvi1	87.1265	45.0148	4	4	0.51666
Agrn	32.6493	45.01	2	2	1.37859
Aimp1	43.6139	44.9683	1	1	1.03105
Psma1	49.5958	44.9522	1	1	0.906371
Minos1	42.0815	44.9171	3	3	1.06738
St13	55.66	44.8991	2	2	0.806667
Dhrs1	38.444	44.87	1	1	1.16715
Bag2	36.7937	44.8658	1	1	1.21939
Imp3	44.0181	44.8591	1	1	1.01911
Ssb	54.1876	44.8059	4	4	0.826865
Nkd1	79.1477	44.7699	2	2	0.56565
Per1	26.3745	44.7169	3	3	1.69546
Emc4	38.7075	44.6928	1	1	1.15463
Sod3	21.0815	44.6608	2	2	2.11848
Chd3	75.6443	44.6458	4	4	0.590207
Gtf2h5	42.0616	44.6215	1	1	1.06086
Kank2	71.7179	44.5936	1	1	0.621792
Rab14	55.1743	44.5642	1	1	0.807699
Ndufa11	44.5659	44.488	3	3	0.998253
Ptges3	61.8257	44.4812	1	1	0.719461
Popdc2	72.2394	44.4538	3	3	0.615368
Snrpd1	34.0945	44.4454	1	1	1.30359
Nme3	32.1055	44.4108	1	1	1.38328
Eml1	83.06	44.3977	3	4	0.534526
Efemp1	48.5628	44.3381	1	1	0.913005
Dync1h1	45.0128	44.327	1	1	0.984764
Htr3a	40.5911	44.3034	4	4	1.09146
Gna12	55.6198	44.2633	3	3	0.795819
Tmem223	42.7345	44.2599	1	1	1.03569
Acin1	57.8885	44.2489	9	11	0.764381
Btg2	17.5139	44.1897	1	1	2.52312
C1ra	18.9869	44.1476	1	1	2.32516
Kiz	37.362	44.1135	4	4	1.1807
Ppp2r5a	81.5469	44.1073	4	4	0.540882
Rcn2	67.3606	44.0975	4	4	0.654648
Arl6ip1	38.4481	44.0928	1	1	1.14681
Tfg	40.8806	44.0084	3	3	1.07651
C4b	11.2242	43.9742	1	1	3.9178
Wwtr1	71.8852	43.9055	1	2	0.610773
Plin2	19.9588	43.8616	2	2	2.19761
Ssr1	38.3839	43.8402	2	2	1.14215
Nrxn2	39.9585	43.8254	5	5	1.09677
Eif1ax	48.1524	43.7963	2	2	0.909536
Rab10	56.1902	43.7408	1	1	0.778442
Supt5	40.8027	43.7032	1	1	1.07109
Rhog	29.4172	43.626	1	1	1.48301
Atxn2l	38.4472	43.604	6	7	1.13412
Hand1	128.374	43.6016	3	3	0.339645
Slc25a23	96.6342	43.597	2	2	0.451155
Rab6b	43.3136	43.5892	2	2	1.00636
Arl6ip5	53.3585	43.5277	1	1	0.815759
Pafah1b1	54.9485	43.4988	3	3	0.791627
Fblim1	40.184	43.4729	3	1	1.08185
Fto	51.0673	43.4426	1	1	0.850693
Ccdc23	44.9418	43.3813	2	2	0.965276
Dcakd	32.1087	43.3535	2	2	1.35021
Tmem119	12.1352	43.255	2	2	3.56442
Ak2	32.7729	43.1951	2	2	1.31801
Manf	48.393	43.1537	2	2	0.891734
Gars	31.8465	43.1466	1	1	1.35483
Leprot	41.4545	43.1431	2	2	1.04073
Atp2a3	80.0483	43.1415	3	3	0.538943
Trip6	30.1283	43.1408	1	1	1.4319
Psmb8	5.87129	43.1269	1	1	7.34539
Art3	36.024	43.126	3	3	1.19715
Sdf4	36.9119	43.1257	2	2	1.16834
Slc25a11	36.3816	43.0947	2	2	1.18452
Fgf13	44.9999	43.0798	5	5	0.957332
Sf3b1	49.5234	43.0771	3	3	0.869833
Zfr	45.5723	43.0706	1	1	0.945105
6330403K07Rik	38.8552	43.0676	1	1	1.10841
Lsm3	39.927	43.0228	2	2	1.07754
Arl6ip4	35.5145	43.0091	2	2	1.21103
Ergic1	32.1697	43.0013	3	3	1.3367
Nr1h2	44.6213	42.9812	5	4	0.963244
Glt25d1	35.5676	42.9557	2	2	1.20772
Chd4	45.3179	42.9245	3	4	0.947187
Sh3bgrl	50.6201	42.9156	2	2	0.847798
Snhg9	15.0454	42.9147	1	1	2.85235
Sarnp	51.4207	42.9037	3	3	0.834366
Mrps24	42.5251	42.8572	2	2	1.00781
Vegfb	57.2972	42.8396	6	6	0.747674
Hexa	26.9886	42.8298	2	2	1.58696
Ctdnep1	40.7281	42.8044	2	2	1.05098
Mbtps1	44.7979	42.7805	4	4	0.954967
Ppdpf	38.7636	42.7118	2	2	1.10185
Pcdhgc3	52.7152	42.6672	1	1	0.809391
Pef1	38.1781	42.6641	1	1	1.1175
Grem2	42.0725	42.6356	2	2	1.01339
Luc7l2	46.7284	42.598	4	3	0.911609
Ldb1	55.8669	42.5652	2	2	0.761904
Rgs4	31.9217	42.5531	2	2	1.33305
Tmbim4	34.8103	42.5413	3	3	1.22209
Syt11	37.903	42.5309	2	2	1.1221
Bscl2	24.6888	42.5214	3	3	1.72229
H2-T23	13.7408	42.4812	1	1	3.09161
Stra13	36.8087	42.4691	2	1	1.15378
Amotl2	29.1736	42.4607	2	2	1.45545
Slc10a4	29.9842	42.4131	2	2	1.41451
Arhgdib	14.221	42.3974	4	4	2.98133
Thrap3	44.1863	42.3841	5	5	0.959213
Aspn	68.9565	42.3812	3	3	0.614608
Smim14	45.8745	42.3649	3	3	0.923495
Ckap4	25.951	42.3452	1	1	1.63174
Pqbp1	42.451	42.331	3	2	0.997172
Timm13	33.899	42.3196	1	1	1.2484
Ganab	35.793	42.3066	2	2	1.18198
Ubald2	35.4719	42.2993	1	1	1.19247
Cycs	47.2655	42.2914	1	1	0.894763
Prap1	29.6315	42.26	1	1	1.42618
Phlda3	25.5556	42.1751	1	1	1.65033
Dctn5	36.0108	42.1727	1	1	1.17111
Pbx1	64.1479	42.1254	3	4	0.656692
Ppp5c	44.7014	42.1167	1	2	0.942179
Lin7c	37.8392	42.1042	2	2	1.11271
Emc7	36.2244	42.0802	2	2	1.16165
Snrpa	45.4788	42.0649	3	3	0.924934
Capza2	56.4215	42.0537	2	2	0.745349
Eci2	42.2286	42.0527	4	4	0.995833
Phox2b	38.4559	42.0495	3	3	1.09345
Cdipt	35.5077	42.0146	1	1	1.18325
Piezo1	21.7584	41.9764	4	5	1.9292
Rassf3	74.2516	41.974	2	2	0.565295
Leng8	46.0543	41.9443	3	3	0.910757
Dync1i2	52.1927	41.9384	5	5	0.803531
Trappc3	38.5732	41.9175	1	1	1.0867
Antxr1	39.3017	41.9009	2	2	1.06613
Pisd-ps1	21.2824	41.82	6	6	1.965
Srebf2	38.1485	41.8142	3	3	1.09609
Tmbim1	43.4727	41.7898	1	1	0.961288
Chrm2	86.6551	41.7379	4	3	0.481656
Rab11a	45.0405	41.7171	1	1	0.926213
Gpr133	34.1273	41.7038	4	3	1.22201
Isoc1	36.2705	41.6952	1	1	1.14956
Sra1	23.8242	41.671	2	3	1.7491
Gstt1	66.1644	41.6612	3	3	0.629662
Mapk1ip1l	32.9639	41.6594	3	3	1.26379
Nsa2	46.5901	41.6538	1	1	0.894048
0610031J06Rik	32.6993	41.6418	1	1	1.27348
2610507B11Rik	45.8285	41.6282	3	3	0.908348
Snx17	46.5507	41.6227	1	1	0.894137
Bmp1	33.3924	41.616	3	3	1.24627
Litaf	25.7859	41.5964	3	2	1.61314
Ier3	47.1144	41.594	1	1	0.88283
Bcl2l1	29.5682	41.5868	2	2	1.40647
Srsf6	50.1385	41.5736	4	4	0.829175
Ict1	33.024	41.5545	2	2	1.25831
Zmiz1	41.7063	41.5464	5	3	0.996166
Mien1	39.8047	41.4929	1	1	1.04241
Dnajc15	43.9793	41.4583	1	1	0.942678
Dlgap4	45.653	41.4425	4	4	0.907772
Shc1	39.2131	41.4234	3	3	1.05637
Trmt112	34.1935	41.4136	1	2	1.21115
Ckm	96.7337	41.4132	1	1	0.428116
Coq7	44.0844	41.3833	1	1	0.938729
Chpf	30.0023	41.3694	2	2	1.37887
Grb10	26.856	41.3494	3	3	1.53967
Nexn	54.8685	41.34	4	5	0.753438
Eif4g3	43.9354	41.2885	5	5	0.939754
Plxnb2	39.9366	41.2278	2	2	1.03233
Hlx	49.1123	41.1914	1	1	0.838719
Lpp	81.7798	41.1636	6	5	0.503346
Pfdn1	31.0687	41.1555	3	3	1.32466
Gbp2	22.6226	41.1346	1	1	1.8183
Mtch2	38.8537	41.0786	1	1	1.05726
Mrps34	30.4485	41.0341	1	1	1.34766
Sult1a1	8.87957	41.0114	2	2	4.61862
Pmepa1	20.5912	41.0062	5	4	1.99144
Comt	43.1235	40.98	3	4	0.950295
Acat1	41.4711	40.971	2	3	0.98794
Cisd1	43.4161	40.9669	1	1	0.943588
G3bp2	60.8832	40.955	7	7	0.672681
Kctd12	88.751	40.9501	1	1	0.461404
Mmd	60.6693	40.9317	2	2	0.674668
Chmp5	41.204	40.9028	1	1	0.99269
Ppp3r1	45.9127	40.8851	1	1	0.890497
Sf3b4	40.3532	40.8836	2	2	1.01314
Adk	49.0415	40.8437	2	2	0.83284
Ap1s1	33.6308	40.8248	1	2	1.21391
Hadh	37.297	40.7949	1	1	1.09379
Ppp2r5c	45.4041	40.7779	5	4	0.898109
Cdk16	42.7258	40.7518	1	1	0.953798
Mbnl1	62.5323	40.7216	6	6	0.651209
Pdgfra	68.9539	40.7177	2	2	0.590507
Hspa4	44.8546	40.6983	1	1	0.907338
Scarf2	38.3512	40.6974	1	1	1.06118
Stx4a	45.2066	40.6967	1	1	0.900238
Rbm42	38.3698	40.6945	2	2	1.06059
Sdf2	34.5093	40.6811	1	1	1.17884
Peg3os	30.666	40.6611	1	1	1.32593
Smarca2	62.9596	40.6133	3	3	0.645069
Fam168b	52.01	40.6033	3	3	0.780682
Cetn3	52.9567	40.6031	2	1	0.766723
Tm9sf2	46.6465	40.5644	1	1	0.869613
Elovl1	21.5135	40.5464	3	3	1.88469
Smyd2	26.1775	40.5135	2	2	1.54764
Cdc42bpb	54.7905	40.5093	2	2	0.739349
Ift20	44.0867	40.4735	2	2	0.918043
Cdh11	57.9741	40.4685	1	2	0.698044
Paics	45.5287	40.4532	4	4	0.888521
Yif1b	31.673	40.4399	3	3	1.27679
Magoh	44.4445	40.4295	2	1	0.909662
Htra3	22.2609	40.4021	2	2	1.81494
Pcbp3	39.0922	40.3965	4	5	1.03336
Pacsin2	51.7858	40.3681	2	3	0.779521
Mtfr1l	42.8608	40.3353	4	4	0.941076
Abcc9	94.9924	40.2601	5	3	0.423824
Ppap2b	46.8335	40.2594	1	1	0.859628
Slc29a1	77.1532	40.2496	6	6	0.521685
Mrpl24	42.4782	40.2467	3	3	0.947467
Atp1a2	49.7533	40.2373	2	2	0.808736
Net1	48.5702	40.2287	2	2	0.828259
Eif2s3x	54.5091	40.2192	2	2	0.737844
Qdpr	29.7857	40.2161	2	2	1.35018
Slc38a2	54.5537	40.1782	2	2	0.736488
Psmd12	42.295	40.1768	1	1	0.949918
Naga	18.1415	40.1581	3	3	2.2136
Psmc6	51.9678	40.156	1	1	0.772709
Ncoa4	36.3973	40.1467	5	4	1.10301
Rnf220	42.1785	40.1399	7	7	0.951667
Rab12	57.3551	40.1386	2	2	0.699825
Maea	36.0608	40.0824	1	1	1.11152
Babam1	41.1598	40.0078	3	3	0.972009
2210013O21Rik	31.0472	39.9884	1	1	1.28799
Gna11	38.3903	39.9857	2	2	1.04156
L1cam	37.9983	39.9605	2	2	1.05164
Ank2	44.0781	39.9462	12	10	0.90626
Snd1	34.7554	39.9449	3	2	1.14931
Arl2bp	43.1667	39.8596	2	2	0.923387
Rraga	40.6015	39.8341	1	1	0.981099
Etfa	45.0412	39.81	1	1	0.883857
Pgd	27.231	39.7056	2	2	1.45811
Ssu72	33.546	39.6695	1	1	1.18254
Ube2c	15.4343	39.6562	1	1	2.56936
Mrpl2	36.6109	39.6301	2	2	1.08247
Rap1a	60.9039	39.5527	2	2	0.649428
Hspb2	51.1474	39.5487	2	2	0.77323
Jak1	42.0703	39.4786	2	2	0.938396
Snf8	39.72	39.4708	2	2	0.993727
March2	48.9092	39.4274	3	2	0.806134
Fgfr1	39.7766	39.3725	6	6	0.98984
Psmg4	17.1881	39.3427	2	2	2.28896
Palm	30.6524	39.3159	2	2	1.28264
Rab4b	23.3445	39.3102	2	2	1.68391
Elof1	33.9581	39.3015	2	1	1.15735
Ghitm	46.0328	39.2992	3	3	0.853721
Zmynd11	59.0581	39.2989	9	8	0.665427
Tmem123	49.1903	39.2888	2	2	0.798711
Snhg18	41.4609	39.2843	1	1	0.947502
Tex264	30.6141	39.2811	3	3	1.2831
D17Wsu104e	29.8262	39.2559	2	2	1.31615
Sh3pxd2a	49.551	39.2552	5	6	0.792219
Dpm2	33.2563	39.2475	1	1	1.18015
1500012F01Rik	23.1163	39.2434	1	1	1.69765
Ahcy	27.1033	39.2415	2	1	1.44785
Rbm17	43.2507	39.2384	1	1	0.907232
Pdlim1	23.4836	39.1865	1	1	1.66868
Scg5	35.8047	39.1722	1	1	1.09405
Srrm1	36.6192	39.1398	5	5	1.06883
Nap1l4	52.4853	39.0906	2	2	0.744792
Rps4l	19.5109	39.0817	1	1	2.00307
Wls	51.5017	39.0773	3	3	0.758759
Tgfbr2	37.4207	39.0651	3	3	1.04394
Slc20a2	34.7104	39.0639	3	3	1.12542
Bzw2	63.4304	39	1	1	0.614847
Mbd1	14.5141	38.9906	3	3	2.6864
Tax1bp1	51.3727	38.9886	1	1	0.758936
Elovl5	37.3499	38.9832	1	2	1.04373
Ubxn6	42.3144	38.97	1	1	0.920963
Smo	49.4425	38.9607	3	2	0.787999
Slc35b1	30.0683	38.9598	2	2	1.29571
Atxn7l3b	48.2998	38.9449	1	1	0.806316
Mrps18a	39.7659	38.9258	2	2	0.978875
Nckap1	49.3585	38.9166	2	2	0.788448
Npnt	50.9856	38.8947	6	5	0.762856
Mllt11	27.7502	38.8877	1	1	1.40135
Nkd2	55.2462	38.8804	2	2	0.703766
Sfrp1	36.1436	38.8603	1	1	1.07516
Rnf167	57.8711	38.8494	3	3	0.67131
Dhx9	36.4466	38.8435	2	2	1.06577
Pecam1	15.7566	38.8351	4	5	2.46468
Hnrnph2	45.6648	38.8222	1	1	0.850156
Olfml2b	30.0496	38.8059	2	2	1.2914
Retnla	2.20016	38.7986	1	1	17.6344
Prmt1	41.4985	38.7748	4	4	0.934368
Mknk2	28.6166	38.7727	4	3	1.3549
Rims1	102.343	38.7681	6	7	0.378804
Gns	29.4701	38.7376	2	2	1.31447
Snx22	21.5946	38.7021	2	2	1.79221
Trpc4ap	34.7691	38.7015	2	2	1.1131
Egln3	56.6253	38.6968	3	3	0.683383
Pde3a	53.9441	38.6956	3	4	0.717328
Sec11c	36.0864	38.6935	2	2	1.07225
Clptm1l	29.6038	38.6496	1	1	1.30556
Fnta	37.0211	38.642	2	2	1.04378
Lrrc59	27.6192	38.6337	1	1	1.3988
Rbfox2	55.0395	38.6323	8	8	0.701902
Retn	0.286328	38.615	1	2	134.863
Polr2a	33.8293	38.5965	1	2	1.14092
Tmed4	40.2497	38.5941	2	2	0.958867
Gng2	60.3381	38.584	4	3	0.639463
Kars	40.3112	38.5715	3	3	0.956843
Tsen34	38.8532	38.5707	3	2	0.992729
Galnt2	35.1469	38.5581	1	1	1.09706
Slc38a1	29.1992	38.5509	4	4	1.32027
Errfi1	13.9157	38.5416	2	2	2.76964
Sec24d	42.0371	38.5162	3	3	0.916245
Ext2	26.3706	38.4926	1	1	1.45968
Smim4	18.1242	38.4714	2	2	2.12265
Spon2	40.5244	38.4694	1	1	0.94929
Hprt	61.985	38.4494	1	1	0.620302
Akr1b3	33.3492	38.4424	2	2	1.15272
Gng3	28.4878	38.439	1	1	1.34931
Ubl7	42.0286	38.399	2	4	0.913641
Ppm1l	41.1484	38.3879	2	4	0.932914
Akt2	40.0443	38.3475	2	2	0.957628
Dazap1	33.8595	38.2903	4	4	1.13086
Ssrp1	36.9089	38.2741	2	2	1.03699
Manbal	45.0334	38.2736	1	1	0.849894
Cidec	1.98847	38.2675	1	2	19.2447
Scg3	39.8015	38.2502	2	2	0.961024
Srsf9	31.6163	38.2474	2	2	1.20974
Clk1	65.8787	38.2333	4	4	0.58036
Polr2e	31.2913	38.2242	2	2	1.22156
Zg16	63.0975	38.2197	1	1	0.605724
Cyth3	36.2234	38.1793	2	1	1.054
Lasp1	22.5978	38.1721	1	1	1.6892
Tax1bp3	34.8819	38.1703	1	1	1.09427
Lst1	15.1055	38.1671	1	1	2.5267
Tpgs1	31.6772	38.1545	3	3	1.20448
Kif5b	56.8355	38.1494	2	2	0.671225
2200002D01Rik	8.55942	38.1474	1	1	4.45677
Speg	63.5169	38.1109	4	3	0.600012
Kit	38.953	38.1042	2	2	0.97821
Krt18	17.7478	38.1036	1	1	2.14695
Hnrnpul2	46.5515	38.0934	2	3	0.818307
Immt	41.5416	38.0353	5	6	0.915595
Txndc17	32.0134	37.9844	2	2	1.18652
Cmip	31.7984	37.9755	1	1	1.19426
Kif5a	34.6698	37.9676	2	2	1.09512
Pdia4	36.0973	37.9657	2	2	1.05176
Ppm1g	33.4985	37.951	2	2	1.13291
Becn1	42.288	37.9415	1	1	0.897217
Klf2	18.0061	37.9204	2	2	2.10597
Cds2	40.7672	37.9145	4	5	0.930026
Pcnp	46.4984	37.9012	3	3	0.815107
Isca2	32.5483	37.8944	1	1	1.16425
Pls3	38.5376	37.8348	4	4	0.981764
Kpnb1	40.9109	37.8313	1	1	0.924724
Marc2	31.8195	37.8167	2	2	1.18848
Dhrs7	50.3872	37.816	1	1	0.750508
Bcas2	34.9506	37.7836	1	1	1.08106
Kif1a	36.6922	37.7674	5	5	1.0293
Tm4sf1	26.4312	37.7648	3	2	1.4288
Ssbp4	37.1615	37.7347	3	3	1.01542
Gmppa	29.7033	37.7312	4	4	1.27027
Fbl	34.1839	37.7026	1	1	1.10293
Akap2	49.4452	37.6915	3	3	0.762287
Evl	33.4629	37.6907	6	4	1.12634
Polr2g	36.1317	37.6761	3	3	1.04274
Grp	11.2463	37.669	1	1	3.34946
Rab8a	34.7957	37.6686	1	1	1.08256
Rhoj	31.9586	37.6562	1	1	1.17828
Srm	21.5885	37.6397	1	1	1.74351
Dgcr6	37.4776	37.6144	4	4	1.00365
Sh3d19	61.7786	37.5757	6	6	0.608233
Tcf21	40.6767	37.5605	1	1	0.923391
Nrbp1	37.352	37.5102	1	1	1.00424
Slc50a1	24.9366	37.5049	1	1	1.50401
Bzw1	34.1029	37.4884	2	2	1.09927
Aars	26.4645	37.4705	2	2	1.41588
Ppt1	32.7099	37.4681	1	1	1.14547
Polr2k	27.094	37.4591	2	2	1.38256
Zfp706	31.5582	37.4536	2	1	1.18681
Acbd6	34.2863	37.4519	3	3	1.09233
Rad21	48.8566	37.4483	2	2	0.766495
Pdpn	24.0463	37.408	2	2	1.55567
Oasl2	18.6851	37.4067	3	3	2.00195
Tsnax	42.5894	37.4031	1	1	0.878226
Syf2	44.6335	37.3911	1	1	0.837736
Plvap	6.55059	37.3824	1	1	5.70672
Snap47	32.2322	37.325	1	1	1.158
6330403A02Rik	51.1064	37.324	3	4	0.73032
Gdf10	72.1927	37.2887	1	1	0.516516
Atp6ap2	30.7873	37.2711	1	1	1.2106
Rnf14	38.921	37.2216	5	5	0.956338
Pex19	45.4936	37.2144	2	2	0.818013
Tm9sf3	43.7889	37.2091	1	1	0.849738
Tmem30a	39.4681	37.1774	2	3	0.941961
Trp53	29.2762	37.1598	2	2	1.26928
Tmem242	57.8023	37.1427	1	1	0.642582
Prkar1b	34.6271	37.0923	2	2	1.07119
Josd2	40.7965	37.0486	5	6	0.908131
Dld	45.7096	37.0328	1	1	0.810176
Cdk2ap2	32.2822	37.0094	2	2	1.14643
Tgfb3	24.8116	37.0065	1	1	1.4915
Rad23b	37.3768	36.986	3	3	0.989546
Egln2	37.8239	36.9843	1	1	0.977802
Itpkb	42.0371	36.9825	3	3	0.87976
Mmp23	13.1263	36.9677	2	2	2.81631
Schip1	45.9086	36.965	3	3	0.805187
Rpp21	31.8919	36.9448	2	2	1.15844
Sigmar1	31.2717	36.9219	6	7	1.18068
Hp	0.430933	36.9188	1	1	85.6718
Sf3a2	34.0158	36.9156	1	1	1.08525
Scyl1	38.6333	36.9054	1	1	0.955274
Araf	37.2836	36.8895	3	3	0.98943
Ddx1	40.3002	36.8723	1	1	0.914941
Mrpl18	41.3329	36.7577	1	1	0.889309
Smad4	33.697	36.7573	3	4	1.09082
F3	43.7047	36.752	2	3	0.840916
B3galnt1	40.4159	36.7371	2	1	0.908976
2610005L07Rik	36.9138	36.7201	5	6	0.994752
Fam46b	14.654	36.716	1	1	2.50553
Sucla2	52.6059	36.6782	2	2	0.697226
Cpq	35.6499	36.6523	1	1	1.02812
Agpat3	31.3018	36.6354	3	3	1.17039
Ptpra	40.5007	36.5963	2	2	0.903596
Pnrc1	39.9217	36.5957	2	2	0.916688
Mrpl43	28.062	36.5861	1	1	1.30376
Tor1aip2	35.3666	36.5787	4	5	1.03427
[truncated: 16,162 more rows]

## Sheet: (b) miRNA-seq
Supplementary Table 3b. Expression profiles of miRNA-seq between Dnmt1-WT and Dnmt1-KO tunica muscularis.
Gene ID	Expression		Fold change
	Dnmt1 WT	Dnmt1 KO	KO/WT
mmu-miR-143-3p	1.7771e+06	1.23298e+06	0.693818
mmu-miR-10a-5p	372572	369224	0.991013
mmu-miR-26a-5p	312086	362597	1.16185
mmu-let-7c-5p	338229	279459	0.82624
mmu-miR-127-3p	127574	216269	1.69525
mmu-miR-145a-5p	275275	164499	0.59758
mmu-let-7a-5p	128851	155631	1.20783
mmu-miR-181a-5p	203962	143854	0.7053
mmu-miR-10b-5p	44848.9	127180	2.83575
mmu-miR-27b-3p	141807	116645	0.822561
mmu-let-7f-5p	93364.1	92064.6	0.986081
mmu-miR-125a-5p	129305	68520.6	0.529915
mmu-miR-16-5p	108958	67964.9	0.623774
mmu-miR-22-3p	77462.1	64815.1	0.836733
mmu-let-7b-5p	75838.7	59075.3	0.77896
mmu-miR-541-5p	33694.3	55950.3	1.66053
mmu-miR-30d-5p	68468.9	51609.6	0.753767
mmu-let-7i-5p	45266.1	49280.4	1.08868
mmu-miR-191-5p	53796.2	48956.1	0.91003
mmu-miR-486a-5p	12591.6	46756.4	3.71329
mmu-miR-133a-3p	137241	40502.4	0.295119
mmu-miR-378a-3p	72604.9	39265.6	0.540812
mmu-let-7d-5p	53991.3	38085.8	0.705407
mmu-miR-30a-5p	66567	37773	0.567444
mmu-miR-24-3p	57520.7	36540.3	0.635255
mmu-miR-30e-5p	62358.6	35182.4	0.564195
mmu-miR-26b-5p	43020	32185	0.748141
mmu-miR-125b-5p	61018.6	31311.2	0.513141
mmu-miR-99b-5p	33869.8	30306	0.89478
mmu-miR-148a-3p	14116.4	28004.1	1.98379
mmu-miR-30c-5p	69647.4	26544.4	0.381126
mmu-miR-181c-5p	23510.5	25484.7	1.08397
mmu-miR-92a-3p	26997	25081.5	0.929047
mmu-let-7g-5p	27431.7	24815	0.904613
mmu-let-7e-5p	26381.1	24426.7	0.925917
mmu-miR-199b-3p	19960.5	22488.2	1.12664
mmu-miR-23b-3p	15555.5	16142.7	1.03775
mmu-miR-434-3p	10353.3	15708.4	1.51724
mmu-miR-130a-3p	22729.8	14326.4	0.63029
mmu-miR-146a-5p	11057.8	13889.6	1.25609
mmu-miR-21a-5p	6683.91	13416.3	2.00725
mmu-miR-351-5p	14753.7	13041	0.883911
mmu-miR-181b-5p	28135.1	12876.3	0.45766
mmu-miR-30b-5p	16989.7	10215.9	0.601298
mmu-miR-103-3p	12930.1	10079.1	0.779506
mmu-miR-151-3p	6731.04	9802.19	1.45627
mmu-miR-434-5p	6673.88	9499.05	1.42332
mmu-miR-151-5p	8302.82	9209.87	1.10925
mmu-miR-186-5p	10272.1	9031.38	0.879218
mmu-miR-192-5p	4619.07	8271.53	1.79073
mmu-miR-23a-3p	10475.1	7617.89	0.727236
mmu-miR-126a-3p	5829.49	7416.96	1.27232
mmu-miR-215-5p	7260.54	7092.88	0.976908
mmu-miR-126a-5p	4250.02	6864.53	1.61518
mmu-miR-100-5p	8464.95	6803.7	0.80375
mmu-miR-490-3p	8896.17	6429.76	0.722756
mmu-miR-181d-5p	9879.45	5851.07	0.592247
mmu-miR-410-3p	3927.11	5849.41	1.48949
mmu-miR-146b-5p	1863.77	5306.94	2.84742
mmu-miR-382-5p	8140.03	5202.24	0.639093
mmu-miR-342-3p	4174.81	5023.75	1.20335
mmu-miR-143-5p	19249.5	4981.87	0.258806
mmu-miR-25-3p	4671.21	4918.05	1.05284
mmu-miR-98-5p	3090.07	4896.04	1.58444
mmu-miR-5099	3867.94	4856.22	1.25551
mmu-miR-381-3p	3365.52	4807.36	1.42842
mmu-miR-423-5p	3876.97	4648.81	1.19908
mmu-miR-335-5p	3332.43	4163.19	1.2493
mmu-miR-379-5p	2610.38	3889.96	1.49019
mmu-miR-301a-3p	6329.41	3867.03	0.610962
mmu-miR-195a-5p	4137.37	3787.59	0.915458
mmu-miR-199a-5p	3154.42	3719.45	1.17912
mmu-miR-140-3p	2668.55	3683.55	1.38036
mmu-miR-7b-5p	5137.2	3666.27	0.713671
mmu-miR-378c	4473.15	3656.63	0.817462
mmu-miR-7a-5p	5178.98	3551.26	0.685706
mmu-miR-145a-3p	8446.9	3488.1	0.412944
mmu-let-7j	3086.73	3395.87	1.10015
mmu-miR-93-5p	5603.85	3369.44	0.601272
mmu-miR-136-3p	2500.07	3188.95	1.27554
mmu-miR-676-3p	4001.32	3050.35	0.762336
mmu-miR-28c	3109.96	2949.13	0.948286
mmu-miR-27a-3p	4361.34	2928.69	0.671512
mmu-miR-142a-5p	578.64	2897.78	5.00792
mmu-miR-431-5p	1945.5	2766.15	1.42182
mmu-miR-214-3p	896.54	2488.94	2.77616
mmu-miR-744-5p	1942.5	2485.95	1.27977
mmu-miR-99a-5p	1553.9	2422.63	1.55906
mmu-miR-149-5p	2741.76	2381.24	0.868508
mmu-miR-218-5p	2609.38	2344.35	0.898432
mmu-miR-322-5p	1421.02	2341.36	1.64766
mmu-miR-128-3p	2369.7	2287.51	0.965316
mmu-miR-300-3p	1815.13	2274.55	1.25311
mmu-miR-148b-3p	2039.27	2219.2	1.08823
mmu-miR-204-5p	2115.99	2194.28	1.037
mmu-miR-129-5p	1705.83	2181.81	1.27903
mmu-miR-221-3p	1232.49	2160.87	1.75326
mmu-miR-30a-3p	4629.6	2098.05	0.453182
mmu-miR-9-5p	1750.95	1913.57	1.09288
mmu-miR-652-3p	3164.95	1910.58	0.603668
mmu-miR-425-5p	1945.5	1899.61	0.976412
mmu-miR-125b-1-3p	2002.67	1792.91	0.89526
mmu-miR-433-3p	1768	1740.06	0.984197
mmu-miR-1839-5p	1941.49	1738.07	0.895225
mmu-miR-30e-3p	2757.8	1729.09	0.626982
mmu-miR-423-3p	2076.88	1717.13	0.826783
mmu-let-7d-3p	3633.28	1708.15	0.47014
mmu-miR-484	3389.59	1704.17	0.502766
mmu-miR-320-3p	2032.75	1698.18	0.83541
mmu-miR-411-5p	1100.11	1696.19	1.54184
mmu-miR-409-3p	1029.91	1654.31	1.60627
mmu-miR-129-2-3p	1292.16	1630.87	1.26213
mmu-miR-328-3p	2850.06	1578.52	0.553855
mmu-miR-28a-3p	1465.14	1551.6	1.05901
mmu-miR-322-3p	1186.36	1538.64	1.29694
mmu-miR-29a-3p	3072.19	1531.16	0.498394
mmu-miR-298-5p	1226.47	1518.69	1.23826
mmu-miR-15b-5p	1670.73	1509.72	0.903629
mmu-miR-487b-3p	1391.94	1496.75	1.0753
mmu-miR-194-5p	1559.41	1493.76	0.957901
mmu-miR-152-3p	2030.74	1463.85	0.720846
mmu-miR-34c-5p	903.56	1458.36	1.61402
mmu-miR-34a-5p	528.5	1454.87	2.75283
mmu-miR-24-2-5p	2032.75	1333.22	0.65587
mmu-miR-337-5p	1084.07	1330.23	1.22707
mmu-miR-365-3p	1750.95	1265.41	0.722699
mmu-miR-384-5p	1635.63	1240.48	0.758411
mmu-miR-455-3p	1256.55	1211.56	0.964196
mmu-miR-871-3p	0	1207.57	#DIV/0!
mmu-miR-138-5p	2637.46	1194.61	0.45294
mmu-miR-340-5p	697.97	1187.63	1.70155
mmu-miR-666-5p	726.05	1176.66	1.62063
mmu-miR-136-5p	853.41	1175.66	1.3776
mmu-miR-101a-3p	1296.17	1168.19	0.901263
mmu-miR-542-3p	660.87	1150.74	1.74125
mmu-miR-497a-5p	1676.74	1062.98	0.633956
mmu-miR-150-5p	602.7	1042.04	1.72895
mmu-miR-872-5p	1466.15	1036.06	0.706653
mmu-miR-378a-5p	1176.33	1029.08	0.874823
mmu-miR-532-5p	720.04	997.17	1.38488
mmu-miR-361-5p	1155.27	991.19	0.857973
mmu-miR-470-5p	0	989.19	#DIV/0!
mmu-miR-222-3p	567.61	949.31	1.67247
mmu-miR-125b-2-3p	769.18	900.45	1.17066
mmu-miR-132-3p	481.36	866.54	1.80019
mmu-miR-421-3p	864.45	850.59	0.983967
mmu-miR-540-3p	400.13	842.61	2.10584
mmu-miR-107-3p	1437.57	838.95	0.583589
mmu-miR-203-3p	407.15	822.67	2.02056
mmu-miR-574-3p	636.8	806.71	1.26682
mmu-miR-134-5p	530.5	804.72	1.51691
mmu-miR-122-5p	72.2	769.82	10.6623
mmu-miR-380-3p	612.73	750.87	1.22545
mmu-miR-378d	1445.59	694.2	0.480219
mmu-miR-19b-3p	948.68	681.57	0.71844
mmu-miR-668-3p	544.54	681.07	1.25073
mmu-miR-329-5p	567.61	681.07	1.19989
mmu-miR-139-5p	530.5	660.13	1.24435
mmu-miR-708-5p	1252.54	657.14	0.524646
mmu-miR-374b-5p	674.91	613.26	0.908654
mmu-miR-376b-5p	1175.83	610.77	0.519437
mmu-miR-200b-3p	422.19	596.31	1.41242
mmu-miR-181a-1-3p	582.15	587.33	1.0089
mmu-miR-335-3p	596.69	550.44	0.922489
mmu-miR-338-3p	784.22	543.46	0.692994
mmu-miR-361-3p	492.39	542.46	1.10169
mmu-miR-199b-5p	503.93	537.48	1.06658
mmu-miR-341-3p	488.38	531.49	1.08827
mmu-miR-872-3p	661.87	517.53	0.781921
mmu-miR-15a-5p	871.47	490.61	0.562968
mmu-miR-383-5p	524.48	489.61	0.933515
mmu-miR-485-5p	467.32	477.64	1.02208
mmu-miR-574-5p	418.18	468.67	1.12074
mmu-miR-106b-3p	440.25	459.7	1.04418
mmu-miR-193b-3p	360.02	454.71	1.26301
mmu-miR-450a-5p	469.33	454.71	0.968849
mmu-miR-1843b-5p	646.83	447.73	0.692191
mmu-miR-181a-2-3p	657.36	444.74	0.676555
mmu-miR-412-5p	383.08	435.76	1.13752
mmu-miR-127-5p	320.91	424.79	1.3237
mmu-miR-451a	141.4	420.81	2.97603
mmu-miR-132-5p	403.14	419.81	1.04135
mmu-miR-496a-3p	310.88	411.83	1.32472
mmu-miR-130b-3p	547.05	409.84	0.749182
mmu-miR-488-3p	489.38	403.85	0.825228
mmu-miR-210-3p	497.41	402.86	0.809915
mmu-miR-92b-3p	373.39	399.2	1.06912
mmu-miR-673-5p	318.9	392.89	1.23202
mmu-miR-345-5p	399.13	392.89	0.984366
mmu-miR-182-5p	227.64	387.9	1.70401
mmu-miR-223-3p	158.45	385.91	2.43553
mmu-miR-17-5p	1322.24	383.91	0.290348
mmu-miR-615-3p	352	379.92	1.07932
mmu-miR-323-3p	200.57	365.96	1.8246
mmu-miR-376c-3p	331.94	364.96	1.09948
mmu-miR-181c-3p	309.88	362.97	1.17132
mmu-miR-224-5p	567.61	359.98	0.634203
mmu-miR-124-3p	470.33	346.02	0.735696
mmu-miR-212-5p	271.77	344.02	1.26585
mmu-let-7b-3p	274.78	344.02	1.25198
mmu-miR-369-5p	306.87	343.03	1.11783
mmu-miR-106b-5p	595.69	343.03	0.575853
mmu-miR-667-3p	302.86	337.04	1.11286
mmu-miR-152-5p	235.67	336.05	1.42593
mmu-miR-10a-3p	553.57	324.08	0.585436
mmu-miR-155-5p	226.64	318.1	1.40355
mmu-miR-370-3p	335.95	315.11	0.937967
mmu-miR-31-5p	354	313.11	0.884492
mmu-mir-6240	1150.25	310.12	0.269611
mmu-miR-329-3p	199.56	309.12	1.54901
mmu-miR-330-5p	682.93	309.12	0.452638
mmu-miR-490-5p	1293.66	308.13	0.238185
mmu-miR-671-3p	296.84	307.13	1.03467
mmu-miR-369-3p	278.79	305.13	1.09448
mmu-miR-543-3p	218.62	302.14	1.38203
mmu-miR-208b-3p	992.81	301.15	0.303331
mmu-miR-375-3p	261.74	298.15	1.13911
mmu-miR-30c-2-3p	549.55	298.15	0.542535
mmu-miR-148b-5p	266.75	297.16	1.114
mmu-miR-674-3p	179.51	295.16	1.64425
mmu-miR-431-3p	251.71	289.18	1.14886
mmu-miR-1198-5p	311.88	289.18	0.927216
mmu-miR-324-5p	310.88	281.2	0.904529
mmu-miR-345-3p	503.42	280.21	0.556613
mmu-miR-125a-3p	163.46	279.21	1.70812
mmu-miR-377-3p	205.58	277.21	1.34843
mmu-miR-200a-3p	298.34	276.71	0.927499
mmu-miR-137-3p	271.77	269.24	0.990691
mmu-miR-296-5p	145.41	266.24	1.83096
mmu-miR-379-3p	157.95	264.75	1.67616
mmu-miR-184-3p	144.41	262.26	1.81608
mmu-miR-879-5p	834.36	256.27	0.307146
mmu-miR-30b-3p	167.47	255.28	1.52433
mmu-miR-1943-5p	41.12	254.28	6.18385
mmu-miR-148a-5p	55.16	249.29	4.5194
mmu-miR-674-5p	217.62	246.3	1.13179
mmu-miR-339-5p	162.46	243.31	1.49766
mmu-miR-409-5p	184.52	241.32	1.30783
mmu-miR-299a-5p	158.45	239.32	1.51038
mmu-miR-101b-3p	261.74	236.83	0.904829
mmu-miR-485-3p	130.37	232.34	1.78216
mmu-miR-20a-5p	1398.96	230.35	0.164658
mmu-miR-3968	103.79	220.37	2.12323
mmu-miR-326-3p	457.29	211.4	0.462289
mmu-miR-185-5p	311.88	208.41	0.668238
mmu-miR-465b-3p	0	205.42	#DIV/0!
mmu-miR-3535	172.49	205.42	1.19091
mmu-miR-340-3p	224.64	203.42	0.905538
mmu-miR-503-3p	136.39	202.43	1.4842
mmu-miR-154-5p	150.43	200.43	1.33238
mmu-miR-142a-3p	109.31	199.43	1.82444
mmu-miR-331-3p	278.79	198.44	0.71179
mmu-miR-6240	511.45	195.45	0.382149
mmu-mir-6236	1269.59	191.46	0.150805
mmu-miR-342-5p	208.59	190.46	0.913083
mmu-miR-495-3p	113.32	189.46	1.6719
mmu-miR-330-3p	192.54	186.47	0.968474
mmu-miR-679-5p	68.19	185.47	2.7199
mmu-miR-743b-3p	0	184.48	#DIV/0!
mmu-miR-758-3p	220.62	184.48	0.836189
mmu-miR-504-5p	177.5	180.49	1.01685
mmu-miR-27b-5p	176.5	175.5	0.994334
mmu-miR-376b-3p	117.33	172.51	1.4703
mmu-miR-501-3p	151.43	171.51	1.1326
mmu-miR-708-3p	177.5	167.52	0.943775
mmu-miR-129-1-3p	169.98	165.03	0.970879
mmu-miR-449a-5p	272.77	161.54	0.592221
mmu-let-7a-1-3p	269.76	159.55	0.591452
mmu-miR-429-3p	174.49	154.56	0.885781
mmu-miR-29c-3p	379.57	154.06	0.40588
mmu-miR-133b-3p	255.05	152.23	0.596863
mmu-miR-339-3p	121.34	151.57	1.24913
mmu-miR-26b-3p	212.6	151.57	0.712935
mmu-miR-1981-5p	253.72	150.57	0.593449
mmu-miR-212-3p	76.22	149.58	1.96248
mmu-miR-30d-3p	190.04	149.58	0.787097
mmu-miR-411-3p	69.7	146.09	2.09598
mmu-miR-598-3p	101.29	144.59	1.42749
mmu-miR-9-3p	282.8	142.6	0.504243
mmu-miR-465c-5p	0	142.1	#DIV/0!
mmu-miR-3099-3p	208.59	141.6	0.678844
mmu-miR-455-5p	294.83	139.6	0.473493
mmu-miR-30c-1-3p	304.86	138.61	0.454668
mmu-miR-486b-3p	78.22	137.61	1.75927
mmu-miR-3470b	159.79	136.61	0.854935
mmu-miR-3470a	47.63	136.11	2.85765
mmu-miR-141-3p	103.79	135.12	1.30186
mmu-miR-376a-3p	172.49	131.63	0.763117
mmu-miR-183-5p	92.26	129.63	1.40505
mmu-miR-140-5p	186.53	129.63	0.694955
mmu-miR-99b-3p	194.55	127.64	0.656078
mmu-miR-214-5p	116.33	126.64	1.08863
mmu-miR-350-3p	74.21	123.65	1.66622
mmu-miR-770-3p	101.29	123.65	1.22075
mmu-miR-690	111.21	122.85	1.10467
mmu-let-7e-3p	169.48	122.65	0.723684
mmu-miR-760-3p	102.29	118.66	1.16004
mmu-miR-92a-1-5p	122.35	118.66	0.969841
mmu-miR-215-3p	79.22	117.67	1.48536
mmu-miR-299b-3p	90.26	117.67	1.30368
mmu-miR-365-2-5p	150.43	117.67	0.782224
mmu-miR-1983	111.31	116.67	1.04815
mmu-miR-139-3p	152.43	115.67	0.75884
mmu-miR-221-5p	86.24	114.67	1.32966
mmu-miR-338-5p	129.37	114.67	0.886372
mmu-miR-337-3p	60.17	112.68	1.87269
mmu-miR-673-3p	36.1	111.68	3.09363
mmu-miR-376a-5p	135.38	111.68	0.824937
mmu-miR-494-3p	30.09	110.69	3.67863
mmu-miR-493-5p	68.19	110.69	1.62326
mmu-miR-669c-5p	139.39	109.02	0.782122
mmu-miR-669a-5p	142.9	108.34	0.758153
mmu-miR-200c-3p	65.18	107.69	1.65219
mmu-miR-370-5p	78.22	107.69	1.37676
mmu-miR-542-5p	81.23	106.7	1.31355
mmu-miR-138-1-3p	106.3	104.7	0.984948
mmu-miR-532-3p	119.34	104.7	0.877325
mmu-miR-664-3p	125.35	104.7	0.835261
mmu-miR-450b-5p	42.12	99.72	2.36752
mmu-miR-17-3p	223.63	98.72	0.441443
mmu-miR-16-2-3p	168.48	97.72	0.580009
mmu-miR-539-5p	171.49	97.72	0.569829
mmu-miR-582-3p	97.28	96.73	0.994346
mmu-miR-196a-5p	137.39	96.73	0.704054
mmu-miR-877-5p	51.14	95.73	1.87192
mmu-miR-153-3p	213.6	95.73	0.448174
mmu-miR-3068-3p	80.23	93.73	1.16827
mmu-miR-592-5p	362.02	93.73	0.258908
mmu-miR-700-5p	87.25	91.74	1.05146
mmu-miR-223-5p	23.07	88.75	3.84699
mmu-miR-1249-3p	42.12	88.75	2.10708
mmu-miR-874-3p	126.36	87.75	0.694444
mmu-miR-6540-5p	80.23	84.76	1.05646
mmu-mir-3535	143.41	83.76	0.58406
mmu-miR-672-5p	47.13	80.77	1.71377
mmu-miR-665-3p	92.26	79.77	0.864622
mmu-miR-666-3p	100.28	79.77	0.795473
mmu-miR-301b-3p	102.79	78.78	0.766417
mmu-miR-22-5p	43.12	76.78	1.78061
mmu-miR-1193-3p	56.16	76.78	1.36717
mmu-miR-350-5p	65.18	76.78	1.17797
mmu-miR-15b-3p	74.21	76.78	1.03463
mmu-miR-676-5p	79.22	73.79	0.931457
mmu-miR-511-3p	23.07	72.79	3.15518
mmu-miR-18a-5p	71.2	72.79	1.02233
mmu-miR-3085-3p	58.16	71.8	1.23453
mmu-miR-29b-3p	150.43	71.8	0.477298
mmu-miR-382-3p	45.13	70.8	1.5688
mmu-miR-873a-5p	69.2	69.8	1.00867
mmu-miR-449c-5p	42.12	68.8	1.63343
mmu-miR-384-3p	64.18	67.81	1.05656
mmu-miR-3102-3p	50.14	66.81	1.33247
mmu-miR-3963	25.57	65.81	2.57372
mmu-miR-344-3p	41.12	65.81	1.60044
mmu-miR-3057-5p	74.21	65.81	0.886808
mmu-miR-3068-5p	104.3	64.82	0.621477
mmu-miR-324-3p	74.21	63.82	0.859992
mmu-miR-871-5p	0	61.82	#DIV/0!
mmu-miR-433-5p	43.12	61.82	1.43367
mmu-miR-465b-5p	0	61.33	#DIV/0!
mmu-miR-130b-5p	68.19	60.83	0.892066
mmu-miR-19a-3p	76.22	59.33	0.778405
mmu-miR-1a-3p	124.35	58.83	0.4731
mmu-miR-377-5p	36.1	57.84	1.60222
mmu-let-7f-1-3p	57.16	57.84	1.0119
mmu-miR-190a-5p	101.29	57.84	0.571034
mmu-miR-25-5p	57.16	56.84	0.994402
mmu-miR-351-3p	41.12	55.84	1.35798
mmu-miR-873a-3p	58.16	55.84	0.96011
mmu-miR-467b-5p	35.5	54.84	1.54479
mmu-miR-135a-5p	115.83	54.84	0.473452
mmu-miR-196b-5p	17.05	53.85	3.15836
mmu-miR-21a-3p	41.12	53.85	1.30958
mmu-miR-425-3p	69.2	53.85	0.778179
mmu-miR-671-5p	146.41	53.85	0.367803
mmu-miR-195a-3p	64.18	52.85	0.823465
mmu-miR-582-5p	67.19	52.85	0.786575
mmu-miR-615-5p	69.2	52.85	0.763728
mmu-miR-878-5p	0	50.86	#DIV/0!
mmu-miR-27a-5p	61.17	50.86	0.831453
mmu-miR-145b	30.59	50.36	1.64629
mmu-miR-677-5p	42.12	49.86	1.18376
mmu-miR-467c-5p	45.23	49.86	1.10237
mmu-miR-500-3p	57.16	49.86	0.872288
mmu-miR-467e-5p	71.2	49.86	0.700281
mmu-miR-1981-3p	96.27	49.86	0.517918
mmu-miR-741-3p	0	47.86	#DIV/0!
mmu-miR-1839-3p	78.22	47.86	0.611864
mmu-mir-1983	22.06	46.87	2.12466
mmu-miR-467d-5p	56.66	46.87	0.827215
mmu-miR-760-5p	11.03	45.87	4.15866
mmu-miR-34b-3p	21.06	45.87	2.17806
mmu-miR-10b-3p	30.09	45.87	1.52443
mmu-miR-5100	16.05	43.88	2.73396
mmu-miR-193a-3p	53.15	42.88	0.806773
mmu-miR-133a-5p	101.29	42.88	0.423339
mmu-miR-770-5p	71.2	41.88	0.588202
mmu-miR-700-3p	24.07	40.88	1.69838
mmu-miR-301a-5p	44.12	40.88	0.926564
mmu-miR-187-3p	57.16	39.89	0.697866
mmu-miR-16-1-3p	10.03	38.89	3.87737
mmu-miR-1224-5p	37.1	38.89	1.04825
mmu-miR-362-5p	47.13	37.89	0.803947
mmu-miR-193a-5p	52.15	37.89	0.726558
mmu-miR-7a-1-3p	53.15	36.9	0.694262
mmu-miR-881-3p	0	35.9	#DIV/0!
mmu-miR-1955-5p	20.06	35.9	1.78963
mmu-miR-296-3p	25.07	35.9	1.43199
mmu-miR-380-5p	28.08	35.9	1.27849
mmu-miR-135a-1-3p	45.13	35.9	0.79548
mmu-miR-744-3p	45.13	35.9	0.79548
mmu-miR-93-3p	81.23	35.9	0.441955
mmu-miR-540-5p	37.1	34.9	0.940701
mmu-miR-3061-3p	17.05	32.91	1.93021
mmu-miR-194-1-3p	30.09	32.91	1.09372
mmu-miR-1843b-3p	52.15	32.91	0.631064
mmu-miR-543-5p	41.12	31.91	0.776021
mmu-let-7c-1-3p	19.05	30.91	1.62257
mmu-miR-331-5p	21.06	30.91	1.46771
mmu-miR-465a-5p	0	29.92	#DIV/0!
mmu-miR-205-5p	8.02	29.92	3.73067
mmu-miR-1947-5p	12.03	29.92	2.48712
mmu-miR-191-3p	42.12	29.92	0.710351
mmu-miR-24-1-5p	60.17	29.92	0.497258
mmu-miR-544-3p	20.06	28.92	1.44167
mmu-miR-137-5p	55.16	28.92	0.524293
mmu-miR-466m-5p	28.49	28.25	0.991576
mmu-miR-1948-3p	4.01	27.92	6.96259
mmu-miR-505-5p	10.03	27.92	2.78365
mmu-miR-501-5p	12.03	27.92	2.32086
mmu-miR-3082-3p	15.04	27.92	1.85638
mmu-miR-3059-5p	43.12	27.92	0.647495
mmu-miR-879-3p	45.13	27.92	0.618657
mmu-miR-3473f	25.77	27.12	1.05239
mmu-miR-3473d	5.01	26.92	5.37325
mmu-miR-128-1-5p	10.03	25.93	2.58524
mmu-miR-218-1-3p	29.08	25.93	0.891678
mmu-miR-325-3p	40.11	25.93	0.646472
mmu-miR-669o-3p	12.12	25.76	2.12541
mmu-mir-5098	39.95	25.43	0.636546
mmu-miR-1195	11.03	24.93	2.2602
mmu-miR-664-5p	15.04	24.93	1.65758
mmu-miR-26a-2-3p	24.07	24.93	1.03573
mmu-miR-669o-5p	29.08	24.26	0.83425
mmu-miR-483-5p	11.03	23.93	2.16954
mmu-miR-488-5p	14.04	23.93	1.70442
mmu-miR-1306-3p	17.05	23.93	1.40352
mmu-miR-669l-5p	19.05	23.93	1.25617
mmu-miR-20a-3p	25.07	23.93	0.954527
mmu-let-7f-2-3p	41.12	23.93	0.581955
mmu-miR-34c-3p	8.02	22.93	2.8591
mmu-miR-138-2-3p	13.04	22.93	1.75844
mmu-miR-154-3p	14.04	22.93	1.63319
mmu-miR-29c-5p	48.14	22.93	0.476319
mmu-miR-3473b	13.86	22.89	1.65152
mmu-miR-463-5p	0	21.94	#DIV/0!
mmu-miR-134-3p	14.04	21.94	1.56268
mmu-miR-493-3p	21.06	21.94	1.04179
mmu-let-7i-3p	61.17	21.94	0.358673
mmu-miR-144-3p	2.01	20.94	10.4179
mmu-miR-18a-3p	19.05	20.94	1.09921
mmu-miR-32-5p	19.05	20.94	1.09921
mmu-miR-6236	77.72	20.44	0.262995
mmu-miR-3473e	15.66	20.03	1.27905
mmu-miR-3072-3p	11.03	19.94	1.8078
mmu-miR-1957a	12.03	19.94	1.65752
mmu-miR-101a-5p	40.11	19.94	0.497133
mmu-miR-1191a	3.01	18.95	6.29568
mmu-miR-200a-5p	3.01	18.95	6.29568
mmu-miR-328-5p	9.03	18.95	2.09856
mmu-miR-144-5p	10.03	18.95	1.88933
mmu-miR-1964-3p	10.03	18.95	1.88933
mmu-miR-3061-5p	10.03	18.95	1.88933
mmu-miR-709	12.03	18.95	1.57523
mmu-miR-23b-5p	19.05	18.95	0.994751
mmu-miR-1843a-3p	20.06	18.95	0.944666
mmu-miR-1934-3p	4.76	18.2	3.82353
mmu-miR-883a-3p	0	17.95	#DIV/0!
mmu-miR-33-3p	16.05	17.95	1.11838
mmu-miR-200b-5p	17.05	17.95	1.05279
mmu-miR-300-5p	21.06	17.95	0.852327
mmu-miR-323-5p	22.06	17.95	0.81369
mmu-miR-194-2-3p	6.02	16.95	2.81561
mmu-miR-1247-5p	7.02	16.95	2.41453
mmu-miR-410-5p	7.02	16.95	2.41453
mmu-miR-1306-5p	10.03	16.95	1.68993
mmu-miR-412-3p	10.03	16.95	1.68993
mmu-miR-8114	10.03	16.95	1.68993
mmu-miR-130a-5p	12.03	16.95	1.40898
mmu-miR-6516-5p	21.06	16.95	0.804843
mmu-miR-378b	37.61	16.79	0.446424
mmu-miR-363-3p	9.03	15.95	1.76633
mmu-miR-1298-3p	10.03	15.95	1.59023
mmu-miR-325-5p	11.03	15.95	1.44606
mmu-miR-5121	15.04	15.95	1.06051
mmu-miR-511-5p	2.01	14.96	7.44279
mmu-miR-467a-3p	3.01	14.96	4.9701
mmu-miR-667-5p	10.03	14.96	1.49153
mmu-mir-1954	69.03	14.96	0.216717
mmu-mir-3470b	158.45	14.46	0.0912591
mmu-miR-466h-5p	24.19	14.13	0.584126
mmu-miR-471-5p	0	13.96	#DIV/0!
mmu-miR-1194	9.03	13.96	1.54596
mmu-miR-1193-5p	10.03	13.96	1.39182
mmu-miR-20b-5p	10.03	13.96	1.39182
mmu-miR-503-5p	12.03	13.96	1.16043
mmu-miR-181b-1-3p	19.05	13.96	0.732808
mmu-miR-483-3p	7.02	12.96	1.84615
mmu-miR-8111	7.02	12.96	1.84615
mmu-miR-210-5p	10.03	12.96	1.29212
mmu-miR-381-5p	11.03	12.96	1.17498
mmu-miR-1197-3p	13.04	12.96	0.993865
mmu-miR-5126	14.04	12.96	0.923077
mmu-miR-33-5p	22.06	12.96	0.587489
mmu-miR-219a-5p	7.02	11.97	1.70513
mmu-miR-3060-3p	11.03	11.97	1.08522
mmu-miR-6418-3p	16.05	11.97	0.745794
mmu-miR-29b-2-5p	23.07	11.97	0.518856
mmu-miR-346-5p	23.07	11.97	0.518856
mmu-miR-34b-5p	10.03	11.47	1.14357
mmu-miR-743a-3p	1	10.97	10.97
mmu-miR-34a-3p	2.01	10.97	5.45771
mmu-miR-1298-5p	7.02	10.97	1.56268
mmu-miR-193b-5p	7.02	10.97	1.56268
mmu-miR-448-3p	7.02	10.97	1.56268
mmu-mir-8111	7.52	10.97	1.45878
mmu-miR-675-3p	8.02	10.97	1.36783
mmu-miR-802-5p	9.03	10.97	1.21484
mmu-miR-374c-3p	10.03	10.97	1.09372
mmu-miR-362-3p	11.03	10.97	0.99456
mmu-miR-6944-3p	11.03	10.97	0.99456
mmu-miR-3102-5p.2-5p	13.04	10.97	0.841258
mmu-miR-466h-3p	14.17	10.97	0.774171
mmu-miR-100-3p	16.05	10.97	0.683489
mmu-miR-99a-3p	18.05	10.97	0.607756
mmu-miR-876-5p	19.05	10.97	0.575853
mmu-miR-29a-5p	33.09	10.97	0.33152
mmu-miR-669f-3p	2.13	10.22	4.79812
mmu-miR-5709-5p	1	9.97	9.97
mmu-miR-495-5p	3.01	9.97	3.31229
mmu-miR-3074-1-3p	6.02	9.97	1.65615
mmu-miR-452-5p	7.02	9.97	1.42023
mmu-miR-101c	9.53	9.97	1.04617
mmu-miR-6960-5p	13.04	9.97	0.764571
mmu-miR-344d-3p	14.04	9.97	0.710114
mmu-miR-7688-5p	22.06	9.97	0.451949
mmu-miR-6538	23.07	9.97	0.432163
mmu-let-7a-2-3p	10.03	8.97	0.894317
mmu-miR-149-3p	1	8.97	8.97
mmu-miR-185-3p	18.05	8.97	0.496953
mmu-miR-1943-3p	1	8.97	8.97
mmu-miR-1969	7.02	8.97	1.27778
mmu-miR-298-3p	4.01	8.97	2.23691
mmu-miR-471-3p	0	8.97	#DIV/0!
mmu-miR-669d-5p	24.07	8.97	0.372663
mmu-miR-7003-3p	1	8.97	8.97
mmu-miR-874-5p	11.03	8.97	0.813237
mmu-miR-877-3p	7.02	8.97	1.27778
mmu-mir-8114	6.02	8.97	1.49003
mmu-miR-466i-5p	21.06	8.54	0.405508
mmu-miR-1188-5p	15.04	7.98	0.530585
mmu-miR-1191b-5p	10.03	7.98	0.795613
mmu-miR-1934-5p	6.02	7.98	1.32558
mmu-miR-1955-3p	1	7.98	7.98
mmu-miR-201-5p	3.01	7.98	2.65116
mmu-miR-3066-5p	1	7.98	7.98
mmu-miR-466f-3p	9.53	7.98	0.837356
mmu-miR-466g	13.04	7.98	0.611963
mmu-miR-500-5p	6.02	7.98	1.32558
mmu-miR-505-3p	17.05	7.98	0.468035
mmu-miR-541-3p	5.01	7.98	1.59281
mmu-miR-669b-5p	9.03	7.98	0.883721
mmu-miR-669e-5p	7.02	7.98	1.13675
mmu-miR-670-3p	5.01	7.98	1.59281
mmu-miR-743b-5p	0	7.98	#DIV/0!
mmu-miR-764-3p	8.02	7.98	0.995012
mmu-miR-7689-3p	7.02	7.98	1.13675
mmu-miR-8112	10.03	7.98	0.795613
mmu-miR-878-3p	0	7.98	#DIV/0!
mmu-mir-3473d	2.51	7.98	3.17928
mmu-mir-3470a	47.13	7.48	0.15871
mmu-miR-466c-3p	5.44	7.41	1.36213
mmu-let-7g-3p	8.02	6.98	0.870324
mmu-miR-103-2-5p	0	6.98	#DIV/0!
mmu-miR-124-5p	9.03	6.98	0.772979
mmu-miR-187-5p	3.01	6.98	2.31894
mmu-miR-192-3p	4.01	6.98	1.74065
mmu-miR-1933-3p	6.02	6.98	1.15947
mmu-miR-23a-5p	4.01	6.98	1.74065
mmu-miR-26a-1-3p	3.01	6.98	2.31894
mmu-miR-3084-3p	1	6.98	6.98
mmu-miR-32-3p	4.01	6.98	1.74065
mmu-miR-326-5p	6.02	6.98	1.15947
mmu-miR-494-5p	6.02	6.98	1.15947
mmu-miR-551b-3p	18.05	6.98	0.386704
mmu-miR-6948-3p	2.01	6.98	3.47264
mmu-miR-6986-5p	9.03	6.98	0.772979
mmu-miR-7042-5p	3.01	6.98	2.31894
mmu-miR-5128	2.26	6.73	2.97788
mmu-miR-141-5p	3.01	5.98	1.98671
mmu-miR-188-5p	15.04	5.98	0.397606
mmu-miR-1982-3p	3.01	5.98	1.98671
mmu-miR-222-5p	2.01	5.98	2.97512
mmu-miR-3074-5p	2.01	5.98	2.97512
mmu-miR-3076-3p	7.02	5.98	0.851852
mmu-miR-3105-3p	8.02	5.98	0.745636
mmu-miR-3475-3p	6.02	5.98	0.993355
mmu-miR-3970	3.51	5.98	1.7037
mmu-miR-5112	0	5.98	#DIV/0!
mmu-miR-5113	2.01	5.98	2.97512
mmu-miR-547-3p	6.02	5.98	0.993355
mmu-miR-5709-3p	1	5.98	5.98
mmu-miR-6412	2.01	5.98	2.97512
mmu-miR-679-3p	6.02	5.98	0.993355
mmu-miR-7083-5p	4.01	5.98	1.49127
mmu-miR-8103	1	5.98	5.98
mmu-miR-8105	0	5.98	#DIV/0!
mmu-miR-98-3p	9.03	5.98	0.662237
mmu-miR-450b-3p	2.01	5.48	2.72637
mmu-miR-106a-5p	1.5	4.99	3.32667
mmu-miR-135a-2-3p	3.01	4.99	1.65781
mmu-miR-135b-5p	14.54	4.99	0.343191
mmu-miR-186-3p	0	4.99	#DIV/0!
mmu-miR-1941-3p	1	4.99	4.99
mmu-miR-203-5p	3.01	4.99	1.65781
mmu-miR-219a-1-3p	6.02	4.99	0.828904
mmu-miR-297a-5p	1.88	4.99	2.65426
mmu-miR-3065-5p	1	4.99	4.99
mmu-miR-3078-5p	2.01	4.99	2.48259
mmu-miR-3095-3p	22.06	4.99	0.226201
mmu-miR-3098-5p	3.01	4.99	1.65781
mmu-miR-3103-3p	9.03	4.99	0.552602
mmu-miR-346-3p	2.01	4.99	2.48259
mmu-miR-5119	2.01	4.99	2.48259
mmu-miR-5129-3p	7.02	4.99	0.710826
mmu-miR-6901-5p	1	4.99	4.99
mmu-miR-6937-5p	11.03	4.99	0.452403
mmu-miR-6945-3p	5.01	4.99	0.996008
mmu-miR-6977-3p	1	4.99	4.99
mmu-miR-7059-5p	3.01	4.99	1.65781
mmu-miR-7224-3p	2.01	4.99	2.48259
mmu-miR-7236-3p	1	4.99	4.99
mmu-miR-7b-3p	4.01	4.99	1.24439
mmu-miR-883b-3p	0	4.99	#DIV/0!
mmu-miR-883b-5p	0	4.99	#DIV/0!
mmu-mir-1191a	2.01	4.99	2.48259
mmu-miR-376c-5p	5.52	4.49	0.813406
mmu-mir-8112	2.01	4.49	2.23383
mmu-miR-3473a	2.91	4.19	1.43986
mmu-miR-1247-3p	2.01	3.99	1.98507
mmu-miR-150-3p	3.01	3.99	1.32558
mmu-miR-15a-3p	2.01	3.99	1.98507
mmu-miR-190a-3p	4.01	3.99	0.995012
mmu-miR-190b-5p	7.02	3.99	0.568376
mmu-miR-1930-5p	3.01	3.99	1.32558
mmu-miR-1941-5p	3.01	3.99	1.32558
mmu-miR-1948-5p	5.01	3.99	0.796407
mmu-miR-1966-3p	6.02	3.99	0.662791
mmu-miR-1a-1-5p	6.02	3.99	0.662791
mmu-miR-297c-3p	5.01	3.99	0.796407
mmu-miR-29b-1-5p	19.05	3.99	0.209449
mmu-miR-344e-3p	2.01	3.99	1.98507
mmu-miR-450a-2-3p	4.01	3.99	0.995012
mmu-miR-5114	0	3.99	#DIV/0!
mmu-miR-539-3p	1	3.99	3.99
mmu-miR-6238	6.02	3.99	0.662791
mmu-miR-675-5p	1	3.99	3.99
mmu-miR-6896-5p	1	3.99	3.99
mmu-miR-6996-5p	3.01	3.99	1.32558
mmu-miR-7a-2-3p	2.01	3.99	1.98507
mmu-miR-880-3p	0	3.99	#DIV/0!
mmu-miR-881-5p	0	3.99	#DIV/0!
mmu-miR-96-5p	4.01	3.99	0.995012
mmu-miR-211-5p	3.01	3.49	1.15947
mmu-miR-450a-1-3p	1	3.49	3.49
mmu-miR-466n-5p	6.02	3.49	0.579734
mmu-miR-1231-5p	0	2.99	#DIV/0!
mmu-miR-146b-3p	1	2.99	2.99
mmu-miR-1946a	0	2.99	#DIV/0!
mmu-miR-2137	1	2.99	2.99
mmu-miR-216b-5p	2.01	2.99	1.48756
mmu-miR-218-2-3p	6.02	2.99	0.496678
mmu-miR-3058-3p	2.01	2.99	1.48756
mmu-miR-3064-5p	3.01	2.99	0.993355
mmu-miR-3069-5p	2.01	2.99	1.48756
mmu-miR-3081-3p	3.01	2.99	0.993355
mmu-miR-3083-5p	2.01	2.99	1.48756
mmu-miR-3086-5p	1	2.99	2.99
mmu-miR-320-5p	11.03	2.99	0.271079
mmu-miR-344b-3p	1	2.99	2.99
mmu-miR-344d-3-5p	5.01	2.99	0.596806
mmu-miR-344f-3p	1	2.99	2.99
mmu-miR-3572-3p	3.01	2.99	0.993355
mmu-miR-3618-5p	2.01	2.99	1.48756
mmu-miR-487b-5p	4.01	2.99	0.745636
mmu-miR-496a-5p	5.01	2.99	0.596806
mmu-miR-497a-3p	3.01	2.99	0.993355
mmu-miR-5107-5p	0	2.99	#DIV/0!
mmu-miR-5122	3.01	2.99	0.993355
mmu-miR-5132-5p	2.01	2.99	1.48756
mmu-miR-670-5p	2.01	2.99	1.48756
mmu-miR-692	7.02	2.99	0.425926
mmu-miR-693-3p	0	2.99	#DIV/0!
mmu-miR-694	1	2.99	2.99
mmu-miR-7013-5p	0	2.99	#DIV/0!
mmu-miR-7017-5p	3.01	2.99	0.993355
mmu-miR-7025-3p	1	2.99	2.99
mmu-miR-704	4.01	2.99	0.745636
mmu-miR-7063-5p	4.01	2.99	0.745636
mmu-miR-7213-5p	3.01	2.99	0.993355
mmu-miR-7220-5p	2.01	2.99	1.48756
mmu-miR-7226-3p	2.01	2.99	1.48756
mmu-miR-743a-5p	0	2.99	#DIV/0!
mmu-miR-7661-3p	4.01	2.99	0.745636
mmu-miR-7668-5p	7.02	2.99	0.425926
mmu-miR-8101	0	2.99	#DIV/0!
mmu-miR-9769-3p	8.02	2.99	0.372818
mmu-mir-3471-2	98.28	2.99	0.0304233
mmu-miR-3960	1	2.49	2.49
mmu-miR-466f-5p	2.38	2.49	1.04622
mmu-miR-467c-3p	0	2.49	#DIV/0!
mmu-miR-466o-5p	1.2	2.39	1.99167
mmu-miR-466i-3p	4.51	2.33	0.51663
mmu-let-7k	1.98	2.24	1.13131
mmu-miR-153-5p	20.06	1.99	0.0992024
mmu-miR-1902	0	1.99	#DIV/0!
mmu-miR-19b-1-5p	2.01	1.99	0.99005
mmu-miR-204-3p	2.01	1.99	0.99005
mmu-miR-216a-5p	0	1.99	#DIV/0!
mmu-miR-301b-5p	1	1.99	1.99
mmu-miR-3058-5p	0	1.99	#DIV/0!
mmu-miR-3065-3p	0	1.99	#DIV/0!
mmu-miR-3101-5p	0	1.99	#DIV/0!
mmu-miR-341-5p	3.01	1.99	0.66113
mmu-miR-365-1-5p	1	1.99	1.99
mmu-miR-466m-3p	0	1.99	#DIV/0!
mmu-miR-491-3p	0	1.99	#DIV/0!
mmu-miR-491-5p	2.01	1.99	0.99005
mmu-miR-499-5p	6.02	1.99	0.330565
mmu-miR-504-3p	6.02	1.99	0.330565
mmu-miR-5101	1	1.99	1.99
mmu-miR-5125	0	1.99	#DIV/0!
mmu-miR-5129-5p	1	1.99	1.99
mmu-miR-5626-3p	0	1.99	#DIV/0!
mmu-miR-598-5p	2.01	1.99	0.99005
mmu-miR-6481	0	1.99	#DIV/0!
mmu-miR-6539	2.01	1.99	0.99005
mmu-miR-6540-3p	2.01	1.99	0.99005
mmu-miR-6900-3p	0	1.99	#DIV/0!
mmu-miR-693-5p	0	1.99	#DIV/0!
mmu-miR-6950-3p	1	1.99	1.99
mmu-miR-6951-5p	1	1.99	1.99
mmu-miR-701-3p	5.01	1.99	0.397206
mmu-miR-701-5p	1	1.99	1.99
mmu-miR-7010-5p	1	1.99	1.99
mmu-miR-7015-3p	0	1.99	#DIV/0!
mmu-miR-7024-5p	2.01	1.99	0.99005
mmu-miR-7028-5p	0	1.99	#DIV/0!
mmu-miR-7091-5p	0	1.99	#DIV/0!
mmu-miR-7093-3p	0	1.99	#DIV/0!
mmu-miR-7118-3p	3.01	1.99	0.66113
mmu-miR-741-5p	0	1.99	#DIV/0!
mmu-miR-742-5p	0	1.99	#DIV/0!
mmu-miR-758-5p	0	1.99	#DIV/0!
mmu-miR-7666-3p	1	1.99	1.99
mmu-miR-8094	3.01	1.99	0.66113
mmu-mir-1194	2.01	1.99	0.99005
mmu-mir-5123	0	1.99	#DIV/0!
mmu-mir-6405	0	1.99	#DIV/0!
mmu-mir-682	2.01	1.99	0.99005
mmu-mir-717	1	1.99	1.99
mmu-mir-8107	0	1.99	#DIV/0!
mmu-miR-466p-5p	1	1.89	1.89
mmu-miR-467e-3p	1	1.5	1.5
mmu-miR-706	1	1.5	1.5
mmu-mir-1195	1	1.5	1.5
mmu-mir-3473c	0.2	1.5	7.5
mmu-miR-1199-3p	0	1
mmu-miR-1199-5p	0	1
mmu-miR-122-3p	0	1
mmu-miR-1249-5p	0	1
mmu-miR-1251-5p	1	1
mmu-miR-1258-3p	0	1
mmu-miR-1258-5p	0	1
mmu-miR-1264-3p	5.01	1
mmu-miR-1264-5p	1	1
mmu-miR-126b-3p	1	1
mmu-miR-1291	5.01	1
mmu-miR-129b-5p	0	1
mmu-miR-133b-5p	0	1
mmu-miR-135b-3p	1	1
mmu-miR-146a-3p	2.01	1
mmu-miR-147-3p	2.01	1
mmu-miR-147-5p	0	1
mmu-miR-181d-3p	8.02	1
mmu-miR-183-3p	2.01	1
mmu-miR-1895	0	1
mmu-miR-1899	0	1
mmu-miR-18b-3p	0	1
mmu-miR-1903	0	1
mmu-miR-1927	1	1
mmu-miR-1932	1	1
mmu-miR-1936	0	1
mmu-miR-1945	1	1
mmu-miR-1954	1	1
mmu-miR-1958	0	1
mmu-miR-1960	0	1
mmu-miR-208a-3p	0	1
mmu-miR-217-5p	0	1
mmu-miR-219c-5p	0	1
mmu-miR-297c-5p	0	1
mmu-miR-3057-3p	1	1
mmu-miR-3070-2-3p	1	1
mmu-miR-3072-5p	2.01	1
mmu-miR-3073b-3p	1	1
mmu-miR-3073b-5p	0	1
mmu-miR-3076-5p	3.01	1
mmu-miR-3079-5p	2.01	1
mmu-miR-3084-5p	6.02	1
mmu-miR-3085-5p	0	1
mmu-miR-3087-3p	0	1
mmu-miR-3089-3p	0	1
mmu-miR-3091-3p	1	1
mmu-miR-3091-5p	0	1
mmu-miR-3094-3p	0	1
mmu-miR-3097-5p	0	1
mmu-miR-3100-5p	3.01	1
mmu-miR-3108-5p	0	1
mmu-miR-3110-5p	0	1
mmu-miR-344-5p	0	1
mmu-miR-344c-3p	10.03	1
mmu-miR-344c-5p	0	1
mmu-miR-3472	3.01	1
mmu-miR-3473g	0	1
mmu-miR-3474	2.01	1
mmu-miR-363-5p	2.01	1
mmu-miR-466l-3p	0	1
mmu-miR-466q	0.13	1
mmu-miR-5098	0	1
mmu-miR-5106	0	1
mmu-miR-5118	2.01	1
mmu-miR-5130	2.01	1
mmu-miR-5131	0	1
mmu-miR-546	0	1
mmu-miR-551b-5p	1	1
mmu-miR-5615-5p	0	1
mmu-miR-5619-3p	1	1
mmu-miR-5620-5p	0	1
mmu-miR-5621-3p	0	1
mmu-miR-5623-5p	3.01	1
mmu-miR-5710	0	1
mmu-miR-6239	0	1
mmu-miR-6356	0	1
mmu-miR-6364	0	1
mmu-miR-6373	0	1
mmu-miR-6395	0	1
mmu-miR-6407	0	1
mmu-miR-6418-5p	0	1
mmu-miR-652-5p	3.01	1
mmu-miR-665-5p	0	1
mmu-miR-668-5p	0	1
mmu-miR-669a-3-3p	0	1
mmu-miR-669b-3p	0	1
mmu-miR-6769b-3p	0	1
mmu-miR-677-3p	5.01	1
mmu-miR-6898-5p	0	1
mmu-miR-6907-3p	0	1
mmu-miR-6910-3p	0	1
mmu-miR-6911-3p	3.01	1
mmu-miR-6911-5p	0	1
mmu-miR-6913-3p	0	1
mmu-miR-6914-3p	0	1
mmu-miR-6918-5p	0	1
mmu-miR-6928-5p	0	1
mmu-miR-6929-3p	0	1
mmu-miR-6931-3p	0	1
mmu-miR-6932-5p	0	1
mmu-miR-6934-5p	1	1
mmu-miR-6937-3p	1	1
mmu-miR-6946-5p	0	1
mmu-miR-6958-3p	0	1
mmu-miR-6967-5p	1	1
mmu-miR-6975-5p	0	1
mmu-miR-698-5p	1	1
mmu-miR-6981-5p	0	1
mmu-miR-6983-5p	1	1
mmu-miR-6984-5p	1	1
mmu-miR-6985-3p	0	1
mmu-miR-6988-3p	0	1
mmu-miR-6990-5p	1	1
mmu-miR-6991-3p	0	1
mmu-miR-6992-5p	0	1
mmu-miR-6994-5p	1	1
mmu-miR-6995-5p	0	1
mmu-miR-7007-3p	0	1
mmu-miR-7008-3p	0	1
mmu-miR-7008-5p	0	1
mmu-miR-7012-5p	0	1
mmu-miR-7018-5p	0	1
mmu-miR-7022-5p	1	1
mmu-miR-703	1	1
mmu-miR-7035-3p	0	1
mmu-miR-7035-5p	8.02	1
mmu-miR-7038-5p	0	1
mmu-miR-7041-5p	2.01	1
mmu-miR-7049-5p	2.01	1
mmu-miR-7051-5p	0	1
mmu-miR-7054-5p	1	1
mmu-miR-7056-3p	0	1
mmu-miR-7060-5p	1	1
mmu-miR-7064-3p	0	1
mmu-miR-7070-3p	0	1
mmu-miR-7071-5p	0	1
mmu-miR-7073-5p	0	1
mmu-miR-7074-3p	0	1
mmu-miR-7079-5p	0	1
mmu-miR-7080-3p	0	1
mmu-miR-7080-5p	2.01	1
mmu-miR-7081-3p	0	1
mmu-miR-7083-3p	0	1
mmu-miR-7084-3p	0	1
mmu-miR-7089-5p	1	1
mmu-miR-7116-5p	0	1
mmu-miR-7237-3p	0	1
mmu-miR-7238-5p	0	1
mmu-miR-7648-5p	0	1
mmu-miR-7649-3p	0	1
mmu-miR-7656-5p	0	1
mmu-miR-7664-5p	0	1
mmu-miR-7665-5p	0	1
mmu-miR-7667-3p	1	1
mmu-miR-7667-5p	0	1
mmu-miR-7668-3p	2.01	1
mmu-miR-7669-3p	0	1
mmu-miR-7670-5p	0	1
mmu-miR-7679-3p	0	1
mmu-miR-7682-3p	0	1
mmu-miR-7686-5p	0	1
mmu-miR-8090	0	1
mmu-miR-8097	1	1
mmu-miR-8115	1	1
mmu-miR-8120	0	1
mmu-miR-883a-5p	0	1
mmu-miR-92b-5p	0	1
mmu-mir-1187	1	1
mmu-mir-1951	0	1
mmu-mir-1961	1	1
mmu-mir-2139	0	1
mmu-mir-297a-2	0	1
mmu-mir-3473f	2.34	1
mmu-mir-484	0	1
mmu-mir-5116	0	1
mmu-mir-5121	0	1
mmu-mir-5124a	0	1
mmu-mir-5128	1	1
mmu-mir-5130	0	1
mmu-mir-5131	1	1
mmu-mir-6239	2.01	1
mmu-mir-6359	1	1
mmu-mir-6367	0	1
mmu-mir-6369	1	1
mmu-mir-683-1	0	1
mmu-mir-703	1	1
mmu-mir-706	0	1
mmu-mir-7578	0	1
mmu-mir-8101	0	1
mmu-mir-8102	1	1
mmu-mir-8120	1	1
mmu-miR-1931	0	0.66
mmu-miR-28b	0.5	0.5
mmu-miR-3060-5p	2.51	0.5
mmu-mir-692-1	0	0.5
mmu-mir-692-3	1	0.5
mmu-miR-21b	0	0.33
mmu-miR-21c	0	0.33
mmu-miR-669k-5p	3.01	0.25
mmu-miR-6413	0.37	0.2
mmu-mir-669j	0	0.12
mmu-miR-101b-5p	1	0
mmu-miR-107-5p	2.01	0
mmu-miR-1187	0.63	0
mmu-miR-1188-3p	1	0
mmu-miR-1198-3p	1	0
mmu-miR-1231-3p	1	0
mmu-miR-128-2-5p	3.01	0
mmu-miR-1668	5.01	0
mmu-miR-188-3p	6.02	0
mmu-miR-1901	2.01	0
mmu-miR-1933-5p	1	0
mmu-miR-1942	1	0
mmu-miR-1949	1	0
mmu-miR-1951	2.01	0
mmu-miR-1953	1	0
mmu-miR-1961	1	0
mmu-miR-1964-5p	1	0
mmu-miR-1966-5p	1	0
mmu-miR-196a-1-3p	1	0
mmu-miR-1b-3p	3.01	0
mmu-miR-208b-5p	1	0
mmu-miR-224-3p	3.01	0
mmu-miR-293-5p	1	0
mmu-miR-297b-5p	2.01	0
mmu-miR-3062-5p	2.01	0
mmu-miR-3064-3p	2.01	0
mmu-miR-3066-3p	2.01	0
mmu-miR-3069-3p	1	0
mmu-miR-3070-3p	1	0
mmu-miR-3077-3p	2.01	0
mmu-miR-3078-3p	1	0
mmu-miR-3080-5p	2.01	0
mmu-miR-3081-5p	2.01	0
mmu-miR-3083-3p	1	0
mmu-miR-3095-5p	1	0
mmu-miR-3098-3p	2.01	0
mmu-miR-30f	2.01	0
mmu-miR-3103-5p	6.02	0
mmu-miR-3106-5p	1	0
mmu-miR-3109-3p	4.01	0
mmu-miR-3109-5p	1	0
mmu-miR-3112-5p	1	0
mmu-miR-344d-1-5p	2.01	0
mmu-miR-344f-5p	2.01	0
mmu-miR-344h-3p	1	0
mmu-miR-3471	5.01	0
mmu-miR-3473c	0.33	0
mmu-miR-3552	2.01	0
mmu-miR-383-3p	3.01	0
mmu-miR-3962	0.5	0
mmu-miR-421-5p	1	0
mmu-miR-432	1	0
mmu-miR-448-5p	2.01	0
mmu-miR-449c-3p	1	0
mmu-miR-452-3p	1	0
mmu-miR-466j	0.72	0
mmu-miR-466o-3p	1	0
mmu-miR-467f	1	0
mmu-miR-5108	7.02	0
mmu-miR-5123	1	0
mmu-miR-5132-3p	4.01	0
mmu-miR-5136	1	0
mmu-miR-544-5p	3.01	0
mmu-miR-5615-3p	3.01	0
mmu-miR-5617-3p	1	0
mmu-miR-5617-5p	1	0
mmu-miR-5625-3p	1	0
mmu-miR-5625-5p	1	0
mmu-miR-5627-3p	3.01	0
mmu-miR-6516-3p	3.01	0
mmu-miR-654-3p	1	0
mmu-miR-669c-3p	0.13	0
mmu-miR-669h-5p	1	0
mmu-miR-669p-3p	0.38	0
mmu-miR-6769b-5p	1	0
mmu-miR-682	1	0
mmu-miR-688	1	0
mmu-miR-6897-5p	5.01	0
mmu-miR-6899-3p	1	0
mmu-miR-6900-5p	1	0
mmu-miR-6902-5p	2.01	0
mmu-miR-6903-5p	1	0
mmu-miR-6908-3p	1	0
mmu-miR-6915-5p	1	0
mmu-miR-6916-5p	1	0
mmu-miR-6921-5p	1	0
mmu-miR-6922-5p	1	0
mmu-miR-6925-5p	4.01	0
mmu-miR-6927-3p	2.01	0
mmu-miR-6929-5p	1	0
mmu-miR-6931-5p	2.01	0
mmu-miR-6940-3p	1	0
mmu-miR-6942-5p	1	0
mmu-miR-6943-5p	1	0
mmu-miR-6946-3p	1	0
mmu-miR-6950-5p	1	0
mmu-miR-6952-3p	0.5	0
mmu-miR-6952-5p	4.01	0
mmu-miR-6953-3p	1	0
mmu-miR-6959-5p	1	0
mmu-miR-6963-3p	3.01	0
mmu-miR-6970-3p	1	0
mmu-miR-6973b-3p	1	0
mmu-miR-6978-3p	1	0
mmu-miR-698-3p	1	0
mmu-miR-6997-5p	1	0
mmu-miR-6998-3p	1	0
mmu-miR-6998-5p	1	0
mmu-miR-7000-3p	1	0
mmu-miR-7004-5p	2.01	0
mmu-miR-7013-3p	1	0
mmu-miR-7018-3p	3.01	0
mmu-miR-7019-3p	4.01	0
mmu-miR-702-5p	2.01	0
mmu-miR-7021-5p	4.01	0
mmu-miR-7024-3p	1	0
mmu-miR-7029-3p	1	0
mmu-miR-7029-5p	1	0
mmu-miR-7031-3p	2.01	0
mmu-miR-7033-5p	3.01	0
mmu-miR-7036b-5p	3.01	0
mmu-miR-7043-5p	2.01	0
mmu-miR-7057-3p	2.01	0
mmu-miR-7061-5p	1	0
mmu-miR-7068-3p	2.01	0
mmu-miR-7078-5p	1	0
mmu-miR-7085-3p	1	0
mmu-miR-7087-3p	1	0
mmu-miR-7087-5p	2.01	0
mmu-miR-7092-5p	1	0
mmu-miR-7117-5p	1	0
mmu-miR-7219-3p	1	0
mmu-miR-7227-3p	1	0
mmu-miR-7237-5p	1	0
mmu-miR-7240-5p	2.01	0
mmu-miR-764-5p	1	0
mmu-miR-7651-5p	1	0
mmu-miR-7653-3p	1	0
mmu-miR-7653-5p	1	0
mmu-miR-7654-5p	1	0
mmu-miR-7655-3p	1	0
mmu-miR-7662-5p	1	0
mmu-miR-7669-5p	1	0
mmu-miR-7671-3p	1	0
mmu-miR-7674-5p	1	0
mmu-miR-7675-3p	1	0
mmu-miR-7687-3p	2.01	0
mmu-miR-802-3p	1	0
mmu-miR-8092	1	0
mmu-miR-8098	2.01	0
mmu-miR-9768-5p	1	0
mmu-mir-1192	0.5	0
mmu-mir-1946a	1	0
mmu-mir-1946b	3.01	0
mmu-mir-1949	1	0
mmu-mir-1956	1	0
mmu-mir-3472	3.01	0
mmu-mir-3473b	0.33	0
mmu-mir-466f-4	0.5	0
mmu-mir-467g	1.5	0
mmu-mir-546	1	0
mmu-mir-6340	1	0
mmu-mir-6348	1	0
mmu-mir-6394	1	0
mmu-mir-680-2	1	0
mmu-mir-705	1	0
mmu-mir-718	1	0
mmu-mir-8096	1	0
mmu-mir-8105	1	0
