# Supplementary material for: DNA methylation, through DNMT1, has an essential role in the development of gastrointestinal smooth muscle cells and disease
Source: Cell Death Dis. 2018 Apr 27;9(5):474. doi: 10.1038/s41419-018-0495-z (PMC5920081; doi:10.1038/s41419-018-0495-z)
Supplement: Supplementary file 10 — Supplementary Table 4 [file 41419_2018_495_MOESM10_ESM.xlsx]

## Sheet: GO_Enrichment_Dnmt1
Supplementary Table 4. List of gene ontology (GO) terms derived from functional categories associated with genes upregulated in Dnmt1-KO tunica muscularis
Pathway ID	Pathway description	Category	Gene count	False discovery rate	Matching proteins in your network (labels)
GO.0006950	response to stress	defense	117	2.84e-25	Acp5,Adamts13,Alox5ap,Anxa1,Apoa4,Apoe,Asns,B2m,Btg2,C1qa,C1qb,C1qc,C1ra,C4b,Car3,Cartpt,Casq1,Ccl8,Cd163,Cd34,Cd36,Cd55,Cd74,Cebpa,Cfb,Cfd,Cfp,Col1a1,Coro1a,Cotl1,Creb3l1,Crlf2,Ctgf,Cyr61,Ddit4,Defa17,Defa21,Defa22,Defa24,Dpep1,Dusp1,Ecrg4,Eno3,Fabp1,Fabp5,Fam176b,Fcer1g,Fcgr2b,Fcgr3,Fmo1,Gadd45g,Gja4,Gm15284,Gm1987,Gpx3,H2-Aa,H2-Ab1,H2-D1,H2-Eb1,H2-K1,H2-T23,Hamp2,Hspa1a,Hspb1,Hspb7,Hyal2,Icam1…
GO.0006952	defense response	defense	67	3.37e-25	Acp5,Adamts13,Alox5ap,Apoa4,B2m,C1qa,C1qb,C1qc,C1ra,C4b,Ccl8,Cd163,Cd36,Cd55,Cd74,Cebpa,Cfb,Cfd,Cfp,Coro1a,Cotl1,Crlf2,Ddit4,Defa17,Defa21,Defa22,Defa24,Fcer1g,Fcgr2b,Fcgr3,Gm15284,Gm1987,H2-Aa,H2-Ab1,H2-D1,H2-Eb1,H2-K1,H2-T23,Hamp2,Hp,Hyal2,Icam1,Iigp1,Il17b,Irf7,Isg15,Lbp,Lcn2,Lgals3,Ly86,Lyz1,Lyz2,Mrc1,Nupr1,Oasl2,Penk,Pf4,Plac8,Reg3b,Reg3g,Samhd1,Scd1,Serpina3n,Stab1,Stat1,Tap1,Unc93b1
GO.0051707	response to other organism	defense	49	4.55e-18	Acp5,B2m,Ccrn4l,Cd36,Cotl1,Ddit4,Defa17,Defa21,Defa22,Defa24,Fcer1g,Fcgr2b,Fcna,Fmo1,Gm15284,H2-Ab1,H2-K1,H2-T23,Hamp2,Hp,Hspb1,Hyal2,Icam1,Ifi27l2a,Iigp1,Isg15,Krt8,Lbp,Ltc4s,Lyz1,Lyz2,Mgst1,Mrc1,Oasl2,Pawr,Pf4,Plac8,Reg3b,Reg3g,Ren1,Samhd1,Scarb1,Scd1,Stab1,Stat1,Thbd,Trib1,Tspo,Unc93b1
GO.0009605	response to external stimulus	defense	74	1.33e-16	Acp5,Acsl1,Adamts1,Adipoq,Angptl4,Apoe,B2m,Btg2,Cartpt,Ccl6,Ccl8,Ccrn4l,Cd36,Cdkn1a,Cebpa,Coro1a,Cotl1,Cyr61,Ddit4,Defa17,Defa21,Defa22,Defa24,Enpp2,Fcer1g,Fcgr2b,Fcgr3,Fcna,Fmo1,Gm15284,Gm1987,H2-Ab1,H2-K1,H2-T23,Hamp2,Hp,Hspb1,Hyal2,Icam1,Ifi27l2a,Igfbp2,Iigp1,Il17b,Isg15,Krt8,Lbp,Lgals3,Ltc4s,Lyz1,Lyz2,Mgst1,Mrc1,Nr4a1,Oasl2,Pawr,Pck1,Penk,Pf4,Plac8,Rbp1,Reg3g,Ren1,S1pr1,Samhd1,Scarb1,Scd1,Slc…
GO.0009617	response to bacterium	defense	39	3.52e-15	Acp5,B2m,Ccrn4l,Cd36,Defa17,Defa21,Defa22,Defa24,Fcer1g,Fcgr2b,Fmo1,Gm15284,H2-K1,H2-T23,Hamp2,Hp,Icam1,Iigp1,Isg15,Lbp,Lcn2,Ltc4s,Lyz1,Lyz2,Mgst1,Mrc1,Pawr,Pf4,Plac8,Reg3b,Reg3g,Ren1,Scarb1,Scd1,Stab1,Stat1,Thbd,Trib1,Tspo
GO.0048583	regulation of response to stimulus	defense	102	3.53e-15	Acp5,Adipoq,Alox5ap,Anxa2,Apoa1,Apoe,B2m,Birc5,C1qa,C1qb,C1qc,C1qtnf3,C1ra,C4b,Cartpt,Casq1,Cd34,Cd36,Cd55,Cd74,Cdkn1c,Cfb,Cfd,Cfp,Cilp,Cldn7,Col1a1,Creb3l1,Ctgf,Ctla2a,Ctsc,Ctsh,Ctss,Cyr61,Ddit4,Dlk1,Egfl7,Fabp1,Fabp4,Fam176b,Fbln5,Fcer1g,Fcgr2b,Fcgr3,Fcna,Fgfrl1,Gadd45g,Gdf15,Gli1,Glipr2,Gm1987,Gpsm3,H2-Ab1,H2-D1,H2-DMa,H2-K1,H2-T23,Hp,Hspb1,Hyal2,Icam1,Igf1,Igf2,Igfbp2,Il17b,Irf7,Itga8,Kdr,Lbh…
GO.1901700	response to oxygen-containing compound	defense	56	1.98e-12	Acp5,Acsl1,Adamts1,Adh1,Anxa1,Apoa4,Asns,Btg2,Car3,Ccrn4l,Cd36,Cdkn1a,Cdo1,Ctgf,Ctsh,Defa24,Dgat2,Dpep1,Dusp1,Errfi1,Fabp1,Fmo1,Gm1987,Gpd1,Gpihbp1,H2-Ab1,Hyal2,Igf2,Igfbp2,Klf2,Krt8,Lbp,Lcn2,Ltc4s,Mrc1,Mt1,Pawr,Pck1,Pf4,Ramp2,Reg3b,Ren1,Scarb1,Serpina3n,Serpinf1,Sfpi1,Sod3,Stat1,Thbd,Tie1,Timp1,Tk1,Trib1,Trpc6,Tspo,Twf2
GO.0098542	defense response to other organism	defense	30	2.34e-12	Acp5,Bst2,Cd36,Cotl1,Ddit4,Defa17,Defa21,Defa22,Defa24,Fcer1g,Fcna,Gm15284,H2-K1,H2-T23,Hamp2,Hp,Hyal2,Iigp1,Isg15,Lbp,Lyz1,Lyz2,Oasl2,Plac8,Reg3b,Reg3g,Samhd1,Scd1,Stab1,Unc93b1
GO.0050896	response to stimulus	defense	147	5.06e-12	Acp5,Adamts1,Adamts13,Adh1,Alox5ap,Anxa1,Aplnr,Apoa4,Apoe,Arhgdib,C1qa,C1qb,C1qc,C1ra,C4b,Car3,Cartpt,Ccl6,Ccl8,Ccrn4l,Cd163,Cd34,Cd36,Cd55,Cd68,Cd74,Cdo1,Cfb,Cfd,Cfp,Coro1a,Cotl1,Cpz,Creb3l1,Crlf2,Csf2ra,Ctss,Cyr61,Ddit4,Defa17,Defa21,Defa22,Defa24,Dgat2,Dpep1,Dusp1,Ecrg4,Eno3,Enpp2,Fabp1,Fabp4,Fabp5,Fam176b,Fcer1g,Fcgr2b,Fcgr3,Fgfrl1,Fmo1,Gdf15,Gja4,Gli1,Gm15284,Gm1987,Gngt2,Gpd1,Gpihbp1,Gpx3,G…
GO.0010033	response to organic substance	defense	75	8.74e-12	Acp5,Adamts1,Adamts13,Adh1,Apoa1,Apoa4,Asns,B2m,Bst2,Btg2,Car3,Casq1,Ccrn4l,Cd36,Cd68,Cd74,Cdkn1a,Cdo1,Coro1a,Creb3l1,Csf2ra,Ctsc,Ddit4,Defa24,Dgat2,Dusp1,Errfi1,Fcgr2b,Fgfrl1,Fmo1,Gm1987,Gpd1,Gpihbp1,H2-Aa,H2-Ab1,H2-Eb1,Hp,Hspa1a,Hspb1,Hyal2,Igf2,Igfbp2,Iigp1,Isg15,Kdr,Klf2,Krt18,Krt19,Krt8,Lbp,Lcn2,Lox,Ltc4s,Mrc1,Mt2,Nfil3,Nnmt,Pawr,Pck1,Pf4,Plin2,Plvap,Rbp1,Reg3b,Scarb1,Serpina3n,Serpinf1,Sfpi…
GO.0042221	response to chemical	defense	90	1.57e-11	Acp5,Adamts1,Adamts13,Adh1,Alox5ap,Apoa4,Asns,Bst2,Btg2,Car3,Casq1,Ccl6,Ccl8,Ccrn4l,Cd36,Cd68,Cd74,Cdkn1a,Cdo1,Coro1a,Creb3l1,Csf2ra,Ctsc,Cyr61,Ddit4,Defa24,Dgat2,Dpep1,Dusp1,Eno3,Enpp2,Errfi1,Fabp1,Fabp4,Fcer1g,Fcgr2b,Fcgr3,Fgfrl1,Fmo1,Gm1987,Gpd1,Gpihbp1,H2-Aa,H2-Ab1,H2-Eb1,Hspa1a,Hspb1,Hyal2,Igf2,Igfbp2,Iigp1,Il17b,Isg15,Kdr,Klf2,Krt18,Krt19,Lbp,Lcn2,Lgals3,Lox,Lpl,Ltc4s,Mrc1,Mt1,Mttp,Nfil3,Nn…
GO.0048584	positive regulation of response to stimulus	defense	66	2.94e-11	Adipoq,Alox5ap,Apoa1,B2m,Bst2,C1qa,C1qb,C1qc,C1qtnf3,C1ra,C4b,Cartpt,Cd36,Cd55,Cd74,Cdkn1c,Cfb,Cfd,Cfp,Col1a1,Ctgf,Ctsc,Ctsh,Ctss,Cyr61,Fabp1,Fabp4,Fam176b,Fcer1g,Fcgr3,Fcna,Gadd45g,Gdf15,Gli1,Glipr2,Gm1987,H2-Ab1,H2-D1,H2-DMa,H2-K1,H2-T23,Hspb1,Hyal2,Icam1,Igf1,Igf2,Il17b,Irf7,Itga8,Kdr,Lbp,Lfng,Lmcd1,Ly86,Pecam1,Pf4,Prr5,Pvrl2,Reg3g,S1pr1,Scarb1,Sulf2,Tnfrsf12a,Trf,Unc93b1,Xdh
GO.0042742	defense response to bacterium	defense	22	1.78e-10	Acp5,Cd36,Defa17,Defa21,Defa22,Defa24,Fcer1g,Gm15284,H2-K1,H2-T23,Hamp2,Hp,Iigp1,Isg15,Lbp,Lyz1,Lyz2,Plac8,Reg3b,Reg3g,Scd1,Stab1
GO.0080134	regulation of response to stress	defense	48	2.45e-09	Acp5,Adipoq,Alox5ap,Anxa2,Apoa1,Apoe,C1qtnf3,Cd34,Cd36,Cd55,Cd74,Cldn7,Creb3l1,Ctgf,Ctla2a,Ctss,Errfi1,Fabp1,Fabp4,Fam176b,Fbln5,Fcer1g,Fcgr2b,Fcgr3,Fcna,Gadd45g,Gm1987,H2-T23,Hp,Hspb1,Hyal2,Il17b,Irf7,Lbh,Lbp,Lmcd1,Pvrl2,Reg3b,Reg3g,Samhd1,Scarb1,Serpinf1,Tap1,Thbd,Tnfrsf12a,Trf,Unc93b1,Xdh
GO.0070887	cellular response to chemical stimulus	defense	61	8.67e-09	Adamts1,Alox5ap,Apoa4,Asns,Ccl6,Ccl8,Cd36,Cd68,Cd74,Cebpa,Coro1a,Creb3l1,Csf2ra,Ctgf,Ctsh,Ddit4,Defa24,Dgat2,Dpep1,Dusp1,Errfi1,Fabp1,Fabp4,Fcer1g,Fcgr3,Fgfrl1,Gm1987,Gpd1,H2-Aa,H2-Ab1,Hspb1,Hyal2,Igf2,Igfbp2,Iigp1,Il17b,Kdr,Klf2,Krt18,Krt8,Lbp,Lcn2,Lgals3,Ltc4s,Mgst1,Mrc1,Mt1,Nfil3,Pawr,Pf4,Plvap,Prnp,Reg3b,Scarb1,Serpinf1,Sfpi1,Sod3,Stat1,Trpc6,Tspo,Twf2
GO.0002237	response to molecule of bacterial origin	defense	22	1.25e-07	Acp5,B2m,Ccrn4l,Cd36,Defa24,Fcgr2b,Fmo1,Hp,Icam1,Lbp,Lcn2,Ltc4s,Mgst1,Mrc1,Pawr,Pf4,Ren1,Scarb1,Stat1,Thbd,Trib1,Tspo
GO.0032101	regulation of response to external stimulus	defense	35	2.33e-07	Acp5,Adipoq,Alox5ap,Anxa2,Apoa1,Apoe,C1qtnf3,Cartpt,Cd34,Cd36,Cd55,Cd74,Cldn7,Ctla2a,Ctss,Fabp1,Fabp4,Fam176b,Fcer1g,Fcgr2b,Fcgr3,Gm1987,Hspb1,Hyal2,Il17b,Kdr,Lbh,Lbp,Lmcd1,Ly86,Pf4,S1pr1,Serpinf1,Thbd,Trib1
GO.0031349	positive regulation of defense response	defense	17	4.11e-07	Alox5ap,Cd36,Cd74,Ctss,Fabp4,Fcer1g,Fcgr3,Fcna,H2-T23,Hyal2,Il17b,Irf7,Lbp,Pvrl2,Reg3g,Scarb1,Unc93b1
GO.0010035	response to inorganic substance	defense	24	7.98e-07	Alox5ap,Anxa1,Apoa4,B2m,Cebpa,Col1a1,Dpep1,Dusp1,Fabp1,Fabp4,Icam1,Igfbp2,Klf2,Krt8,Lcn2,Ltc4s,Mt1,Mttp,Nr4a1,Pawr,Serpinf1,Tk1,Trpc6,Tspo
GO.0014070	response to organic cyclic compound	defense	35	8.19e-07	Acsl1,Adamts1,Adh1,Adipoq,Apoa1,Apoa4,Asns,Btg2,Cd36,Cdkn1a,Cdo1,Col1a1,Ctgf,Dusp1,Errfi1,Gpd1,H2-Aa,H2-Ab1,Hp,Icam1,Igfbp2,Klf2,Krt19,Lox,Nr4a1,Pawr,Plin2,Ramp2,Reg3b,Ren1,Serpinf1,Stat1,Thbd,Tk1,Tspo
GO.0050830	defense response to Gram-positive bacterium	defense	10	2.47e-06	Acp5,Cd36,Defa24,H2-T23,Lbp,Lyz1,Lyz2,Reg3b,Reg3g,Scd1
GO.0002376	immune system process	immunity	80	2.05e-21	Ace,Adamts13,Anxa1,Anxa2,Apoa4,B2m,C1qa,C1qb,C1qc,C1ra,C4b,Ccl6,Ccl8,Ccnb2,Cd248,Cd34,Cd36,Cd55,Cd74,Cdkn1c,Cebpa,Cfb,Cfd,Cfp,Coro1a,Crlf2,Ctsc,Ctsh,Ctss,Ddit4,Defa24,Enpp2,Fcer1g,Fcgr2b,Fcgr3,Gadd45g,Gm1987,H2-Aa,H2-Ab1,H2-DMa,H2-Eb1,H2-Q7,H2-T23,Hp,Hyal2,Iigp1,Il17b,Irf7,Isg15,Kdr,Klf2,Lbp,Lcn2,Lcp1,Lgals3,Lst1,Ly86,Mfap2,Mfap5,Mrc1,Nfil3,Oasl2,Pecam1,Pf4,Pld4,Podxl,Psmb10,Psmb8,Psmb9,Reg3g,S1p…
GO.0006955	immune response	immunity	54	1.71e-19	Adamts13,Apoa4,Bst2,C1qa,C1qb,C1qc,C1ra,C4b,Ccl6,Ccl8,Cd55,Cd74,Cfb,Cfd,Cfp,Coro1a,Crlf2,Ctsc,Ctsh,Ctss,Defa24,Enpp2,Fcer1g,Fcgr2b,Fcgr3,Fcna,Gadd45g,Gm1987,H2-Aa,H2-Ab1,H2-D1,H2-DMa,H2-DMb1,H2-Eb1,H2-K1,H2-Q7,H2-T23,Iigp1,Irf7,Isg15,Lbp,Lcn2,Lcp1,Lgals3,Lst1,Ly86,Mrc1,Nfil3,Oasl2,Pf4,Samhd1,Stat1,Tyrobp,Unc93b1
GO.0048002	antigen processing and presentation of peptide antigen	immunity	17	4.41e-18	B2m,Cd74,Ctss,Fcer1g,Fcgr2b,Fcgr3,H2-Aa,H2-Ab1,H2-D1,H2-DMa,H2-DMb1,H2-Eb1,H2-K1,H2-Q7,H2-T23,Tap1,Unc93b1
GO.0019882	antigen processing and presentation	immunity	20	5.29e-18	B2m,Cd74,Ctss,Fcer1g,Fcgr2b,Fcgr3,H2-Aa,H2-Ab1,H2-D1,H2-DMa,H2-DMb1,H2-Eb1,H2-K1,H2-Q7,H2-T23,Icam1,Psmb8,Psmb9,Tap1,Unc93b1
GO.0002682	regulation of immune system process	immunity	59	2.44e-16	Ace,Adipoq,Anxa1,Apoa1,B2m,Bst2,C1qa,C1qb,C1qc,C1ra,C4b,Cartpt,Cd36,Cd55,Cd74,Cdkn1a,Cfb,Cfd,Cfp,Cldn7,Coro1a,Ctla2a,Ctsh,Fabp1,Fcer1g,Fcgr2b,Fcgr3,Fcna,Gm1987,H2-Ab1,H2-D1,H2-DMa,H2-K1,H2-T23,Icam1,Igf1,Igf2,Igfbp2,Irf7,Isg15,Kdr,Lbp,Lgals3,Lmcd1,Lst1,Pf4,Plvap,Prnp,Pvrl2,Rbp1,Reg3g,Samhd1,Scarb1,Sfpi1,Spns2,Tap1,Trib1,Tyrobp,Unc93b1
GO.0002252	immune effector process	immunity	33	3.53e-15	Ace,Bst2,C1qa,C1qb,C1qc,C1ra,C4b,Cd55,Cd74,Cfb,Cfd,Cfp,Coro1a,Crlf2,Ctsc,Ctsh,Ddit4,Fcer1g,Fcgr2b,Fcgr3,Gadd45g,H2-Ab1,H2-DMa,Hyal2,Icam1,Irf7,Isg15,Lbp,Lcp1,Oasl2,Samhd1,Tyrobp,Unc93b1
GO.0002478	antigen processing and presentation of exogenous peptide antigen	immunity	12	9.88e-15	B2m,Cd74,Fcer1g,Fcgr2b,Fcgr3,H2-Aa,H2-Ab1,H2-DMa,H2-DMb1,H2-Eb1,H2-K1,Unc93b1
GO.0002684	positive regulation of immune system process	immunity	41	4.64e-13	Anxa1,B2m,C1qa,C1qb,C1qc,C1ra,C4b,Cd36,Cd55,Cd74,Cdkn1a,Cfb,Cfd,Cfp,Coro1a,Fcer1g,Fcgr3,Fcna,Gm1987,H2-Aa,H2-Ab1,H2-D1,H2-DMa,H2-K1,H2-T23,Icam1,Igf1,Igf2,Igfbp2,Irf7,Isg15,Lbp,Lgals3,Pawr,Pf4,Plvap,Pvrl2,Reg3g,Scarb1,Trib1,Unc93b1
GO.0050776	regulation of immune response	immunity	34	1.96e-12	Apoa1,B2m,Bst2,C1qa,C1qb,C1qc,C1ra,C4b,Cd36,Cd55,Cd74,Cfb,Cfd,Cfp,Ctsh,Fcer1g,Fcgr2b,Fcgr3,Fcna,H2-Ab1,H2-D1,H2-DMa,H2-K1,H2-T23,Irf7,Lbp,Lgals3,Pvrl2,Reg3g,Samhd1,Scarb1,Spns2,Tap1,Unc93b1
GO.0002449	lymphocyte mediated immunity	immunity	18	6.17e-12	C1qa,C1qb,C1qc,C1ra,C4b,Cd55,Cd74,Coro1a,Crlf2,Ctsc,Ctsh,Fcer1g,Fcgr2b,Fcgr3,H2-Ab1,H2-DMa,Icam1,Irf7
GO.0019886	antigen processing and presentation of exogenous peptide antigen via MHC class II	immunity	9	7.65e-12	Cd74,Fcer1g,Fcgr2b,H2-Aa,H2-Ab1,H2-DMa,H2-DMb1,H2-Eb1,Unc93b1
GO.0045087	innate immune response	immunity	30	5.68e-11	Adamts13,Apoa4,Bst2,C1qa,C1qb,C1qc,C1ra,C4b,Cd55,Cfb,Cfd,Cfp,Coro1a,Fcer1g,Fcna,H2-Aa,H2-Ab1,H2-Eb1,Iigp1,Irf7,Isg15,Lbp,Lcn2,Lgals3,Ly86,Mrc1,Oasl2,Samhd1,Stat1,Unc93b1
GO.0002460	adaptive immune response based on somatic recombination of immune receptors built from immunoglobulin superfamily domains	immunity	18	5.71e-11	C1qa,C1qb,C1qc,C1ra,C4b,Cd55,Cd74,Crlf2,Ctsc,Ctsh,Fcer1g,Fcgr2b,Fcgr3,Gadd45g,H2-Ab1,H2-DMa,Icam1,Irf7
GO.0002443	leukocyte mediated immunity	immunity	19	8.81e-11	Ace,C1qa,C1qb,C1qc,C1ra,C4b,Cd55,Cd74,Coro1a,Crlf2,Ctsc,Ctsh,Fcer1g,Fcgr2b,Fcgr3,H2-Ab1,H2-DMa,Icam1,Irf7
GO.0002250	adaptive immune response	immunity	19	4.61e-10	C1qa,C1qb,C1qc,C1ra,C4b,Cd55,Cd74,Crlf2,Ctsc,Ctsh,Fcer1g,Fcgr2b,Fcgr3,Gadd45g,H2-Ab1,H2-DMa,H2-T23,Icam1,Irf7
GO.0016064	immunoglobulin mediated immune response	immunity	14	4.61e-10	C1qa,C1qb,C1qc,C1ra,C4b,Cd55,Cd74,Crlf2,Fcer1g,Fcgr2b,Fcgr3,H2-Ab1,H2-DMa,Irf7
GO.0050778	positive regulation of immune response	immunity	26	4.8e-10	B2m,C1qa,C1qb,C1qc,C1ra,C4b,Cd36,Cd55,Cd74,Cfb,Cfd,Cfp,Fcer1g,Fcgr3,Fcna,H2-Ab1,H2-D1,H2-DMa,H2-K1,H2-T23,Irf7,Lbp,Pvrl2,Reg3g,Scarb1,Unc93b1
GO.0031347	regulation of defense response	immunity	31	9.49e-10	Acp5,Adipoq,Alox5ap,Apoa1,Apoe,C1qtnf3,Cd36,Cd55,Cd74,Cldn7,Ctla2a,Ctss,Fabp1,Fabp4,Fcer1g,Fcgr2b,Fcgr3,Fcna,H2-T23,Hyal2,Il17b,Irf7,Lbp,Lmcd1,Pvrl2,Reg3g,Samhd1,Scarb1,Serpinf1,Tap1,Unc93b1
GO.0034097	response to cytokine	immunity	31	7.41e-09	Acp5,Acsl1,Adamts13,Anxa1,Bst2,Cd74,Cebpa,Col1a1,Coro1a,Csf2ra,Gpd1,H2-Aa,H2-Ab1,H2-Eb1,Icam1,Iigp1,Isg15,Klf2,Krt18,Krt8,Lcn2,Mrc1,Mt2,Nfil3,Pawr,Pf4,Plvap,Reg3b,Serpina3n,Stat1,Timp1
GO.0001817	regulation of cytokine production	immunity	29	2.65e-08	Acp5,Adipoq,Agpat2,Agt,Anxa1,Apoa1,Bst2,C1qtnf3,Cd34,Cd36,Cd74,Errfi1,Fcer1g,Fcgr2b,Fcgr3,Fcna,H2-T23,Hspb1,Hyal2,Il17b,Irf7,Isg15,Klf2,Lbp,Pf4,Prnp,Srgn,Sulf2,Tspo
GO.0006956	complement activation	immunity	10	3.13e-08	C1qa,C1qb,C1qc,C1ra,C4b,Cd55,Cfb,Cfd,Cfp,Fcna
GO.1903034	regulation of response to wounding	immunity	24	6.52e-08	Acp5,Adipoq,Alox5ap,Anxa2,Apoa1,Apoe,C1qtnf3,Cd34,Cd36,Cd55,Ctla2a,Ctss,Fabp4,Fcer1g,Fcgr2b,Fcgr3,Hyal2,Il17b,Lbh,Lbp,Reg3g,Serpinf1,Thbd,Tnfrsf12a
GO.0002474	antigen processing and presentation of peptide antigen via MHC class I	immunity	8	2.14e-07	B2m,Fcer1g,Fcgr3,H2-D1,H2-K1,H2-Q7,H2-T23,Tap1
GO.0006959	humoral immune response	immunity	13	2.31e-07	C1qa,C1qb,C1qc,C1ra,C4b,Cd55,Cfb,Cfd,Cfp,Defa24,Fcna,H2-Ab1,H2-T23
GO.0071345	cellular response to cytokine stimulus	immunity	23	3.04e-06	Acsl1,Adipoq,Cd74,Cebpa,Col1a1,Coro1a,Csf2ra,Gpd1,H2-Ab1,Icam1,Iigp1,Klf2,Krt18,Krt8,Lcn2,Mrc1,Mt2,Nfil3,Pawr,Pf4,Plvap,Reg3b,Stat1
GO.0002819	regulation of adaptive immune response	immunity	13	3.16e-06	B2m,Cd55,Cd74,Fcer1g,Fcgr2b,Fcgr3,H2-Ab1,H2-D1,H2-DMa,H2-K1,H2-T23,Irf7,Pvrl2
GO.0033993	response to lipid	lipid	48	9.25e-15	Acp5,Acsl1,Adamts1,Adh1,Adipoq,Apoa1,Ccrn4l,Cd36,Cdkn1a,Cdo1,Cebpa,Col1a1,Ctgf,Ctsh,Defa24,Dgat2,Dusp1,Errfi1,Fmo1,Gm1987,H2-Aa,H2-Ab1,Hp,Icam1,Igfbp2,Krt19,Lbp,Lcn2,Lox,Ltc4s,Mgst1,Mrc1,Nr4a1,Pawr,Pf4,Ramp2,Rbp1,Reg3b,Ren1,Scarb1,Serpinf1,Stat1,Thbd,Tie1,Tk1,Trib1,Tspo,Twf2
GO.0010876	lipid localization	lipid	22	4.18e-10	Ace,Acsl1,Anxa1,Apoa4,Apoc1,Apoc3,Apoe,Cd36,Dgat1,Dgat2,Fabp1,Gpihbp1,Lbp,Mttp,Ostb,Plin2,Pltp,Pnpla2,Scarb1,Slco2a1,Spns2,Tspo
GO.0006641	triglyceride metabolic process	lipid	13	4.61e-10	Acsl1,Apoa1,Apoa4,Apoc1,Apoc3,Apoe,Dgat1,Dgat2,Lipe,Lpl,Mttp,Pck1,Pnpla2
GO.0097006	regulation of plasma lipoprotein particle levels	lipid	11	3.47e-09	Adipoq,Apoa1,Apoa4,Apoc1,Apoe,Cd36,Dgat1,Dgat2,Lpl,Pltp,Scarb1
GO.0006869	lipid transport	lipid	19	1.54e-08	Ace,Acsl1,Anxa1,Apoa4,Apoc1,Apoc3,Apoe,Cd36,Fabp1,Gpihbp1,Lbp,Mttp,Ostb,Plin2,Pltp,Scarb1,Slco2a1,Spns2,Tspo
GO.0019433	triglyceride catabolic process	lipid	7	8.96e-08	Apoa1,Apoa4,Apoc3,Apoe,Lipe,Lpl,Pnpla2
GO.0046503	glycerolipid catabolic process	lipid	8	2.14e-07	Apoa1,Apoa4,Apoc3,Apoe,Enpp2,Lipe,Lpl,Pnpla2
GO.0055088	lipid homeostasis	lipid	13	2.31e-07	Angptl4,Apoa1,Apoa4,Apoe,C1qtnf3,Cebpa,Dgat1,Dgat2,Fabp4,Gpihbp1,Lpl,Mttp,Scarb1
GO.0071827	plasma lipoprotein particle organization	lipid	8	8.19e-07	Apoa1,Apoa4,Apoc1,Apoe,Dgat1,Lpl,Pltp,Scarb1
GO.0032496	response to lipopolysaccharide	lipid	20	1.05e-06	Acp5,Ccrn4l,Cd36,Defa24,Fmo1,Hp,Icam1,Lbp,Lcn2,Ltc4s,Mgst1,Mrc1,Pawr,Pf4,Ren1,Scarb1,Stat1,Thbd,Trib1,Tspo
GO.0034369	plasma lipoprotein particle remodeling	lipid	7	1.05e-06	Apoa1,Apoa4,Apoc1,Apoe,Lpl,Pltp,Scarb1
GO.0070328	triglyceride homeostasis	lipid	8	1.05e-06	Angptl4,Apoa1,Apoa4,C1qtnf3,Dgat2,Gpihbp1,Lpl,Scarb1
GO.0040012	regulation of locomotion	motility	38	4.03e-10	Adipoq,Apoe,Arhgdib,Bst2,Cd74,Col1a1,Coro1a,Ctsh,Cygb,Cyr61,Dpep1,Egfl7,Enpp2,Fcna,Glipr2,Gm1987,Hspb1,Hyal2,Icam1,Igf1,Kdr,Lbp,Lgals3,Pawr,Pecam1,Pf4,Plet1,Plvap,Plxnd1,Podxl,Prr5,Pvrl2,S1pr1,Serpinf1,Tie1,Timp1,Trf,Trib1
GO.2000145	regulation of cell motility	motility	36	4.18e-10	Adipoq,Apoe,Arhgdib,Bst2,Cd74,Col1a1,Coro1a,Ctsh,Cygb,Cyr61,Dpep1,Egfl7,Enpp2,Glipr2,Gm1987,Hspb1,Hyal2,Icam1,Igf1,Kdr,Lbp,Lgals3,Pawr,Pecam1,Pf4,Plet1,Plvap,Plxnd1,Podxl,Prr5,S1pr1,Serpinf1,Tie1,Timp1,Trf,Trib1
GO.0030334	regulation of cell migration	motility	35	4.61e-10	Adipoq,Apoe,Arhgdib,Bst2,Cd74,Col1a1,Coro1a,Ctsh,Cygb,Cyr61,Dpep1,Egfl7,Enpp2,Glipr2,Gm1987,Hspb1,Hyal2,Icam1,Igf1,Kdr,Lbp,Lgals3,Pawr,Pecam1,Pf4,Plet1,Plvap,Plxnd1,Podxl,Prr5,S1pr1,Serpinf1,Tie1,Timp1,Trib1
GO.2000147	positive regulation of cell motility	motility	22	1.14e-06	Cd74,Col1a1,Coro1a,Ctsh,Cyr61,Enpp2,Glipr2,Gm1987,Hspb1,Icam1,Igf1,Kdr,Lbp,Lgals3,Pawr,Pf4,Plet1,Plvap,Podxl,Prr5,S1pr1,Trf
GO.0016477	cell migration	motility	32	1.29e-06	Anxa1,Apoa1,Ccl6,Ccl8,Cd248,Cd34,Coro1a,Ctgf,Cyr61,Ddit4,Fcer1g,Fcgr3,Gm1987,Icam1,Il17b,Itga5,Kdr,Lbp,Lcp1,Lgals3,Nr4a1,Pecam1,Pf4,Plet1,Plxnd1,Podxl,S1pr1,Scarb1,Sox18,Spns2,Tnfrsf12a,Tspo
GO.0007155	cell adhesion	motility	37	2.53e-06	Anxa1,Apoa4,B2m,Cd34,Cd36,Cd74,Cldn5,Cldn7,Coro1a,Ctgf,Cyr61,Egfl7,Fbln5,Fcer1g,Fgfrl1,Gadd45g,Gm1987,H2-DMa,H2-T23,Hspb1,Icam1,Itga5,Itga8,Lcp1,Lgals7,Lgals9,Lyve1,Mfap4,Nedd9,Pecam1,Podxl,Psmb10,Pvrl2,Scarb1,Stab1,Tnfrsf12a,Vwf
GO.0030335	positive regulation of cell migration	motility	21	3.04e-06	Cd74,Col1a1,Coro1a,Ctsh,Cyr61,Enpp2,Glipr2,Gm1987,Hspb1,Icam1,Igf1,Kdr,Lbp,Lgals3,Pawr,Pf4,Plet1,Plvap,Podxl,Prr5,S1pr1
GO.0042127	regulation of cell proliferation	defense	51	1.27e-07	Ace,Adipoq,Anxa1,Anxa2,Apoe,Birc5,Btg2,Cd248,Cd74,Cdh5,Cdkn1a,Cdkn1c,Cebpa,Coro1a,Ctgf,Ctsh,Cyr61,Egfl7,Errfi1,Fabp1,Fcgr2b,Fgfrl1,Gfap,Gli1,H2-Aa,H2-Ab1,H2-T23,Hspa1a,Igf1,Igf2,Igfbp2,Kdr,Lgals3,Lst1,Notch3,Nr4a1,Nupr1,Pawr,Pf4,Plac8,Prnp,Reg3g,S100a11,Serpinf1,Sox18,Stat1,Timp1,Trib1,Tspo,Vip,Xdh
GO.0042981	regulation of apoptotic process	defense	48	2.63e-07	Adipoq,Aifm2,Angptl4,Anxa1,Apoe,Asns,Birc5,Cd248,Cd74,Cdkn1a,Cidec,Coro1a,Creb3l1,Ctgf,Ctsc,Ctsh,Cyr61,Dpep1,Fabp1,Fcer1g,Gadd45g,Gdf15,Gm1987,Hspb1,Hyal2,Icam1,Igf1,Itga5,Kdr,Krt18,Lgals3,Mt1,Nr4a1,Nupr1,Pawr,Pf4,Phlda1,Plac8,Prnp,Ramp2,Reg3b,Rps27l,Stat1,Timp1,Tnfrsf12a,Tspo,Vip,Xdh
GO.0010941	regulation of cell death	defense	50	3.16e-07	Adipoq,Aifm2,Angptl4,Anxa1,Apoe,Asns,Birc5,Cd248,Cd34,Cd74,Cidec,Coro1a,Creb3l1,Ctsc,Ctsh,Cyr61,Ddit4,Dpep1,Fabp1,Fcer1g,Gadd45g,Gdf15,Gm1987,Hp,Hspb1,Hyal2,Icam1,Igf1,Itga5,Kdr,Krt18,Lgals3,Mt1,Nr4a1,Nupr1,Pawr,Pf4,Phlda1,Plac8,Prnp,Ramp2,Reg3b,Rps27l,Serpinf1,Stat1,Timp1,Tnfrsf12a,Tspo,Vip,Xdh
GO.0043067	regulation of programmed cell death	defense	47	9.91e-07	Adipoq,Aifm2,Angptl4,Anxa1,Apoe,Asns,Birc5,Cd248,Cd74,Cidec,Coro1a,Creb3l1,Ctgf,Ctsc,Ctsh,Cyr61,Dpep1,Fabp1,Fcer1g,Gadd45g,Gdf15,Gm1987,Hspb1,Hyal2,Icam1,Igf1,Itga5,Kdr,Krt18,Lgals3,Mt1,Nr4a1,Nupr1,Pawr,Pf4,Phlda1,Plac8,Prnp,Ramp2,Reg3b,Rps27l,Stat1,Timp1,Tnfrsf12a,Tspo,Vip,Xdh
GO.0034612	response to tumor necrosis factor	defense	13	1.16e-06	Adamts13,Adipoq,Col1a1,Gpd1,Hyal2,Icam1,Klf2,Krt18,Krt8,Lcn2,Plvap,Reg3b,Stat1
GO.0048518	positive regulation of biological process	other	141	4.8e-15	Ace,Acsl1,Acta1,Adamts1,Adig,Adipoq,Agpat2,Agt,Aifm2,Alox5ap,Angptl4,Anxa1,Apoa1,Apoa4,Apoe,Arhgdib,Arpc1b,Asns,B2m,Birc5,Bst2,Btg2,C1qa,C1qb,C1qc,C1qtnf3,C1ra,C4b,Cartpt,Ccl8,Ccrn4l,Cd248,Cd36,Cd55,Cd74,Cdkn1a,Cdkn1c,Cebpa,Cfb,Cfd,Cfp,Clec3b,Col1a1,Coro1a,Creb3l1,Ctsh,Ctss,Cyr61,Ddit4,Dusp1,Egfl7,Enpp2,Fabp4,Fam176b,Fbln2,Fcer1g,Fcgr2b,Fcgr3,Fcna,Gadd45g,Gdf15,Gfap,Gli1,Glipr2,Gm1987,Gpd1,Gpihbp…
GO.0051239	regulation of multicellular organismal process	other	85	1.37e-12	Ace,Acp5,Adipoq,Agpat2,Agt,Anxa1,Anxa2,Apoa1,Apoa4,Apoc1,Apoe,Arhgdib,Bglap-rs1,Bst2,C1qc,C1qtnf3,Cartpt,Ccrn4l,Cd34,Cd36,Cd74,Cebpa,Col1a1,Creb3l1,Ctla2a,Ctsh,Cygb,Cyr61,Fcer1g,Fcgr2b,Fcgr3,Fcna,Gfap,Gli1,Glipr2,Gpihbp1,H2-Aa,H2-DMa,H2-T23,Hspb1,Hyal2,Icam1,Igf1,Il17b,Irf7,Isg15,Ism1,Kdr,Klf2,Lbh,Lbp,Lfng,Lgals3,Lmcd1,Maff,Mfap4,Nefm,Notch3,Nupr1,Pawr,Pf4,Plac8,Plxnd1,Prnp,Ramp2,Rbp1,Reg3g,S1pr1…
GO.0065007	biological regulation	other	198	2.76e-11	Ace,Acp5,Acsl1,Acta1,Adamts13,Adh1,Adig,Adipoq,Agpat2,Aifm2,Alox5ap,Anapc15,Angptl4,Anxa1,Anxa2,Aplnr,Apoa4,Apoc1,Apoe,Arpc1b,Asns,Basp1,Bcat2,Bglap-rs1,Birc5,C1qa,C1qb,C1qc,C1qtnf3,C1ra,C4b,Capg,Ccl8,Ccnb2,Ccrn4l,Cd248,Cd36,Cd55,Cd74,Cdh5,Cdo1,Cebpa,Cfb,Cfd,Cfp,Cidec,Cilp,Cks2,Cldn7,Clec3b,Col1a1,Coro1a,Cpz,Creb3l1,Csf2ra,Ctla2a,Ctsh,Ctss,Cygb,Cyr61,Ddit4,Dgat1,Dgat2,Dlk1,Dpep1,Ecrg4,Egfl7,Eln,F…
GO.0048522	positive regulation of cellular process	other	118	9.13e-11	Ace,Acsl1,Adamts1,Adig,Adipoq,Agt,Aifm2,Anxa1,Apoa1,Apoa4,Apoe,Arpc1b,Asns,Birc5,Bst2,Btg2,C1qtnf3,Cartpt,Ccl8,Ccrn4l,Cd248,Cd34,Cd36,Cd74,Cdkn1a,Cdkn1c,Cebpa,Clec3b,Col1a1,Coro1a,Creb3l1,Ctsh,Ctss,Cyr61,Ddit4,Dusp1,Egfl7,Enpp2,Fam176b,Fbln2,Fcer1g,Fcgr2b,Fcgr3,Fcna,Gadd45g,Gdf15,Gfap,Gli1,Glipr2,Gm1987,Gpd1,Gpihbp1,Guca2a,Guca2b,H2-Aa,H2-Ab1,H2-DMa,H2-T23,Hp,Hspb1,Hyal2,Igf1,Igf2,Igfbp2,Irf7,Isg…
GO.0050789	regulation of biological process	other	190	1.18e-10	Ace,Acp5,Acsl1,Acta1,Adig,Adipoq,Agpat2,Agt,Aifm2,Alox5ap,Anapc15,Angptl4,Anxa1,Anxa2,Aplnr,Apoa4,Apoc1,Apoe,Arpc1b,Asns,B2m,Basp1,Bglap-rs1,Birc5,C1qa,C1qb,C1qc,C1qtnf3,C1ra,C4b,Capg,Ccl8,Ccrn4l,Cd248,Cd36,Cd55,Cd74,Cdh5,Cebpa,Cfb,Cfd,Cfp,Cidec,Cilp,Cks2,Cldn7,Clec3b,Col1a1,Coro1a,Cpz,Creb3l1,Csf2ra,Ctla2a,Ctsh,Ctss,Cygb,Cyr61,Ddit4,Dgat1,Dgat2,Dlk1,Dpep1,Ecrg4,Egfl7,Eln,Fabp4,Fam176b,Fbln2,Fbln…
GO.0044763	single-organism cellular process	other	200	3.9e-10	Adamts1,Adamts2,Adh1,Adig,Agpat2,Aifm2,Alox5ap,Anapc15,Angptl4,Anpep,Anxa1,Aplnr,Apoa1,Apoa1bp,Apoa4,Apoc3,Apoe,Arpc1b,Asns,B2m,Basp1,Bcat2,Bckdhb,Bgn,Birc5,Bst2,Btg2,C1qtnf3,Car3,Casq1,Cbr2,Ccl6,Ccl8,Ccnb2,Cd248,Cd36,Cd74,Cdca3,Cdca8,Cdo1,Cebpa,Cidec,Cks2,Cldn5,Col1a1,Coro1a,Cotl1,Cpz,Creb3l1,Crlf2,Csf2ra,Ctsc,Ctsh,Ctss,Cygb,Cyr61,Dctpp1,Ddit4,Dgat1,Dgat2,Dpep1,Dph5,Ecrg4,Egfl7,Eln,Eno3,Enpp2,Er…
GO.0044699	single-organism process	other	212	9.23e-10	Ace,Acp5,Acta1,Adamts13,Adamts2,Adh1,Adig,Agpat2,Agt,Aifm2,Anapc15,Anpep,Anxa1,Apoa1bp,Apoa4,Apoc3,Apoe,Arpc1b,Bcat2,Bckdhb,Bglap-rs1,Birc5,Bst2,Btg2,C1qa,C1qb,C1qc,C1qtnf3,C1ra,C4b,Car3,Cbr2,Ccl6,Ccl8,Ccnb2,Ccrn4l,Cd248,Cd36,Cd55,Cd74,Cdca3,Cdca8,Cdh5,Cfb,Cfd,Cfp,Cidec,Cks2,Clec3b,Col1a1,Coro1a,Cotl1,Cpz,Creb3l1,Crlf2,Csf2ra,Ctsh,Ctss,Cyr61,Dctpp1,Ddit4,Dgat1,Dgat2,Dlk1,Dpep1,Dph5,Ecrg4,Egfl7,El…
GO.0051270	regulation of cellular component movement	other	37	1.62e-09	Adipoq,Apoe,Arhgdib,Bst2,Cd74,Col1a1,Coro1a,Ctsh,Cygb,Cyr61,Dpep1,Egfl7,Enpp2,Glipr2,Gm1987,Hspb1,Hyal2,Icam1,Igf1,Kdr,Lbp,Lgals3,Pawr,Pecam1,Pf4,Plet1,Plvap,Plxnd1,Podxl,Prr5,S1pr1,Serpinf1,Snta1,Tie1,Timp1,Trf,Trib1
GO.0051704	multi-organism process	other	60	2.1e-09	Ace,Acp5,Adamts1,Adamts2,Adig,Apoe,B2m,Ccrn4l,Cd36,Cd55,Cotl1,Ddit4,Defa17,Defa21,Defa22,Defa24,Fcer1g,Fcgr2b,Fcna,Fmo1,Gli1,Gm15284,H2-Ab1,H2-K1,H2-T23,Hamp2,Hp,Hspb1,Hyal2,Ifi27l2a,Igfbp2,Iigp1,Isg15,Krt8,Lbp,Ltc4s,Lyz1,Lyz2,Mgst1,Mrc1,Oasl2,Pawr,Pcx,Penk,Pf4,Plac8,Pvrl2,Ramp2,Reg3g,Ren1,Samhd1,Scarb1,Scd1,Stab1,Stat1,Tap1,Tk1,Trib1,Tspo,Unc93b1
GO.0048519	negative regulation of biological process	other	106	7.71e-08	Ace,Acp5,Adamts1,Adipoq,Angptl4,Anxa2,Apoa4,Apoc1,Apoe,Arhgdib,Asns,Basp1,Birc5,Bst2,C1qc,C1qtnf3,C4b,Capg,Ccrn4l,Cd34,Cd36,Cd74,Cdh5,Cebpa,Cilp,Col1a1,Coro1a,Creb3l1,Ctgf,Ctla2a,Ctsh,Cygb,Cyr61,Ddit4,Dlk1,Dpep1,Ecrg4,Egfl7,Fabp1,Fabp4,Fcer1g,Fcgr2b,Fcna,Fgfrl1,Gadd45g,Gfap,Gli1,Gm1987,H2-Aa,H2-Ab1,H2-T23,Hp,Hspa1a,Hspb1,Hyal2,Igf1,Isg15,Ism1,Itga5,Kdr,Klf2,Krt18,Lbp,Lgals3,Lmcd1,Lst1,Mfi2,Mt1,Mt…
GO.0030198	extracellular matrix organization	other	18	8.96e-08	Adamts2,Anxa2,Col1a1,Creb3l1,Ctgf,Ctss,Cyr61,Eln,Fbln5,Gfap,Itga8,Lcp1,Lgals3,Lox,Mfap4,Mfap5,Ramp2,Sulf2
GO.0065008	regulation of biological quality	other	78	8.96e-08	Ace,Acp5,Adamts13,Adh1,Agt,Angptl4,Anxa1,Anxa2,Aplnr,Apoa1,Apoa4,Apoe,Arpc1b,Bcat2,C1qtnf3,Capg,Ccnb2,Ccrn4l,Cd34,Cd36,Cdo1,Cebpa,Coro1a,Ctgf,Ctsh,Dgat1,Dgat2,Eln,Fabp4,Ftl1,Gfap,Gm1987,Gpihbp1,Guca2b,Hamp2,Hyal2,Igf1,Inf2,Kdr,Klf2,Lbp,Lcn2,Lpl,Lst1,Ly6e,Mfi2,Mt1,Mt2,Mttp,Muc13,Nefm,Ostb,Pck1,Pcx,Pf4,Plin2,Pnpla2,Prnp,Ramp2,Ren1,S1pr1,Scarb1,Serpinf1,Sfpi1,Snta1,Spns2,Srgn,Stat1,Steap4,Tap1,Thbd,…
GO.0048878	chemical homeostasis	other	37	9.5e-08	Adipoq,Angptl4,Apoa1,Apoa4,Apoe,B2m,C1qtnf3,Cartpt,Cebpa,Ctsh,Dgat1,Dgat2,Fabp4,Ftl1,Gm1987,Gpihbp1,Hamp2,Hyal2,Icam1,Igf1,Kdr,Lcn2,Lpl,Mfi2,Mt1,Mt2,Mttp,Pck1,Prnp,S1pr1,Scarb1,Serpinf1,Stat1,Steap4,Tap1,Trf,Trpc6
GO.0042592	homeostatic process	other	47	2.53e-07	Acp5,Adipoq,Angptl4,Anxa1,Apoa1,Apoa4,Apoe,C1qtnf3,Cartpt,Ccnb2,Cd34,Cebpa,Coro1a,Ctgf,Ctsh,Dgat1,Dgat2,Fabp4,Ftl1,Gm1987,Gpihbp1,Hamp2,Hspb1,Hyal2,Icam1,Igf1,Kdr,Klf2,Lcn2,Lpl,Mfi2,Mt1,Mt2,Mttp,Muc13,Pck1,Prnp,S1pr1,Scarb1,Serpinf1,Sfpi1,Spns2,Stat1,Steap4,Tap1,Trf,Trpc6
GO.0044281	small molecule metabolic process	other	50	2.72e-07	Acsl1,Adh1,Adipoq,Alox5ap,Apoa1,Apoa1bp,Apoa4,Apoc1,Apoc3,Apoe,Asns,Bcat2,Bckdhb,Bgn,Car3,Cbr2,Cd74,Cdo1,Cebpa,Cotl1,Cygb,Dctpp1,Dgat1,Dgat2,Dpep1,Eno3,Enpp2,Fabp5,Fabp6,Fah,Fmo1,Guca2b,Igf1,Lipe,Lpl,Ltc4s,Mpp6,Mttp,Npl,Oasl2,Pcx,Pltp,Ramp2,Samhd1,Scarb1,Scd1,Slc25a25,St3gal1,Sulf2,Xdh
GO.0032879	regulation of localization	other	66	5.87e-07	Adipoq,Agt,Anxa1,Anxa2,Apoa1,Apoa4,Apoc1,Apoe,Arhgdib,Birc5,Bst2,C1qtnf3,Cd34,Cd36,Cd74,Cdkn1a,Col1a1,Coro1a,Ctsh,Ctss,Cygb,Cyr61,Dpep1,Egfl7,Enpp2,Fcer1g,Fcgr2b,Fcgr3,Fcna,Fxyd5,Gfap,Glipr2,Gm1987,H2-T23,Hspb1,Hyal2,Igf1,Kdr,Lcp1,Lgals3,Lpl,Ostb,Pawr,Pecam1,Pf4,Plet1,Pltp,Plvap,Plxnd1,Pnpla2,Podxl,Prnp,Prr5,Reep6,S1pr1,Scarb1,Serpinf1,Snta1,Srgn,Tie1,Timp1,Trf,Trib1,Trpc6,Tspo,Vip
GO.0050794	regulation of cellular process	other	170	5.91e-07	Ace,Acp5,Acsl1,Adamts1,Adig,Adipoq,Agt,Aifm2,Anapc15,Angptl4,Anxa1,Anxa2,Aplnr,Apoa1,Apoa4,Apoc1,Apoe,Arhgdib,Arpc1b,Asns,Basp1,Birc5,C1qc,C1qtnf3,C4b,Capg,Ccl8,Ccrn4l,Cd248,Cd36,Cd74,Cdh5,Cebpa,Cidec,Cilp,Cks2,Clec3b,Col1a1,Coro1a,Cpz,Creb3l1,Csf2ra,Ctla2a,Ctsh,Ctss,Cygb,Cyr61,Ddit4,Dlk1,Dpep1,Ecrg4,Egfl7,Eln,Enpp2,Fabp4,Fam176b,Fbln2,Fbln5,Fcer1g,Fcgr2b,Fcgr3,Fgfrl1,Fxyd5,Gadd45g,Gdf15,Gfap,Gli…
GO.0009725	response to hormone	other	34	6.34e-07	Acsl1,Adamts1,Adh1,Apoa1,Asns,Btg2,Cdkn1a,Cdo1,Cebpa,Col1a1,Ctgf,Ctsh,Dusp1,Errfi1,Gm1987,H2-Aa,H2-Ab1,Hp,Icam1,Igf2,Igfbp2,Krt19,Lox,Nr4a1,Pawr,Pck1,Ramp2,Reg3b,Ren1,Serpina3n,Serpinf1,Stat1,Tk1,Tspo
GO.0048523	negative regulation of cellular process	other	97	8.19e-07	Ace,Acp5,Adipoq,Angptl4,Anxa1,Anxa2,Apoa1,Apoa4,Apoc1,Apoe,Arhgdib,Asns,Basp1,Birc5,Bst2,C1qc,C1qtnf3,C4b,Capg,Ccrn4l,Cd34,Cd36,Cd74,Cdh5,Cebpa,Cilp,Col1a1,Coro1a,Creb3l1,Ctgf,Ctla2a,Ctsh,Cygb,Cyr61,Ddit4,Dlk1,Dpep1,Ecrg4,Egfl7,Fabp1,Fabp4,Fcer1g,Fcgr2b,Fcna,Fgfrl1,Gadd45g,Gfap,Gli1,Gm1987,H2-Aa,H2-Ab1,Hp,Hspa1a,Hspb1,Hyal2,Icam1,Igf1,Isg15,Itga5,Kdr,Krt18,Lgals3,Lmcd1,Lst1,Mfi2,Mt1,Mxd3,Nfil3,No…
GO.0051179	localization	other	101	1.12e-06	Ace,Acsl1,Adipoq,Anxa1,Apoa4,Apoc1,Apoc3,Apoe,Birc5,Cartpt,Ccl6,Ccl8,Cd163,Cd248,Cd34,Cd36,Cd74,Cdca8,Cdo1,Col1a1,Coro1a,Creb3l1,Crlf2,Cygb,Cyr61,Ddit4,Dgat1,Dgat2,Enpp2,Fabp1,Fabp2,Fabp4,Fabp6,Fbln5,Fcer1g,Fcgr2b,Fcgr3,Fcna,Ftl1,Fxyd5,Gja4,Gm1987,Gpihbp1,Guca2b,H2-DMa,Hyal2,Icam1,Il17b,Itga5,Itga8,Kdr,Krt18,Laptm5,Lbp,Lcp1,Lgals3,Ly6e,Lyve1,Mamdc4,Mfi2,Mrap,Mrc1,Mttp,Nefm,Nr4a1,Ostb,Pawr,Pecam1,…
GO.0071310	cellular response to organic substance	other	48	1.4e-06	Acsl1,Adamts1,Anxa1,Asns,Cd36,Cd68,Cd74,Cebpa,Coro1a,Creb3l1,Csf2ra,Ctgf,Ctsh,Ddit4,Defa24,Dgat2,Dusp1,Errfi1,Fgfrl1,Gpd1,H2-Aa,H2-Ab1,Hspb1,Hyal2,Igf2,Igfbp2,Iigp1,Kdr,Klf2,Krt18,Krt8,Lbp,Lcn2,Ltc4s,Mrc1,Mt2,Nfil3,Pawr,Pf4,Plvap,Reg3b,Ren1,Scarb1,Serpinf1,Sfpi1,Stat1,Tspo,Twf2
GO.0032501	multicellular organismal process	other	123	1.52e-06	Ace,Acp5,Acta1,Adamts13,Adamts2,Adh1,Adig,Agt,Alox5ap,Angptl4,Anpep,Anxa1,Apoa4,Apoc1,Apoe,Asns,Bglap-rs1,Bgn,Btg2,C1qb,Cartpt,Casq1,Ccnb2,Ccrn4l,Cd248,Cd36,Cd74,Cdh5,Cdkn1a,Cdkn1c,Cdo1,Cldn5,Clec3b,Col1a1,Coro1a,Creb3l1,Crlf2,Ctsh,Ctss,Cyr61,Ddit4,Dgat1,Dgat2,Dlk1,Dusp1,Egfl7,Eln,Errfi1,Fabp1,Fabp4,Fcer1g,Fgfrl1,Gadd45g,Gfap,Gli1,Guca2b,H2-Ab1,H2-DMa,H2-K1,H2-T23,Hp,Hyal2,Icam1,Igf1,Igf2,Igfbp2,…
GO.0044707	single-multicellular organism process	other	120	1.66e-06	Ace,Acp5,Acta1,Adamts13,Adamts2,Adh1,Agt,Alox5ap,Angptl4,Anpep,Anxa1,Apoa4,Apoc1,Apoe,Asns,Bglap-rs1,Bgn,Btg2,C1qb,Cartpt,Casq1,Ccnb2,Ccrn4l,Cd248,Cd36,Cd74,Cdh5,Cdkn1a,Cdkn1c,Cdo1,Cldn5,Clec3b,Col1a1,Coro1a,Creb3l1,Crlf2,Ctsh,Ctss,Cyr61,Ddit4,Dgat1,Dgat2,Dlk1,Dusp1,Egfl7,Eln,Errfi1,Fabp1,Fabp4,Fcer1g,Fgfrl1,Gadd45g,Gfap,Gli1,Guca2b,H2-Ab1,H2-DMa,H2-K1,H2-T23,Hp,Hyal2,Icam1,Igf1,Igf2,Irf7,Itga5,K…
GO.0048513	organ development	other	78	1.96e-06	Ace,Acp5,Acta1,Adamts2,Adipoq,Anxa1,Anxa2,Aplnr,Asns,B2m,Bglap-rs1,Btg2,C1qb,Casq1,Ccnb2,Cd248,Cd74,Cdkn1a,Cdkn1c,Cdo1,Clec3b,Ctsh,Cyr61,Ddit4,Dgat2,Eln,Errfi1,Fcer1g,Fgfrl1,Gadd45g,Gli1,H2-Ab1,H2-DMa,H2-K1,H2-T23,Hp,Hyal2,Icam1,Igf1,Igf2,Kdr,Klf2,Krt19,Krt8,Lbp,Lfng,Lox,Ly6e,Maff,Mfap2,Mfap5,Mgst1,Nnmt,Notch3,Nr4a1,Nupr1,Phlda1,Pld4,Plxnd1,Podxl,Ramp2,Ren1,Rpl38,S1pr1,Serpinf1,Sfpi1,Slc25a25,Sox…
GO.0042493	response to drug	other	24	2e-06	Acsl1,Adipoq,Anxa1,Apoa1,B2m,Cdkn1a,Col1a1,Defa24,Dpep1,Eno3,Hp,Icam1,Igfbp2,Lcn2,Lox,Lpl,Ltc4s,Mgst1,Nnmt,Plin2,Prnp,Reg3b,Ren1,Tspo
GO.0050793	regulation of developmental process	other	64	2.25e-06	Ace,Adig,Adipoq,Apoa1,Apoe,Arhgdib,Bglap-rs1,C1qc,Cartpt,Ccl8,Ccrn4l,Cd34,Cd36,Cd74,Cebpa,Col1a1,Coro1a,Ctgf,Ctla2a,Ctsh,Cyr61,Errfi1,Gdf15,Gfap,Gli1,Glipr2,H2-Aa,H2-DMa,Hspb1,Icam1,Igf1,Inf2,Isg15,Ism1,Kdr,Lfng,Lpl,Lst1,Maff,Mfi2,Nefm,Notch3,Nupr1,Pf4,Plac8,Plxnd1,Ramp2,Rbp1,Reg3g,S100a10,S1pr1,Sfpi1,Spns2,Srgn,Stab1,Stat1,Tie1,Timp1,Tnfrsf12a,Trib1,Tspo,Twf2,Tyrobp,Xdh
GO.0097305	response to alcohol	other	21	2.62e-06	Adamts1,Adh1,Adipoq,Anxa1,Car3,Cdkn1a,Cdo1,Col1a1,Ctgf,Dusp1,Errfi1,H2-Ab1,Icam1,Igfbp2,Pawr,Ramp2,Reg3b,Serpinf1,Sfpi1,Tk1,Tspo
GO.0051241	negative regulation of multicellular organismal process	other	38	3.02e-06	Acp5,Adamts1,Adipoq,Anxa1,Anxa2,Apoa1,Apoc1,Apoe,Arhgdib,Bst2,C1qc,C1qtnf3,Cartpt,Ccrn4l,Cd34,Cd74,Cygb,Errfi1,Fcgr2b,Gfap,Igf1,Ism1,Klf2,Lbp,Notch3,Pf4,Plac8,Prnp,Reg3g,Srgn,Stab1,Stat1,Tie1,Timp1,Tnnt1,Trib1,Tspo,Xdh
GO.0044767	single-organism developmental process	other	113	3.11e-06	Ace,Acp5,Acta1,Adamts2,Adig,Adipoq,Angptl4,Anpep,Anxa1,Anxa2,Aplnr,Apoa4,Apoe,Asns,B2m,Bglap-rs1,Btg2,C1qb,Ccnb2,Cd248,Cd74,Cdh5,Cdkn1c,Cdo1,Cldn5,Clec3b,Col1a1,Creb3l1,Ctsc,Ctsh,Cyr61,Ddit4,Dgat2,Dlk1,Dusp1,Ecrg4,Egfl7,Eln,Eno3,Errfi1,Fabp4,Fcer1g,Fgfrl1,Gadd45g,Gdf15,Gfap,Gja4,Gli1,Gm1987,H2-Ab1,H2-DMa,H2-K1,H2-T23,Hp,Hyal2,Ifi27l2a,Igf1,Igf2,Igfbp2,Itga8,Kdr,Klf2,Krt19,Lbh,Lbp,Lfng,Lgals3,Lox,…
