# Supplementary material for: DNA methylation, through DNMT1, has an essential role in the development of gastrointestinal smooth muscle cells and disease
Source: Cell Death Dis. 2018 Apr 27;9(5):474. doi: 10.1038/s41419-018-0495-z (PMC5920081; doi:10.1038/s41419-018-0495-z)
Supplement: Supplementary file 11 — Supplementary Table 5 [file 41419_2018_495_MOESM11_ESM.xlsx]

## Sheet: (a) Promoter
Supplementary Table 5a. Analysis of genomic CpG methylation in promoter regions between Dnmt1-WT and Dnmt1-KO tunica muscularis
Reference sample is Dnmt1-WT.
Chromosome	Start	End	Name	Methylation Difference	p-value	Classification	Dnmt1-WT Methylation Ratio	Dnmt1-WT # of reads	Dnmt1-KO Methylation Ratio	Dnmt1-KO # of reads
chr7	45575176	45576176	0610005C13Rik	0.359	6.39169e-08	stronglyHypomethylated	0.82	84	0.461	139
chr15	32244662	32245662	0610007N19Rik	0.0306893	0.0034879	hypomethylated	0.116591	1460	0.0859016	1879
chr12	85824545	85825545	0610007P14Rik	-0.0025	0.805666	insignificant	0.08	818	0.0825	1245
chr2	163541721	163542721	0610008F07Rik	0.301111	8.2798e-05	hypomethylated	0.86	60	0.558889	96
chr12	80692466	80693466	0610009B14Rik	0.0226915	0.0983252	insignificant	0.134333	1020	0.111642	1346
chr11	51688634	51689634	0610009B22Rik	0.00898279	0.372902	insignificant	0.0867606	1463	0.0777778	1877
chr12	4816607	4817607	0610009D07Rik	0.00160714	0.881634	insignificant	0.102857	1966	0.10125	2539
chr11	120347677	120348677	0610009L18Rik	0.00297128	0.656515	insignificant	0.0836792	2325	0.080708	3264
chr18	38249248	38250248	0610009O20Rik	-0.0125714	0.868153	insignificant	0.151429	139	0.164	133
chr11	23633631	23634631	0610010F05Rik	0.0175325	0.341004	insignificant	0.0718182	380	0.0542857	619
chr11	70237914	70238914	0610010K14Rik	0.0246584	0.218586	insignificant	0.0685294	284	0.043871	343
chr17	25874499	25875499	0610011F06Rik	0.00416667	0.920883	insignificant	0.0886111	615	0.0844444	671
chr16	31948521	31949521	0610012G03Rik	0.0186255	0.0398923	hypomethylated	0.0970312	1521	0.0784058	2350
chr2	105223341	105224341	0610012H03Rik	0.130392	1.39801e-06	hypomethylated	0.917059	297	0.786667	443
chr6	72346316	72347316	0610030E20Rik	0.0375	0.541136	insignificant	0.220625	150	0.183125	112
chr3	88324022	88325022	0610031J06Rik	0.155714	0.005497	hypomethylated	0.643571	147	0.487857	188
chr3	138239663	138240663	0610031O16Rik	0.336889	1.31672e-10	stronglyHypomethylated	0.908889	120	0.572	188
chr4	107888898	107889898	0610037L13Rik	0.032	0.0333407	hypomethylated	0.126	618	0.094	1468
chr8	77516055	77517055	0610038B21Rik	-0.0625	0.612107	insignificant	0.4375	44	0.5	22
chr17	29596305	29597305	0610038L08Rik	0.293636	4.55153e-07	hypomethylated	0.91	96	0.616364	124
chr2	163643849	163644849	0610039K10Rik	0.00580897	0.384559	insignificant	0.0487719	1989	0.042963	2412
chr5	143328307	143329307	0610040B10Rik	0.029832	0.00314957	hypomethylated	0.178636	2359	0.148804	3184
chr6	108660934	108661934	0610040F04Rik	0.00833333	0.919806	insignificant	0.341667	180	0.333333	286
chr5	63811494	63812494	0610040J01Rik	0.00537343	0.615934	insignificant	0.0889583	1011	0.0835849	1609
chr4	101352782	101353782	0610043K17Rik	-0.00595238	1	insignificant	0.768333	52	0.774286	87
chr17	78915498	78916498	1110001A16Rik	0.0183333	0.350318	insignificant	0.0183333	55	0	102
chr6	38533860	38534860	1110001J03Rik	-0.0175	0.600491	insignificant	0.095	221	0.1125	147
chr12	3426747	3427747	1110002L01Rik	-0.00505882	0.610328	insignificant	0.0851765	1712	0.0902353	2233
chr16	90934849	90935849	1110004E09Rik	0.0183216	0.0320756	hypomethylated	0.119167	2366	0.100845	3133
chr7	116092379	116093379	1110004F10Rik	-0.000863636	1	insignificant	0.1555	848	0.156364	1099
chr5	115631816	115632816	1110006O24Rik	0.00264901	0.678494	insignificant	0.0825166	4173	0.0798675	5455
chr13	49216026	49217026	1110007C09Rik	0.0798108	0.00716475	hypomethylated	0.400811	535	0.321	579
chr2	156862121	156863121	1110008F13Rik	0.00683877	0.475828	insignificant	0.103421	1518	0.0965823	2384
chr5	120612589	120613589	1110008J03Rik	-0.00958845	0.302361	insignificant	0.0622093	1228	0.0717978	1784
chr12	55301636	55302636	1110008L16Rik	0.0828	0.000166679	hypomethylated	0.1628	411	0.08	472
chr2	32381915	32382915	1110008P14Rik	0.00925641	0.404715	insignificant	0.0319231	372	0.0226667	532
chrX	70384912	70385912	1110012L19Rik	-0.03	0.457435	insignificant	0.286842	288	0.316842	432
chr3	4797707	4798707	1110015O18Rik	0.246667	0.00258946	hypomethylated	0.596667	97	0.35	68
chr4	41507764	41508764	1110017D15Rik	0.146554	1.02777e-08	hypomethylated	0.7304	616	0.583846	807
chr4	41517333	41518333	1110017D15Rik	0.260705	2.13833e-07	hypomethylated	0.869167	141	0.608462	172
chr12	84970886	84971886	1110018G07Rik	0.0201067	0.146357	insignificant	0.176053	1387	0.155946	1756
chr6	13870568	13871568	1110019D14Rik	0.0485385	0.0150221	hypomethylated	0.121538	404	0.073	471
chr17	84957423	84958423	1110020A21Rik	0.00642506	0.387445	insignificant	0.0482432	1238	0.0418182	2203
chr17	84957710	84958710	1110020A21Rik	0.00166667	0.786753	insignificant	0.0559722	2686	0.0543056	4238
chr8	106586142	106587142	1110028F18Rik	0.361667	0.00971141	stronglyHypomethylated	0.865	16	0.503333	57
chr9	50768152	50769152	1110032A03Rik	-0.0240797	0.0278122	hypermethylated	0.0862712	1378	0.110351	1834
chr3	68868585	68869585	1110032F04Rik	0.0062888	0.459554	insignificant	0.100263	2267	0.0939744	3289
chr11	95712754	95713754	1110035M17Rik	0.00629887	0.547666	insignificant	0.0815464	1237	0.0752475	2122
chr9	64048828	64049828	1110036E04Rik	0.290256	1.43464e-05	hypomethylated	0.683333	77	0.393077	195
chr4	11484957	11485957	1110037F02Rik	0.0155	0.497639	insignificant	0.122	420	0.1065	351
chr17	34952468	34953468	1110038B12Rik	0.0475	0.156722	insignificant	0.279375	345	0.231875	427
chr17	34952471	34953471	1110038B12Rik	0.0475	0.156722	insignificant	0.279375	345	0.231875	427
chr15	76947543	76948543	1110038F14Rik	0.0210417	0.101364	insignificant	0.0933333	885	0.0722917	1129
chr13	33935031	33936031	1110046J04Rik	0.00533333	0.899538	insignificant	0.138667	297	0.133333	243
chr2	91444642	91445642	1110051M20Rik	0.00661905	0.865314	insignificant	0.239286	304	0.232667	528
chr16	24393655	24394655	1110054M08Rik	-0.00393246	0.705152	insignificant	0.0858824	1848	0.0898148	2506
chr12	8207106	8208106	1110057K04Rik	0	1	insignificant	0	42	0	77
chr12	8207125	8208125	1110057K04Rik	0	1	insignificant	0	42	0	77
chr12	8207126	8208126	1110057K04Rik	0	1	insignificant	0	42	0	77
chr1	24005640	24006640	1110058L19Rik	0.125556	0.116991	insignificant	0.731111	92	0.605556	92
chr19	21652791	21653791	1110059E24Rik	-0.00402873	0.473059	insignificant	0.0724419	3911	0.0764706	5432
chr9	122951000	122952000	1110059G10Rik	0.0368333	0.175883	insignificant	0.245833	415	0.209	659
chr4	124850730	124851730	1110065P20Rik	-0.00490842	0.385138	insignificant	0.0649206	3499	0.0698291	5227
chr6	134928091	134929091	1190002F15Rik	0.00097561	1	insignificant	0.0509756	882	0.05	817
chr9	94538081	94539081	1190002N15Rik	0.00166887	0.857117	insignificant	0.110787	2048	0.109118	3278
chr8	120634382	120635382	1190005I06Rik	0.0641667	0.0505092	insignificant	0.3175	322	0.253333	561
chr14	76110815	76111815	1200011I18Rik	0.0131013	0.322649	insignificant	0.112308	1035	0.0992063	1509
chr11	73046866	73047866	1200014J11Rik	0.0209524	0.443574	insignificant	0.0691667	224	0.0482143	284
chr4	45847946	45848946	1300002K09Rik	0.404	0.0363296	stronglyHypomethylated	0.8	10	0.396	37
chr2	173123748	173124748	1300015D01Rik	0.1125	0.225777	insignificant	0.655	77	0.5425	63
chr9	103288297	103289297	1300017J02Rik	0.188041	8.6746e-08	hypomethylated	0.822778	308	0.634737	350
chr15	89088106	89089106	1300018J18Rik	0.006	0.905833	insignificant	0.111	310	0.105	463
chr2	70563357	70564357	1500002O10Rik	0.00933208	0.538554	insignificant	0.1382	980	0.128868	1392
chr3	88832487	88833487	1500004A13Rik	0.212333	0.00686051	hypomethylated	0.288333	35	0.076	100
chr15	82255022	82256022	1500009C09Rik	0.308571	0.00139068	hypomethylated	0.701429	50	0.392857	66
chr15	82251396	82252396	1500009C09Rik	0.225833	0.0702094	insignificant	0.933333	17	0.7075	30
chr10	83721864	83722864	1500009L16Rik	0.01375	0.859505	insignificant	0.18875	100	0.175	115
chr5	114813976	114814976	1500011B03Rik	0.092	0.162975	insignificant	0.808	91	0.716	92
chr2	127792488	127793488	1500011K16Rik	0.283294	8.87757e-11	hypomethylated	0.885294	149	0.602	338
chr2	167061933	167062933	1500012F01Rik	0.00185185	0.872872	insignificant	0.135926	2159	0.134074	3539
chr7	75307695	75308695	1500012K07Rik	0.143611	0.0972999	insignificant	0.691111	58	0.5475	107
chr7	75307701	75308701	1500012K07Rik	0.135333	0.0859276	insignificant	0.622	64	0.486667	113
chr18	61725389	61726389	1500015A07Rik	0.00943311	0.493595	insignificant	0.0838776	800	0.0744444	1152
chr1	43729601	43730601	1500015O10Rik	-0.175	0.331935	insignificant	0.275	18	0.45	22
chr11	84524659	84525659	1500016L03Rik	0.00978915	0.336567	insignificant	0.103256	1510	0.0934667	2163
chr19	36689479	36690479	1500017E21Rik	-0.2175	0.168938	insignificant	0.2125	28	0.43	14
chr15	82345045	82346045	1500032L24Rik	0.0182733	0.542113	insignificant	0.35525	467	0.336977	824
chr3	144569426	144570426	15-Sep	0.0137896	0.175904	insignificant	0.117246	1627	0.103457	2274
chr16	95929077	95930077	1600002D24Rik	0.113333	0.392296	insignificant	0.92	26	0.806667	22
chr17	24220769	24221769	1600002H07Rik	-0.0545	0.446766	insignificant	0.4025	116	0.457	139
chr10	80171943	80172943	1600002K03Rik	0.199557	3.39673e-10	hypomethylated	0.663478	542	0.463922	1213
chr17	14942183	14943183	1600012H06Rik	-0.0160049	0.200557	insignificant	0.11125	1228	0.127255	1600
chr7	38182216	38183216	1600014C10Rik	-0.0210222	0.359627	insignificant	0.0612	312	0.0822222	332
chr7	38182786	38183786	1600014C10Rik	0.0501382	0.116433	insignificant	0.151429	186	0.10129	318
chr17	45733844	45734844	1600014C23Rik	-0.00461538	0.904995	insignificant	0.234615	663	0.239231	932
chr6	48928895	48929895	1600015I10Rik	0.139167	0.423131	insignificant	0.5425	22	0.403333	39
chr7	141214080	141215080	1600016N20Rik	0.138	0.144512	insignificant	0.764	40	0.626	77
chr16	35509419	35510419	1600019K03Rik	0.07	0.669906	insignificant	0.41	47	0.34	46
chr6	86526329	86527329	1600020E01Rik	0.0127376	0.00754414	hypomethylated	0.0765101	4846	0.0637725	6761
chr6	86526400	86527400	1600020E01Rik	0.0161259	0.00207752	hypomethylated	0.0804895	4388	0.0643636	5746
chr5	45669708	45670708	1600023N17Rik	0.00474586	0.505562	insignificant	0.0759223	2417	0.0711765	3337
chrX	56316607	56317607	1600025M17Rik	0.159394	0.0034199	hypomethylated	0.802727	136	0.643333	145
chr9	50493524	50494524	1600029D21Rik	0.24	0.166687	insignificant	0.81	21	0.57	17
chr9	58201896	58202896	1600029O15Rik	0.134603	0.00422038	hypomethylated	0.208889	109	0.0742857	117
chr5	30465076	30466076	1700001C02Rik	0.0920513	0.0010767	hypomethylated	0.335385	503	0.243333	555
chr17	47437375	47438375	1700001C19Rik	0.216528	0.00024907	hypomethylated	0.64875	118	0.432222	184
chr17	47414711	47415711	1700001C19Rik	-0.24	0.58042	insignificant	0.56	9	0.8	5
chr14	66297129	66298129	1700001G11Rik	0.00872132	0.356942	insignificant	0.11359	1973	0.104868	2460
chr1	33668823	33669823	1700001G17Rik	0.181162	2.29293e-05	hypomethylated	0.407368	194	0.226207	309
chr5	146185304	146186304	1700001J03Rik	0.0916667	0.692449	insignificant	0.715	11	0.623333	16
chr9	40049557	40050557	1700001J11Rik	0.336964	8.76634e-11	stronglyHypomethylated	0.95625	236	0.619286	424
chr12	110682619	110683619	1700001K19Rik	0.122636	0.0170564	hypomethylated	0.809	133	0.686364	170
chr19	53255205	53256205	1700001K23Rik	0.297083	7.68182e-07	hypomethylated	0.94375	69	0.646667	143
chr13	68596438	68597438	1700001L19Rik	0.245556	0.0847065	insignificant	0.556667	16	0.311111	51
chr2	30801737	30802737	1700001O22Rik	0.0349206	0.333936	insignificant	0.231111	198	0.19619	380
chr11	97775918	97776918	1700001P01Rik	0.3025	8.70577e-05	hypomethylated	0.66	75	0.3575	90
chr11	98358283	98359283	1700003D09Rik	-3.9627e-05	1	insignificant	0.0873846	2165	0.0874242	2876
chr2	154547903	154548903	1700003F12Rik	0.18	0.55228	insignificant	1	7	0.82	25
chr11	82960681	82961681	1700003F17Rik	-0.08	0.779349	insignificant	0.37	26	0.45	26
chr9	45322079	45323079	1700003G13Rik	0.1675	0.256522	insignificant	0.7175	29	0.55	23
chr7	116093149	116094149	1700003G18Rik	0.00513015	0.624708	insignificant	0.110893	1539	0.105763	2045
chr3	124581091	124582091	1700003H04Rik	-0.0116667	1	insignificant	0.603333	35	0.615	13
chr4	129959373	129960373	1700003M07Rik	-0.0030303	0.934929	insignificant	0.233333	417	0.236364	416
chr4	129959847	129960847	1700003M07Rik	0.0198809	0.326607	insignificant	0.172439	675	0.152558	853
chr13	118555167	118556167	1700003P14Rik	0.262	5.52796e-05	hypomethylated	0.8	117	0.538	94
chr11	101986055	101987055	1700006E09Rik	-0.066	0.292947	insignificant	0.19	130	0.256	126
chr14	119748226	119749226	1700006F04Rik	0.1	0.666819	insignificant	0.7	15	0.6	10
chr13	107686396	107687396	1700006H21Rik	0.256	4.46975e-07	hypomethylated	0.911	105	0.655	182
chr8	75447693	75448693	1700007B14Rik	0.231333	0.0108651	hypomethylated	0.793333	59	0.562	47
chr3	58163807	58164807	1700007F19Rik	-0.497333	1.6131e-05	stronglyHypermethylated	0.326	47	0.823333	30
chr5	98328303	98329303	1700007G11Rik	-0.0025	0.949815	insignificant	0.16625	762	0.16875	1107
chr7	131329499	131330499	1700007K09Rik	0.01	0.765875	insignificant	0.545	45	0.535	14
chr2	28466324	28467324	1700007K13Rik	0.160833	0.0004454	hypomethylated	0.495	239	0.334167	245
chr16	33380736	33381736	1700007L15Rik	0.00446147	0.636459	insignificant	0.0788732	1290	0.0744118	1947
chr1	187124137	187125137	1700007P06Rik	0.476667	3.35824e-05	stronglyHypomethylated	0.88	33	0.403333	42
chr8	129066133	129067133	1700008F21Rik	0.295	0.071466	insignificant	0.695	21	0.4	24
chrX	135693790	135694790	1700008I05Rik	0.3	0.0407407	hypomethylated	1	14	0.7	13
chr7	127512869	127513869	1700008J07Rik	0.100699	0.000313145	hypomethylated	0.301667	454	0.200968	555
chr7	44375030	44376030	1700008O03Rik	0.0733333	0.154848	insignificant	0.335	161	0.261667	179
chr3	6620443	6621443	1700008P02Rik	0.433864	6.83985e-11	stronglyHypomethylated	0.916364	138	0.4825	59
chr6	81910800	81911800	1700009C05Rik	0.21	0.0858959	insignificant	0.89	25	0.68	46
chr4	39449292	39450292	1700009N14Rik	0.16625	0.0896945	insignificant	0.6325	60	0.46625	54
chr1	171120660	171121660	1700009P17Rik	0.096	0.126077	insignificant	0.48	136	0.384	113
chr17	8987332	8988332	1700010I14Rik	-0.137922	0.0650978	insignificant	0.185714	55	0.323636	110
chr10	112725925	112726925	1700010J16Rik	0.162	0.065608	insignificant	0.89	39	0.728	53
chr16	66656117	66657117	1700010K23Rik	0.235	0.0109102	hypomethylated	0.845	51	0.61	45
chr15	101446744	101447744	1700011A15Rik	0.2	0.0530111	insignificant	0.498	38	0.298	58
chr13	35180622	35181622	1700011B04Rik	-0.19	0.160229	insignificant	0.38	34	0.57	39
chr17	87427741	87428741	1700011E24Rik	0.27	1.33804e-05	hypomethylated	1	49	0.73	81
chr14	49245428	49246428	1700011H14Rik	0.168333	0.0732147	insignificant	0.848333	54	0.68	38
chr2	72978431	72979431	1700011J10Rik	-0.00371497	0.560117	insignificant	0.0696721	2987	0.0733871	4952
chr8	79248583	79249583	1700011L22Rik	0.16	1	insignificant	0.83	6	0.67	6
chrX	102907904	102908904	1700011M02Rik	0.0466667	1	insignificant	0.633333	21	0.586667	36
chr11	109828046	109829046	1700012B07Rik	-0.09	0.742085	insignificant	0.6	25	0.69	16
chr9	14771030	14772030	1700012B09Rik	0.06	0.0721758	insignificant	0.53	418	0.47	490
chr12	3234790	3235790	1700012B15Rik	-0.0219133	0.136046	insignificant	0.201837	1415	0.22375	1932
chr10	127666122	127667122	1700012D01Rik	0.0215217	0.124669	insignificant	0.14	939	0.118478	1661
chr7	111122675	111123675	1700012D14Rik	0.0038587	0.895317	insignificant	0.23125	620	0.227391	692
chr3	108536583	108537583	1700013F07Rik	0.00102371	1	insignificant	0.103438	476	0.102414	604
chr11	59948147	59949147	1700013G23Rik	0.000882353	0.94163	insignificant	0.0780882	1114	0.0772059	1573
chrX	53757831	53758831	1700013H16Rik	0.192	0.00169509	hypomethylated	0.829	83	0.637	156
chr1	170307860	170308860	1700015E13Rik	0.496667	1.86061e-10	stronglyHypomethylated	0.9375	83	0.440833	163
chr5	5479143	5480143	1700015F17Rik	0.0466667	1	insignificant	0.785	14	0.738333	42
chr8	11678750	11679750	1700016D06Rik	0.1725	0.0970903	insignificant	0.7675	56	0.595	34
chr13	5858092	5859092	1700016G22Rik	-0.07	1	insignificant	0.93	12	1	7
chr5	103655724	103656724	1700016H13Rik	0.1	0.0210951	hypomethylated	0.386	215	0.286	288
chr5	103655732	103656732	1700016H13Rik	0.1	0.0210951	hypomethylated	0.386	215	0.286	288
chr11	75998911	75999911	1700016K19Rik	0.0885714	0.344887	insignificant	0.674286	47	0.585714	78
chr10	14704608	14705608	1700016L04Rik	-0.0217	0.0504729	insignificant	0.0648	1162	0.0865	1180
chr1	80444931	80445931	1700016L21Rik	0.21	0.592075	insignificant	0.71	7	0.5	6
chr9	57262599	57263599	1700017B05Rik	0.0293939	0.167846	insignificant	0.26	717	0.230606	1195
chr3	40522912	40523912	1700017G19Rik	0.11164	0.00175236	hypomethylated	0.395926	326	0.284286	425
chr2	168977268	168978268	1700017J07Rik	0.231795	2.01705e-05	hypomethylated	0.733333	117	0.501538	275
chr10	100591385	100592385	1700017N19Rik	0.205833	0.0398701	hypomethylated	0.838333	58	0.6325	34
chr13	31582513	31583513	1700018A04Rik	0.396667	2.37659e-10	stronglyHypomethylated	0.931667	103	0.535	81
chr8	121541954	121542954	1700018B08Rik	0.30627	1.95192e-09	hypomethylated	0.735556	195	0.429286	182
chr3	48609100	48610100	1700018B24Rik	0.162269	4.12316e-07	hypomethylated	0.89375	312	0.731481	263
chr5	145041989	145042989	1700018F24Rik	0.0633333	0.534274	insignificant	0.963333	22	0.9	10
chr19	29046482	29047482	1700018L02Rik	0.04875	0.217844	insignificant	0.325625	211	0.276875	366
chr1	53187617	53188617	1700019A02Rik	0.335	0.00793999	stronglyHypomethylated	1	14	0.665	56
chrX	62516069	62517069	1700019B21Rik	0.0075	1	insignificant	0.7425	46	0.735	70
chrX	62527011	62528011	1700019B21Rik	0.105	0.719895	insignificant	0.785	14	0.68	29
chr1	52952840	52953840	1700019D03Rik	0.0270087	0.219211	insignificant	0.242609	584	0.2156	1085
chr2	45695604	45696604	1700019E08Rik	0.206333	0.00568367	hypomethylated	0.868333	82	0.662	69
chr6	5977393	5978393	1700019G24Rik	0.005	1	insignificant	0.62	46	0.615	83
chr2	32784405	32785405	1700019L03Rik	0.052	1	insignificant	0.67	6	0.618	55
chr19	58794414	58795414	1700019N19Rik	0.160833	2.74647e-05	hypomethylated	0.719167	330	0.558333	313
chr1	86425328	86426328	1700019O17Rik	0.222917	0.000154273	hypomethylated	0.931667	78	0.70875	96
chr19	5503787	5504787	1700020D05Rik	0.106667	0.121314	insignificant	0.76	91	0.653333	107
chr2	119593295	119594295	1700020I14Rik	0.0356667	0.718851	insignificant	0.251667	85	0.216	89
chr11	83436693	83437693	1700020L24Rik	0.32	0.00440505	hypomethylated	0.81	27	0.49	56
chr10	21592144	21593144	1700020N01Rik	0.131111	1.41516e-05	hypomethylated	0.881111	287	0.75	391
chrX	69944280	69945280	1700020N15Rik	0.225714	0.00610411	hypomethylated	0.9	42	0.674286	71
chr1	91406029	91407029	1700020N18Rik	0.312333	0.00216199	hypomethylated	0.698333	60	0.386	42
chr10	43540994	43541994	1700021F05Rik	-0.0327778	0.507903	insignificant	0.0922222	80	0.125	141
chr2	173521591	173522591	1700021F07Rik	0.181429	7.27422e-06	hypomethylated	0.837143	173	0.655714	380
chr16	32868366	32869366	1700021K19Rik	0.0303442	0.155265	insignificant	0.178261	505	0.147917	717
chr4	134450171	134451171	1700021N21Rik	0.124816	0.00236837	hypomethylated	0.601739	234	0.476923	407
chr15	46323584	46324584	1700022A22Rik	0.139571	0.0419435	hypomethylated	0.841	80	0.701429	118
chr12	9570585	9571585	1700022H16Rik	-0.122857	0.35304	insignificant	0.0771429	45	0.2	5
chr4	42968945	42969945	1700022I11Rik	0.123333	0.543493	insignificant	0.953333	19	0.83	12
chr1	191035821	191036821	1700022P22Rik	0.179571	0.052633	insignificant	0.671	106	0.491429	50
chr6	146849109	146850109	1700023A16Rik	0.271	0.00429196	hypomethylated	0.915	28	0.644	61
chr11	109844877	109845877	1700023C21Rik	0.015	1	insignificant	0.72	23	0.705	17
chr5	77015022	77016022	1700023E05Rik	0.102307	1.00013e-05	hypomethylated	0.302895	750	0.200588	701
chr10	66124064	66125064	1700023F02Rik	-0.1675	0.215018	insignificant	0.6525	28	0.82	22
chr11	103208548	103209548	1700023F06Rik	0.248	0.000123334	hypomethylated	0.892	59	0.644	178
chr11	103208558	103209558	1700023F06Rik	0.248	0.000123334	hypomethylated	0.892	59	0.644	178
chr6	29984328	29985328	1700023L04Rik	0.00942857	0.588811	insignificant	0.113714	787	0.104286	971
chr14	123986634	123987634	1700024B18Rik	0.285833	2.09434e-05	hypomethylated	0.8525	77	0.566667	105
chr14	32388373	32389373	1700024G13Rik	0.07	0.546272	insignificant	0.07	40	0	22
chr2	110050479	110051479	1700024P03Rik	0.3875	0.000702586	stronglyHypomethylated	0.88	35	0.4925	27
chr4	104912455	104913455	1700024P16Rik	-0.0105714	1	insignificant	0.651429	113	0.662	129
chr2	165090750	165091750	1700025C18Rik	0.125	0.265553	insignificant	0.84	26	0.715	47
chr6	30508848	30509848	1700025E21Rik	0.02	1	insignificant	0.02	60	0	30
chr6	30511285	30512285	1700025E21Rik	0.0866667	0.27878	insignificant	0.95	24	0.863333	70
chr19	11165320	11166320	1700025F22Rik	0.253333	0.00911489	hypomethylated	0.916667	39	0.663333	26
chr10	119412443	119413443	1700025F24Rik	0.215095	7.56737e-05	hypomethylated	0.856429	128	0.641333	126
chr1	152090320	152091320	1700025G04Rik	0.01	0.763143	insignificant	0.134583	360	0.124583	577
chr17	54370074	54371074	1700025K24Rik	0.27	0.58042	insignificant	0.83	6	0.56	9
chr7	83794839	83795839	1700026D08Rik	0.111	0.164314	insignificant	0.445	62	0.334	75
chr8	71026755	71027755	1700026F02Rik	0.02	0.74434	insignificant	0.273333	91	0.253333	99
chr2	28699651	28700651	1700026L06Rik	0.0183673	0.261223	insignificant	0.188367	932	0.17	1297
chr1	73015035	73016035	1700027A15Rik	0.223313	2.70707e-10	hypomethylated	0.968095	487	0.744783	693
chr1	73023585	73024585	1700027A15Rik	0.11	0.0265578	hypomethylated	0.89	110	0.78	137
chr3	45439309	45440309	1700027H10Rik	0.366667	0.0837529	insignificant	0.9	11	0.533333	15
chr9	36693189	36694189	1700027I24Rik	0.08	1	insignificant	0.67	9	0.59	15
chr10	43745157	43746157	1700027J07Rik	0.0985714	0.0885928	insignificant	0.95	45	0.851429	91
chr7	28495940	28496940	1700028B04Rik	0.12775	0.00285143	hypomethylated	0.774	209	0.64625	249
chr5	112205762	112206762	1700028D13Rik	0.255048	2.96279e-06	hypomethylated	0.789333	133	0.534286	182
chr5	151367674	151368674	1700028E10Rik	0.0173469	0.258554	insignificant	0.08	500	0.0626531	745
chr10	82811122	82812122	1700028I16Rik	0.00657895	0.70051	insignificant	0.0847368	699	0.0781579	738
chr7	44236122	44237122	1700028J19Rik	0.47	0.016595	stronglyHypomethylated	0.89	16	0.42	12
chr5	107533710	107534710	1700028K03Rik	0.298	0.00278055	hypomethylated	0.742	48	0.444	58
chr3	83574118	83575118	1700028M03Rik	0.035	0.737421	insignificant	0.875	42	0.84	32
chr19	23652812	23653812	1700028P14Rik	0.2975	0.000575885	hypomethylated	0.905	44	0.6075	56
chr2	171962799	171963799	1700028P15Rik	0.29	0.0297611	hypomethylated	1	13	0.71	53
chr13	97034362	97035362	1700029F12Rik	0.045	1	insignificant	0.8	10	0.755	16
chr8	45975252	45976252	1700029J07Rik	0.075873	0.00926038	hypomethylated	0.271429	389	0.195556	476
chr4	135625654	135626654	1700029M20Rik	0.225067	1.37502e-10	hypomethylated	0.9164	423	0.691333	510
chr15	81979539	81980539	1700029P11Rik	0.336032	1.50967e-05	stronglyHypomethylated	0.857143	54	0.521111	140
chr17	28904264	28905264	1700030A11Rik	-0.212167	0.0124328	hypermethylated	0.0625	30	0.274667	216
chr12	20815779	20816779	1700030C10Rik	0.0245455	0.409939	insignificant	0.218636	390	0.194091	541
chr6	117751769	117752769	1700030F04Rik	0.085	0.590062	insignificant	0.9	12	0.815	11
chr15	99931658	99932658	1700030F18Rik	0.23625	0.00093113	hypomethylated	0.86375	83	0.6275	65
chr8	116978943	116979943	1700030J22Rik	0.0260709	0.0124589	hypomethylated	0.0534783	731	0.0274074	798
chr8	72442879	72443879	1700030K09Rik	0.0427525	0.000897939	hypomethylated	0.0945946	694	0.0518421	1000
chr8	121543387	121544387	1700030M09Rik	0.191889	0.00841739	hypomethylated	0.788889	75	0.597	96
chr19	3197703	3198703	1700030N03Rik	0.125	0.71314	insignificant	0.49	14	0.365	16
chr17	36922791	36923791	1700031A10Rik	0.2725	0.00270113	hypomethylated	0.8175	61	0.545	58
chr15	98397444	98398444	1700031M16Rik	0.163333	0.366136	insignificant	0.663333	21	0.5	24
chr12	52602322	52603322	1700031P21Rik	0.0142703	0.197669	insignificant	0.0813158	996	0.0670455	1334
chr18	52645219	52646219	1700034E13Rik	0.223333	0.000351	hypomethylated	0.953333	73	0.73	52
chr11	29546949	29547949	1700034F02Rik	-0.00108974	1	insignificant	0.0530769	385	0.0541667	337
chr5	112589996	112590996	1700034G24Rik	0.246667	0.0347796	hypomethylated	0.8	38	0.553333	41
chr1	191907527	191908527	1700034H15Rik	-0.0108333	0.635686	insignificant	0.11	364	0.120833	328
chr3	40902543	40903543	1700034I23Rik	0.0741667	0.459416	insignificant	0.8375	43	0.763333	59
chr6	146954421	146955421	1700034J05Rik	0.195	0.0757692	insignificant	0.96	23	0.765	39
chr1	9746647	9747647	1700034P13Rik	0.015	0.485441	insignificant	0.080625	297	0.065625	559
chr16	3908689	3909689	1700037C18Rik	0.0122269	0.457068	insignificant	0.100488	524	0.0882609	993
chr2	131160020	131161020	1700037H04Rik	0.00625	1	insignificant	0.055625	200	0.049375	159
chr7	45281872	45282872	1700039E15Rik	0.294958	0.000437026	hypomethylated	0.861429	38	0.566471	206
chr19	44835938	44836938	1700039E22Rik	0.0015625	0.932955	insignificant	0.08375	802	0.0821875	1093
chr10	68541875	68542875	1700040L02Rik	0.0875	0.623798	insignificant	0.3975	36	0.31	34
chr16	77010881	77011881	1700041M19Rik	0.237333	0.00192617	hypomethylated	0.753333	95	0.516	75
chrX	155147849	155148849	1700042B14Rik	0.17	0.638009	insignificant	0.5	12	0.33	6
chr4	116172371	116173371	1700042G07Rik	0.161667	0.0709021	insignificant	0.696667	80	0.535	40
chr11	11867122	11868122	1700042O10Rik	0.045	0.794695	insignificant	0.251667	33	0.206667	51
chr14	118364877	118365877	1700044C05Rik	0.0883333	0.0793227	insignificant	0.913333	106	0.825	86
chr18	49522288	49523288	1700044K03Rik	-0.012	1	insignificant	0.738	34	0.75	16
chr4	150854949	150855949	1700045H11Rik	0.00447745	0.432765	insignificant	0.0654264	3101	0.0609489	4092
chrX	163761329	163762329	1700045I19Rik	-0.0666486	0.20463	insignificant	0.372917	222	0.439565	159
chr11	14599225	14600225	1700046C09Rik	0.245333	9.21055e-10	hypomethylated	0.916667	170	0.671333	275
chr14	44213237	44214237	1700047E10Rik	0.0360096	0.396571	insignificant	0.910625	127	0.874615	109
chr15	11966061	11967061	1700047G03Rik	0.12	1	insignificant	0.12	32	0	6
chr5	108762841	108763841	1700047L14Rik	0.2175	0.0136374	hypomethylated	0.8025	51	0.585	57
chr1	182299833	182300833	1700047M11Rik	0.565	1.39234e-05	stronglyHypomethylated	0.925	30	0.36	22
chr16	92312466	92313466	1700048M11Rik	0.212143	7.07945e-08	hypomethylated	0.817143	231	0.605	317
chr6	100526399	100527399	1700049E22Rik	0.26	3.92541e-05	hypomethylated	0.858333	86	0.598333	116
chr7	27929430	27930430	1700049G17Rik	0.0406815	0.0304076	hypomethylated	0.1092	346	0.0685185	666
chr10	71980690	71981690	1700049L16Rik	-0.085	0.591305	insignificant	0.715	47	0.8	29
chr11	72265843	72266843	1700051A21Rik	0.0322222	0.180379	insignificant	0.0933333	313	0.0611111	324
chr12	80924447	80925447	1700052I22Rik	0.0783333	0.327257	insignificant	0.913333	53	0.835	34
chr11	105181433	105182433	1700052K11Rik	0.011485	0.218559	insignificant	0.10875	1841	0.097265	2932
chr10	4431604	4432604	1700052N19Rik	0.0059375	0.618291	insignificant	0.0801562	895	0.0742188	1168
chr19	53075251	53076251	1700054A03Rik	0.237143	7.09523e-08	hypomethylated	0.67	265	0.432857	243
chr6	112209707	112210707	1700054K19Rik	-0.005	1	insignificant	0.595	56	0.6	49
chr9	64041465	64042465	1700055C04Rik	0.17	0.138289	insignificant	0.865	34	0.695	63
chr19	3957807	3958807	1700055N04Rik	0.005	1	insignificant	0.783333	67	0.778333	91
chr1	184033998	184034998	1700056E22Rik	-0.00121212	1	insignificant	0.1	628	0.101212	587
chr9	92308376	92309376	1700057G04Rik	0.48	0.0212815	stronglyHypomethylated	0.93	14	0.45	11
chr4	124485959	124486959	1700057H15Rik	0.0883333	0.0554022	insignificant	0.525	189	0.436667	328
chr10	116417120	116418120	1700058G18Rik	0.161111	0.000155829	hypomethylated	0.871111	177	0.71	202
chr6	143651288	143652288	1700060C16Rik	0.1875	0.0534473	insignificant	0.57	71	0.3825	60
chr2	158191007	158192007	1700060C20Rik	0.0913333	0.13003	insignificant	0.588	130	0.496667	170
chr2	9188514	9189514	1700061F12Rik	0.288333	0.0129339	hypomethylated	0.843333	39	0.555	29
chr3	117077765	117078765	1700061I17Rik	0.225714	5.46017e-08	hypomethylated	0.908571	200	0.682857	167
chr1	96021758	96022758	1700063A18Rik	0.315	0.103992	insignificant	0.71	14	0.395	30
chr9	41205154	41206154	1700063D05Rik	0.3425	0.291505	insignificant	1	5	0.6575	30
chr5	91767300	91768300	1700063O14Rik	0.190185	1.37594e-08	hypomethylated	0.761852	412	0.571667	384
chr12	99627974	99628974	1700064M15Rik	0.101667	0.0913563	insignificant	0.511667	111	0.41	180
chr9	95857517	95858517	1700065D16Rik	0.00192005	0.809902	insignificant	0.0765354	2580	0.0746154	3890
chr9	95857882	95858882	1700065D16Rik	-0.0052139	0.714641	insignificant	0.0627273	839	0.0679412	1146
chr18	56587347	56588347	1700065I17Rik	0.273333	0.000426557	hypomethylated	0.855	62	0.581667	81
chr6	35329845	35330845	1700065J11Rik	0.333958	4.40054e-08	stronglyHypomethylated	0.888333	86	0.554375	185
chr1	192840704	192841704	1700065J18Rik	-0.025	1	insignificant	0.165	26	0.19	48
chr18	49817956	49818956	1700065O20Rik	0.385	0.00101642	stronglyHypomethylated	0.835	34	0.45	42
chr18	35725988	35726988	1700066B19Rik	0.175	0.1462	insignificant	0.576667	33	0.401667	81
chr4	41516436	41517436	1700066J24Rik	0.131667	0.17487	insignificant	0.801667	37	0.67	70
chr1	57376619	57377619	1700066M21Rik	0.03425	0.00303688	hypomethylated	0.1145	1123	0.08025	1514
chr5	87979351	87980351	1700066N21Rik	-0.135	0.376114	insignificant	0.795	21	0.93	15
chr18	57533752	57534752	1700066O22Rik	-0.22	0.35436	insignificant	0.21	14	0.43	7
chr1	89015112	89016112	1700067G17Rik	0.132333	0.0250361	hypomethylated	0.357	96	0.224667	203
chr8	84000705	84001705	1700067K01Rik	0.117335	1.66633e-06	hypomethylated	0.690952	695	0.573617	910
chr17	48088631	48089631	1700067P10Rik	0.145	0.505085	insignificant	0.555	19	0.41	17
chr5	113724772	113725772	1700069L16Rik	0.100571	0.15401	insignificant	0.812	69	0.711429	106
chr17	43591509	43592509	1700071M16Rik	0.2725	0.000739776	hypomethylated	0.95	42	0.6775	72
chr9	58369503	58370503	1700072B07Rik	-0.065	0.412334	insignificant	0.365	72	0.43	83
chr6	120553795	120554795	1700072O05Rik	0.24	0.380186	insignificant	0.78	9	0.54	13
chr6	145386624	145387624	1700073E17Rik	-0.150333	0.166042	insignificant	0.421667	43	0.572	63
chr13	119679041	119680041	1700074H08Rik	-0.09	0.0462601	hypermethylated	0.438182	232	0.528182	311
chr6	40940557	40941557	1700074P13Rik	0.185	0.0576487	insignificant	0.8925	42	0.7075	40
chr9	105145082	105146082	1700080E11Rik	0.4325	0.00496229	stronglyHypomethylated	0.85	20	0.4175	24
chrX	51972772	51973772	1700080O16Rik	0.108333	2.52426e-06	hypomethylated	0.893333	447	0.785	632
chr5	119107235	119108235	1700081H04Rik	0.0679167	0.372453	insignificant	0.816667	97	0.74875	89
chr7	50575884	50576884	1700081H22Rik	0.115051	0.0291461	hypomethylated	0.787778	151	0.672727	157
chr2	30237631	30238631	1700084E18Rik	0.00644444	0.538964	insignificant	0.0977778	1712	0.0913333	2079
chr13	70028348	70029348	1700084F23Rik	0.56	0.0175733	stronglyHypomethylated	0.75	8	0.19	13
chr15	33405939	33406939	1700084J12Rik	0.545	1.35753e-06	stronglyHypomethylated	0.89	40	0.345	34
chr12	82939155	82940155	1700085C21Rik	0.104583	0.00865782	hypomethylated	0.983333	97	0.87875	92
chr12	74283275	74284275	1700086L19Rik	0.0394118	0.00228804	hypomethylated	0.157206	1398	0.117794	1450
chr18	38250198	38251198	1700086O06Rik	-0.0766667	0.163795	insignificant	0.0233333	43	0.1	87
chr18	38250565	38251565	1700086O06Rik	-0.01	1	insignificant	0.4	11	0.41	44
chr15	79141251	79142251	1700088E04Rik	0.00744398	0.439034	insignificant	0.0613725	974	0.0539286	1792
chr18	64277180	64278180	1700091E21Rik	0.298333	0.000657156	hypomethylated	0.84	56	0.541667	61
chr14	69171843	69172843	1700092C10Rik	-0.396667	0.015579	stronglyHypermethylated	0.353333	40	0.75	15
chr13	26312406	26313406	1700092E19Rik	0.248333	0.386977	insignificant	0.67	6	0.421667	46
chr11	114197257	114198257	1700092K14Rik	0.135	0.295217	insignificant	0.825	24	0.69	19
chr19	8739717	8740717	1700092M07Rik	0.25625	0.00222496	hypomethylated	0.95	37	0.69375	92
chr11	23519942	23520942	1700093K21Rik	-0.005	1	insignificant	0.635	11	0.64	15
chr11	23519195	23520195	1700093K21Rik	0.391	1.22241e-09	stronglyHypomethylated	0.966	72	0.575	77
chr3	90061795	90062795	1700094D03Rik	0.305	0.0203555	hypomethylated	0.875	36	0.57	22
chr10	76388014	76389014	1700094J05Rik	0.175462	6.72398e-05	hypomethylated	0.827	170	0.651538	229
chr6	52491450	52492450	1700094M24Rik	0.635	0.00181488	stronglyHypomethylated	0.92	13	0.285	16
chr3	105452955	105453955	1700095B22Rik	0.0123191	0.560672	insignificant	0.142632	574	0.130312	658
chr5	25529017	25530017	1700096K18Rik	-0.0132237	0.322734	insignificant	0.107193	1038	0.120417	1247
chr2	29055066	29056066	1700101E01Rik	0.0321029	0.00786154	hypomethylated	0.107353	976	0.07525	1371
chr6	129533284	129534284	1700101I11Rik	0.024	0.577319	insignificant	0.2925	244	0.2685	349
chr17	3556823	3557823	1700102H20Rik	0.026649	0.00597907	hypomethylated	0.110274	1601	0.083625	2203
chr9	108391833	108392833	1700102P08Rik	0.154038	0.000131245	hypomethylated	0.731538	220	0.5775	405
chr9	54301570	54302570	1700104A03Rik	0	1	insignificant	0.83	99	0.83	211
chr19	7382002	7383002	1700105P06Rik	0.00621101	0.604563	insignificant	0.0997959	1135	0.0935849	1744
chr11	88293042	88294042	1700106J16Rik	0.23625	3.50228e-05	hypomethylated	0.785	150	0.54875	129
chr14	76676567	76677567	1700108F19Rik	0.4	0.0735294	insignificant	1	12	0.6	5
chr14	122233638	122234638	1700108J01Rik	0.197455	0.000433331	hypomethylated	0.882	106	0.684545	119
chr2	74716130	74717130	1700109F18Rik	0.146288	0.0120461	hypomethylated	0.485455	97	0.339167	329
chr5	3570715	3571715	1700109H08Rik	0.17	0.0293323	hypomethylated	1	29	0.83	36
chr17	10323601	10324601	1700110C19Rik	0.03	1	insignificant	0.515	23	0.485	17
chr9	40332471	40333471	1700110K17Rik	0.0880952	0.284849	insignificant	0.656667	87	0.568571	93
chr14	101200069	101201069	1700110M21Rik	0.125	0.000407179	hypomethylated	0.91375	203	0.78875	253
chr14	22018711	22019711	1700112E06Rik	-0.0225152	0.282852	insignificant	0.131818	486	0.154333	740
chr1	184557691	184558691	1700112H15Rik	0.1775	0.0196055	hypomethylated	0.845	48	0.6675	109
chr5	77018863	77019863	1700112J05Rik	0.255667	3.0171e-05	hypomethylated	0.929	75	0.673333	102
chr3	88177785	88178785	1700113A16Rik	-0.00326923	0.760837	insignificant	0.111923	1652	0.115192	2297
chr10	87057045	87058045	1700113H08Rik	0.177917	0.0115703	hypomethylated	0.606667	111	0.42875	116
chr16	34939329	34940329	1700119H24Rik	-0.191667	0.100245	insignificant	0.593333	45	0.785	36
chr15	99250787	99251787	1700120C14Rik	0.0297436	0.296873	insignificant	0.146667	236	0.116923	274
chr18	74531124	74532124	1700120E14Rik	0.0753571	0.572039	insignificant	0.772857	45	0.6975	26
chr7	135196002	135197002	1700120G07Rik	0.14	0.132462	insignificant	0.925	38	0.785	48
chr7	127604445	127605445	1700120K04Rik	0.32	0.000461131	hypomethylated	0.845	50	0.525	58
chr12	106447666	106448666	1700121N20Rik	0.151	0.24293	insignificant	0.65	20	0.499	182
chr19	6183409	6184409	1700123I01Rik	0.14	0.0911719	insignificant	1	23	0.86	51
chr5	138564694	138565694	1700123K08Rik	0.635	0.0357143	stronglyHypomethylated	0.8	5	0.165	11
chr6	96166205	96167205	1700123L14Rik	0.0944444	0.228916	insignificant	0.577778	104	0.483333	77
chr4	11965573	11966573	1700123M08Rik	-0.00314532	0.553057	insignificant	0.0751493	4218	0.0782946	6472
chr4	10797802	10798802	1700123O12Rik	0.005	1	insignificant	0.815	26	0.81	46
chr14	54685170	54686170	1700123O20Rik	0.0153409	0.600306	insignificant	0.119091	294	0.10375	288
chr4	124894782	124895782	1700125G02Rik	0.00578947	0.602897	insignificant	0.115263	1531	0.109474	2377
chr3	27153025	27154025	1700125G22Rik	-0.000839486	1	insignificant	0.0884058	1207	0.0892453	1169
chr11	85170095	85171095	1700125H20Rik	0.0371795	0.0495574	hypomethylated	0.234615	900	0.197436	985
chr9	8220888	8221888	1700128F08Rik	0.0733333	0.237747	insignificant	0.855	78	0.781667	95
chr14	59142893	59143893	1700129C05Rik	-0.0866667	1	insignificant	0.5	6	0.586667	33
chr12	49480862	49481862	1810007C17Rik	0.267515	3.67777e-07	hypomethylated	0.664737	216	0.397222	158
chr16	13728835	13729835	1810007I06Rik	0.199697	4.36364e-05	hypomethylated	0.883333	127	0.683636	190
chr7	65803051	65804051	1810008I18Rik	-0.185	0.354548	insignificant	0.2	23	0.385	27
chr19	8887902	8888902	1810009A15Rik	0.0248308	0.0374395	hypomethylated	0.0956818	927	0.0708511	1173
chr6	40963771	40964771	1810009J06Rik	0.125	0.0511305	insignificant	0.92	74	0.795	67
chr11	107027222	107028222	1810010H24Rik	0.00226501	0.708726	insignificant	0.0570476	2759	0.0547826	4243
chr8	24438946	24439946	1810011O10Rik	0.0777778	0.283491	insignificant	0.261111	86	0.183333	98
chr8	22397720	22398720	1810012K16Rik	0.013255	0.0288169	hypomethylated	0.103111	4206	0.0898561	5607
chr17	28270707	28271707	1810013A23Rik	0.0125974	0.838696	insignificant	0.837143	95	0.824545	79
chr5	53266105	53267105	1810013D10Rik	0.0195833	0.375401	insignificant	0.16875	448	0.149167	506
chr16	8829099	8830099	1810013L24Rik	0.00929371	0.405652	insignificant	0.143385	1688	0.134091	2367
chr10	86684526	86685526	1810014B01Rik	0	1	insignificant	0	26	0	13
chr19	58697916	58698916	1810018F18Rik	0.13625	0.00172611	hypomethylated	0.92875	121	0.7925	175
chr8	106134399	106135399	1810019D21Rik	-0.01	1	insignificant	0.09	11	0.1	10
chr4	133517962	133518962	1810019J16Rik	0.0513462	0.101108	insignificant	0.3325	322	0.281154	641
chr15	89075854	89076854	1810021B22Rik	0.00489916	0.686357	insignificant	0.116471	1250	0.111571	1846
chr3	14611256	14612256	1810022K09Rik	-0.000508475	0.963043	insignificant	0.104237	2159	0.104746	2923
chr2	127208280	127209280	1810024B03Rik	0.014	0.210605	insignificant	0.0994	1372	0.0854	1741
chr7	73558395	73559395	1810026B05Rik	-0.0143339	0.0930646	insignificant	0.0367188	1083	0.0510526	1323
chr9	21591721	21592721	1810026J23Rik	0.145	0.369597	insignificant	0.3	10	0.155	26
chrX	12673546	12674546	1810030O07Rik	0.0857576	0.00313262	hypomethylated	0.185758	324	0.1	305
chr11	116670659	116671659	1810032O08Rik	-0.0329032	0.103922	insignificant	0.0770968	421	0.11	350
chr8	3664761	3665761	1810033B17Rik	0.232619	0.000351386	hypomethylated	0.704286	123	0.471667	116
chr13	64247699	64248699	1810034E14Rik	0.014	0.747689	insignificant	0.188667	299	0.174667	286
chr4	141843320	141844320	1810035I16Rik	-0.0183333	1	insignificant	0.483333	23	0.501667	80
chr3	122923396	122924396	1810037I17Rik	0.000816993	1	insignificant	0.121111	477	0.120294	666
chr15	84447097	84448097	1810041L15Rik	0.0958333	0.475809	insignificant	0.5225	26	0.426667	56
chr10	77977649	77978649	1810043G02Rik	0.0166363	0.060408	insignificant	0.107821	1925	0.0911842	2912
chr11	120097933	120098933	1810043H04Rik	-0.0175	0.587334	insignificant	0.0783333	226	0.0958333	164
chr6	91439986	91440986	1810044D09Rik	0.097591	0.000296493	hypomethylated	0.162353	315	0.0647619	272
chr9	51328917	51329917	1810046K07Rik	0.0166667	1	insignificant	0.69	14	0.673333	24
chr16	93358712	93359712	1810053B23Rik	0.32619	0.000121111	hypomethylated	0.762857	52	0.436667	97
chr16	93353189	93354189	1810053B23Rik	-0.00511111	1	insignificant	0.498889	107	0.504	69
chr16	93354071	93355071	1810053B23Rik	0.0195556	0.852664	insignificant	0.425556	83	0.406	45
chr16	93359511	93360511	1810053B23Rik	0.31	0.155613	insignificant	0.71	16	0.4	15
chr16	93359543	93360543	1810053B23Rik	0.31	0.155613	insignificant	0.71	16	0.4	15
chr19	3707332	3708332	1810055G02Rik	0.0383931	0.0842251	insignificant	0.177805	500	0.139412	638
chr6	35251698	35252698	1810058I24Rik	0.00178571	0.958807	insignificant	0.318286	754	0.3165	1015
chr6	35251731	35252731	1810058I24Rik	-0.0152381	0.514467	insignificant	0.31	802	0.325238	1062
chr3	36474936	36475936	1810062G17Rik	0.00981034	0.673867	insignificant	0.11931	366	0.1095	573
chr14	20545292	20546292	1810062O18Rik	0.00252632	0.713591	insignificant	0.0692632	2307	0.0667368	3816
chr11	58420110	58421110	1810065E05Rik	-0.015	1	insignificant	0.885	18	0.9	14
chr10	39926923	39927923	2010001E11Rik	0.0331818	0.208554	insignificant	0.179545	317	0.146364	540
chr5	135013157	135014157	2010001M06Rik	0.6	0.00813824	stronglyHypomethylated	1	7	0.4	20
chr19	4498583	4499583	2010003K11Rik	0.085	0.631143	insignificant	0.605	25	0.52	55
chr4	40268578	40269578	2010003O02Rik	0.0316544	0.145792	insignificant	0.108125	415	0.0764706	388
chr16	36220561	36221561	2010005H15Rik	0.206192	1.21668e-09	hypomethylated	0.897368	264	0.691176	318
chr19	46688905	46689905	2010012O05Rik	-0.0253788	0.392569	insignificant	0.0354545	119	0.0608333	138
chr4	155408189	155409189	2010015L04Rik	0.0660909	0.274255	insignificant	0.287	109	0.220909	106
chr12	111966977	111967977	2010107E04Rik	-0.0377778	0.265704	insignificant	0.172222	283	0.21	345
chr6	34977999	34978999	2010107G12Rik	0.298571	1.68995e-05	hypomethylated	0.891429	74	0.592857	90
chr10	62111013	62112013	2010107G23Rik	0.0114286	0.693792	insignificant	0.237143	391	0.225714	541
chr5	93205517	93206517	2010109A12Rik	-0.00779202	0.296242	insignificant	0.0725926	2258	0.0803846	2983
chr15	74881704	74882704	2010109I03Rik	0.03	1	insignificant	0.72	19	0.69	13
chr13	63013933	63014933	2010111I01Rik	0.315	0.0246709	hypomethylated	0.91	22	0.595	30
chr1	37719811	37720811	2010300C02Rik	0.0118288	0.260003	insignificant	0.0742647	970	0.0624359	1709
chr9	124312694	124313694	2010315B03Rik	-0.0311111	0.58319	insignificant	0.0666667	89	0.0977778	84
chr8	70775861	70776861	2010320M18Rik	0.00212264	0.895619	insignificant	0.0996226	1069	0.0975	1693
chr7	29248467	29249467	2200002D01Rik	0.130921	0.000145521	hypomethylated	0.698421	323	0.5675	520
chr7	30697925	30698925	2200002J24Rik	0.181111	1.15461e-06	hypomethylated	0.481111	270	0.3	460
chrX	153722553	153723553	2210013O21Rik	0.0878182	0.0579452	insignificant	0.336	235	0.248182	201
chr11	5761149	5762149	2210015D19Rik	-0.00559756	0.703659	insignificant	0.0405	607	0.0460976	918
chr13	58385225	58386225	2210016F16Rik	0.0930342	0.00316356	hypomethylated	0.271923	277	0.178889	482
chr5	114941201	114942201	2210016L21Rik	0.055	0.464286	insignificant	0.055	26	0	30
chr7	98656569	98657569	2210018M11Rik	0.0096087	0.470469	insignificant	0.062	509	0.0523913	890
chr5	147271521	147272521	2210019I11Rik	0.0177451	0.322368	insignificant	0.203333	880	0.185588	1015
chr12	73547482	73548482	2210039B01Rik	0.212572	2.56834e-10	hypomethylated	0.600833	475	0.388261	472
chr17	15052058	15053058	2210404J11Rik	0.3125	0.00189208	hypomethylated	0.95	26	0.6375	48
chr17	15040611	15041611	2210404J11Rik	0.00611111	0.832472	insignificant	0.0616667	161	0.0555556	270
chr10	81392063	81393063	2210404O07Rik	0.164667	0.108343	insignificant	0.648	63	0.483333	41
chr17	21909926	21910926	2210404O09Rik	0.4	0.000471697	stronglyHypomethylated	0.4	27	0	22
chr11	58613492	58614492	2210407C18Rik	0.09	0.526476	insignificant	0.276667	25	0.186667	33
chr6	31219350	31220350	2210408F21Rik	0.02	0.851635	insignificant	0.735	76	0.715	67
chr13	77134535	77135535	2210408I21Rik	-0.00193878	0.822136	insignificant	0.0912245	2601	0.0931633	3414
chr4	3655505	3656505	2210414B05Rik	0.0833333	0.635316	insignificant	0.72	53	0.636667	34
chr11	88097057	88098057	2210416O15Rik	0.149902	0.00049579	hypomethylated	0.278235	139	0.128333	233
chr5	148740839	148741839	2210417A02Rik	0.223905	2.01694e-10	hypomethylated	0.831905	317	0.608	392
chr10	62339606	62340606	2210417K05Rik	0.000793651	1	insignificant	0.133651	1799	0.132857	2534
chr18	82759039	82760039	2210420H20Rik	0.172216	7.8644e-06	hypomethylated	0.849091	203	0.676875	382
chr17	35566484	35567484	2300002M23Rik	0.875	0.000569801	stronglyHypomethylated	0.875	23	0	5
chr11	99838066	99839066	2300003K06Rik	0.114167	0.287993	insignificant	0.6575	47	0.543333	45
chr15	74746687	74747687	2300005B03Rik	0.196	2.7198e-07	hypomethylated	0.885	242	0.689	215
chr9	63399244	63400244	2300009A05Rik	-0.0749167	0.000889406	hypermethylated	0.106333	473	0.18125	484
chr6	129238045	129239045	2310001H17Rik	-0.0539572	0.186981	insignificant	0.110588	203	0.164545	136
chr2	163471544	163472544	2310001K24Rik	0.0840748	0.000606818	hypomethylated	0.180938	282	0.0968627	603
chr12	80506205	80507205	2310002D06Rik	0.01	1	insignificant	0.7475	66	0.7375	84
chr2	25239897	25240897	2310002J15Rik	-0.0275	0.364015	insignificant	0.111875	192	0.139375	414
chr11	120378746	120379746	2310003H01Rik	0.001	0.910317	insignificant	0.0393333	834	0.0383333	1401
chr13	98435065	98436065	2310005E17Rik	0.302	0.128799	insignificant	0.9	10	0.598	35
chr16	57071346	57072346	2310005G13Rik	0.3495	0.000497831	stronglyHypomethylated	0.922	50	0.5725	25
chr1	93160870	93161870	2310007B03Rik	0.13	0.00465693	hypomethylated	0.769286	158	0.639286	261
chr1	93160948	93161948	2310007B03Rik	0.129	0.0269683	hypomethylated	0.691	111	0.562	185
chr11	106373825	106374825	2310007L24Rik	0.0416667	0.843973	insignificant	0.408333	52	0.366667	57
chr16	16146833	16147833	2310008H04Rik	0.0531579	0.0419502	hypomethylated	0.193158	397	0.14	455
chr7	118855613	118856613	2310008H09Rik	-0.000442478	0.944062	insignificant	0.102212	3749	0.102655	5364
chr7	118855998	118856998	2310008H09Rik	0.000697674	1	insignificant	0.0981395	1001	0.0974419	1536
chr8	26824423	26825423	2310008N11Rik	0.1875	0.0236276	hypomethylated	0.92	49	0.7325	41
chr9	73038717	73039717	2310009A05Rik	0.00595023	0.667478	insignificant	0.139412	958	0.133462	1362
chr1	138856854	138857854	2310009B15Rik	-0.0411429	0.34228	insignificant	0.056	70	0.0971429	57
chr7	90129474	90130474	2310010J17Rik	-0.00185059	0.797963	insignificant	0.092377	3687	0.0942276	5479
chr7	90129936	90130936	2310010J17Rik	0.00462279	0.520642	insignificant	0.100337	2909	0.0957143	4460
chr16	32270608	32271608	2310010M20Rik	0.5	0.00215534	stronglyHypomethylated	0.835	19	0.335	16
chr10	80320548	80321548	2310011J03Rik	0.0382095	0.169362	insignificant	0.22381	307	0.1856	698
chr9	50504805	50505805	2310014F07Rik	0.0820833	0.211953	insignificant	0.26375	100	0.181667	78
chr7	12926415	12927415	2310014L17Rik	0.18	0.236558	insignificant	0.45	26	0.27	22
chr12	80132844	80133844	2310015A10Rik	0.0503333	0.0499842	hypomethylated	0.270333	544	0.22	659
chr16	13520419	13521419	2310015D24Rik	0.0117857	0.882318	insignificant	0.6175	71	0.605714	142
chr12	30467358	30468358	2310016D03Rik	0.22	0.648309	insignificant	0.67	6	0.45	22
chr13	99087921	99088921	2310020H05Rik	0.313714	0.000107639	hypomethylated	0.825714	78	0.512	61
chr7	27552289	27553289	2310022A10Rik	-0.0181579	0.302709	insignificant	0.0568421	400	0.075	573
chr7	27559475	27560475	2310022A10Rik	0.541667	7.87543e-11	stronglyHypomethylated	0.755	70	0.213333	74
chr8	124663369	124664369	2310022B05Rik	0.00160096	1	insignificant	0.157407	346	0.155806	516
chr1	150346771	150347771	2310030A07Rik	0	1	insignificant	0.855	54	0.855	24
chr9	50746521	50747521	2310030G06Rik	0.19	0.00232346	hypomethylated	0.587143	114	0.397143	165
chr11	59207360	59208360	2310033P09Rik	0.037746	0.0673444	insignificant	0.118889	301	0.0811429	571
chr16	88757846	88758846	2310034C09Rik	0.533333	0.0193672	stronglyHypomethylated	1	8	0.466667	15
chr19	46348988	46349988	2310034G01Rik	0.00721604	0.511471	insignificant	0.0780357	1267	0.0708197	1477
chr5	100209691	100210691	2310034O05Rik	0.323333	0.140555	insignificant	0.623333	29	0.3	10
chr1	105662860	105663860	2310035C23Rik	0.0272549	0.334139	insignificant	0.0905882	164	0.0633333	241
chr8	85025832	85026832	2310036O22Rik	0.292939	2.00768e-10	hypomethylated	0.487778	472	0.194839	467
chr17	46771634	46772634	2310039H08Rik	0.01	0.839732	insignificant	0.0728571	224	0.0628571	154
chr10	95335275	95336275	2310039L15Rik	0.115	0.153249	insignificant	0.98	42	0.865	30
chr4	156214926	156215926	2310042D19Rik	0.310571	0.00212108	hypomethylated	0.858571	49	0.548	42
chr16	21153944	21154944	2310042E22Rik	0.21	0.0751313	insignificant	0.915	26	0.705	25
chr1	177642943	177643943	2310043L19Rik	0.200909	2.04344e-07	hypomethylated	0.924545	169	0.723636	258
chr12	86946042	86947042	2310044G17Rik	-0.0346474	0.0935678	insignificant	0.0807692	397	0.115417	503
chr12	86946342	86947342	2310044G17Rik	-0.00640436	0.647853	insignificant	0.0628814	837	0.0692857	1125
chr8	70138712	70139712	2310045N01Rik	-0.0254167	0.385282	insignificant	0.09875	322	0.124167	334
chr11	69058774	69059774	2310047M10Rik	-0.00759184	0.562016	insignificant	0.142	1193	0.149592	1806
chr10	81193690	81194690	2310050B05Rik	0.03375	0.0379176	hypomethylated	0.12875	835	0.095	735
chr10	28986306	28987306	2310057J18Rik	0.235	0.220409	insignificant	0.82	23	0.585	12
chr7	131362698	131363698	2310057M21Rik	0.00767025	0.755223	insignificant	0.184444	493	0.176774	632
chr17	35897378	35898378	2310061I04Rik	0.00495699	0.602781	insignificant	0.0312903	496	0.0263333	715
chr16	55974617	55975617	2310061J03Rik	0.0860684	0.0716593	insignificant	0.232222	97	0.146154	176
chr16	88707962	88708962	2310061N02Rik	0.38	0.000791644	stronglyHypomethylated	1	20	0.62	33
chr11	67120080	67121080	2310065F04Rik	0.1875	0.145007	insignificant	0.7825	31	0.595	48
chr11	115764432	115765432	2310067B10Rik	0.133636	0.00902061	hypomethylated	0.346364	174	0.212727	181
chr15	99973287	99974287	2310068J16Rik	-0.0151961	0.67764	insignificant	0.128333	204	0.143529	238
chr6	82881853	82882853	2310069B03Rik	0.04	0.132748	insignificant	0.976667	102	0.936667	156
chr15	44786762	44787762	2310069G16Rik	0.0785556	0.0170009	hypomethylated	0.311333	294	0.232778	443
chr16	88627666	88628666	2310079G19Rik	0.19	0.411833	insignificant	0.815	11	0.625	18
chr13	50260814	50261814	2310081J21Rik	0.0775	0.326216	insignificant	0.8325	38	0.755	61
chr13	50680224	50681224	2310081J21Rik	0.246667	0.0770596	insignificant	0.866667	15	0.62	63
chr7	44245721	44246721	2410002F23Rik	0.01	0.578578	insignificant	0.134194	627	0.124194	806
chr3	145937031	145938031	2410004B18Rik	0.0100072	0.694242	insignificant	0.141471	370	0.131463	540
chr11	102964154	102965154	2410004I01Rik	0.182857	0.000706685	hypomethylated	0.705714	120	0.522857	245
chr18	33793891	33794891	2410004N09Rik	0.0368576	0.00301181	hypomethylated	0.173273	1497	0.136415	2124
chr11	62601876	62602876	2410006H16Rik	0.0383274	0.0043803	hypomethylated	0.0819444	598	0.043617	817
chr14	70851932	70852932	2410012E07Rik	0.31	0.00178722	hypomethylated	0.76	63	0.45	42
chr9	98863766	98864766	2410012M07Rik	0.166824	3.07924e-10	hypomethylated	0.828824	740	0.662	763
chr17	56609771	56610771	2410015M20Rik	0.198722	3.04315e-10	hypomethylated	0.441579	499	0.242857	652
chr12	83949607	83950607	2410016O06Rik	0.106667	0.0344581	hypomethylated	0.285556	157	0.178889	165
chr17	36144017	36145017	2410017I17Rik	0.015	1	insignificant	0.815	11	0.8	5
chr12	23010243	23011243	2410018L13Rik	0.0523748	0.000212195	hypomethylated	0.195102	1237	0.142727	1648
chr5	129894722	129895722	2410018M08Rik	0.0855656	0.0813505	insignificant	0.529412	247	0.443846	187
chr3	102735417	102736417	2410057H14Rik	0.08	0.503614	insignificant	0.5	36	0.42	43
chr6	54680771	54681771	2410066E13Rik	0.00869362	0.569012	insignificant	0.134894	874	0.1262	1514
chr9	58741559	58742559	2410076I21Rik	0.691667	1.01916e-06	stronglyHypomethylated	0.9	13	0.208333	78
chr1	88753889	88754889	2410088K16Rik	0.156	0.414099	insignificant	0.93	13	0.774	37
chr15	8168105	8169105	2410089E03Rik	0.0833333	0.433924	insignificant	0.423333	57	0.34	54
chr4	34911481	34912481	2410114N07Rik	0.07	1	insignificant	0.29	17	0.22	9
chr16	92477741	92478741	2410124H12Rik	-0.190091	0.00114848	hypermethylated	0.170909	119	0.361	120
chr19	18669779	18670779	2410127L17Rik	0.0128125	0.610086	insignificant	0.197187	503	0.184375	786
chr5	118244226	118245226	2410131K14Rik	0.0280723	0.0151045	hypomethylated	0.116714	1168	0.088642	1879
chr9	57131290	57132290	2410133F24Rik	0.397143	2.59947e-06	stronglyHypomethylated	0.86	54	0.462857	83
chr5	116437721	116438721	2410137F16Rik	0.265	0.0518321	insignificant	0.815	22	0.55	40
chr17	36981237	36982237	2410137M14Rik	-0.0933333	0.352009	insignificant	0.12	56	0.213333	29
chr2	153345810	153346810	2500004C02Rik	0.0101929	0.238412	insignificant	0.0908696	1810	0.0806767	2958
chr3	153852424	153853424	2510003D18Rik	-0.0716667	0.266308	insignificant	0.643333	124	0.715	113
chr10	62578457	62579457	2510003E04Rik	0.199387	4.59863e-10	hypomethylated	0.5172	1512	0.317812	1683
chr16	21694665	21695665	2510009E07Rik	0.0100137	0.36835	insignificant	0.120377	1319	0.110364	1907
chr4	147939894	147940894	2510039O18Rik	0.149059	0.000488074	hypomethylated	0.282	162	0.132941	190
chr9	64079760	64080760	2600006L11Rik	0.175	0.0946071	insignificant	0.7275	44	0.5525	54
chr6	13871483	13872483	2610001J05Rik	-0.00444444	1	insignificant	0.343333	72	0.347778	109
chr4	155248965	155249965	2610002J02Rik	-0.0934649	0.024381	hypermethylated	0.167368	225	0.260833	203
chrX	107816334	107817334	2610002M06Rik	0.253647	2.19646e-09	hypomethylated	0.555789	251	0.302143	285
chr8	20424814	20425814	2610005L07Rik	0.0495882	0.136766	insignificant	0.299	324	0.249412	435
chr10	79097600	79098600	2610008E11Rik	0.125	0.000966116	hypomethylated	0.138	66	0.013	133
chr16	43888901	43889901	2610015P09Rik	-0.00550751	0.772522	insignificant	0.0802703	549	0.0857778	970
chr19	25672239	25673239	2610016A17Rik	0.057423	0.00232537	hypomethylated	0.200952	679	0.143529	1058
chr1	42694825	42695825	2610017I09Rik	0	1	insignificant	0	20	0	25
chrX	50840435	50841435	2610018G03Rik	0.179205	0.0249538	hypomethylated	0.635455	121	0.45625	60
chr17	24527250	24528250	2610019E17Rik	0.0118379	0.342992	insignificant	0.125965	1344	0.114127	1778
chr8	13974777	13975777	2610019F03Rik	0.0233333	0.717203	insignificant	0.25	66	0.226667	115
chr16	11202382	11203382	2610020C07Rik	0.0178431	0.442991	insignificant	0.146667	363	0.128824	647
chr7	119793129	119794129	2610020H08Rik	-0.0205357	0.0686838	insignificant	0.0719643	1141	0.0925	1354
chr7	119793186	119794186	2610020H08Rik	-0.00921218	0.37304	insignificant	0.0719643	1141	0.0811765	1425
chr11	85832388	85833388	2610027K06Rik	0.0376052	0.00225487	hypomethylated	0.120508	1077	0.0829032	1396
chr4	125922310	125923310	2610028E06Rik	0.194286	0.0327796	hypomethylated	0.45	45	0.255714	103
chr10	76448080	76449080	2610028H24Rik	0.245667	0.0120341	hypomethylated	0.614	47	0.368333	63
chr7	79935264	79936264	2610034B18Rik	0.0470192	0.010294	hypomethylated	0.175769	664	0.12875	945
chr17	58991375	58992375	2610034M16Rik	0.39	8.31843e-05	stronglyHypomethylated	0.926667	40	0.536667	44
chr11	113201838	113202838	2610035D17Rik	0.21	0.257919	insignificant	0.625	26	0.415	23
chr14	122475199	122476199	2610035F20Rik	0.00047619	0.934635	insignificant	0.0735374	3606	0.0730612	5557
chr15	96197974	96198974	2610037D02Rik	0.095	0.327684	insignificant	0.97	30	0.875	26
chr8	129234003	129235003	2610044O15Rik8	-0.0114545	0.663507	insignificant	0.139	483	0.150455	593
chr3	17788920	17789920	2610100L16Rik	0.0904762	0.0294966	hypomethylated	0.228333	167	0.137857	212
chr9	41580338	41581338	2610203C20Rik	0.0383333	0.784535	insignificant	0.333333	23	0.295	48
chr4	155760191	155761191	2610204G22Rik	0.0023125	0.796612	insignificant	0.0534375	1277	0.051125	1474
chr7	84688639	84689639	2610206C17Rik	0.000856855	0.957398	insignificant	0.167419	1230	0.166563	1285
chr4	10873497	10874497	2610301B20Rik	0.00207598	0.848461	insignificant	0.0790909	1476	0.0770149	2033
chr6	86849440	86850440	2610306M01Rik	0.0100771	0.275624	insignificant	0.0962626	1787	0.0861856	2394
chr13	28885422	28886422	2610307P16Rik	0.00333333	1	insignificant	0.33	156	0.326667	235
chr3	45378260	45379260	2610316D01Rik	-0.0207875	0.256107	insignificant	0.107308	589	0.128095	669
chr16	17125106	17126106	2610318N02Rik	0.05275	0.103636	insignificant	0.222333	406	0.169583	295
chr11	78260753	78261753	2610507B11Rik	0.0338889	0.0133935	hypomethylated	0.118889	858	0.085	1184
chr11	59202431	59203431	2610507I01Rik	0.0138376	0.419878	insignificant	0.129355	656	0.115517	790
chr5	114823468	114824468	2610524H06Rik	0.06375	0.0132689	hypomethylated	0.135	224	0.07125	355
chr14	37110101	37111101	2610528A11Rik	-0.0085	1	insignificant	0.1475	52	0.156	44
chr4	118526274	118527274	2610528J11Rik	-0.21375	0.0139076	hypermethylated	0.265	49	0.47875	106
chr8	60889450	60890450	2700029M09Rik	0.0075	0.459462	insignificant	0.0729167	1276	0.0654167	1623
chr5	23849596	23850596	2700038G22Rik	0.169418	2.17149e-07	hypomethylated	0.323704	379	0.154286	305
chr18	62756347	62757347	2700046A07Rik	0.110893	0.165012	insignificant	0.65375	62	0.542857	74
chr19	32388215	32389215	2700046G09Rik	0.00669377	0.396489	insignificant	0.0978049	2397	0.0911111	3866
chr12	71135847	71136847	2700049A03Rik	0.0129457	0.347611	insignificant	0.133696	1055	0.12075	1271
chr7	133636674	133637674	2700050L05Rik	0.0268466	0.00686665	hypomethylated	0.0959375	1197	0.0690909	2026
chr14	19823823	19824823	2700060E02Rik	0.136938	0.000167347	hypomethylated	0.2728	256	0.135862	249
chr18	24469870	24470870	2700062C07Rik	-0.00192308	0.948911	insignificant	0.224231	626	0.226154	788
chr3	5220823	5221823	2700069I18Rik	0.145	0.00167252	hypomethylated	0.243333	105	0.0983333	144
chr14	63054072	63055072	2700070H01Rik	0.135	0.234089	insignificant	0.695	27	0.56	50
chr4	52438964	52439964	2700081L22Rik	-0.00146327	0.93686	insignificant	0.0855738	853	0.087037	1224
chr19	7416624	7417624	2700081O15Rik	0.00492491	0.643299	insignificant	0.117115	1603	0.11219	2230
chr6	52200123	52201123	2700086A05Rik	-0.119833	4.65684e-05	hypermethylated	0.237273	453	0.357105	519
chr6	133104238	133105238	2700089E24Rik	0.05	0.492774	insignificant	0.05	34	0	32
chr2	84670708	84671708	2700094K13Rik	0.0136111	0.712373	insignificant	0.191111	200	0.1775	245
chr12	55080110	55081110	2700097O09Rik	0.0288973	0.013194	hypomethylated	0.0684375	597	0.0395402	1001
chr17	94749099	94750099	2700099C18Rik	0.00535714	0.549698	insignificant	0.0608929	1142	0.0555357	1370
chr11	64078483	64079483	2810001G20Rik	0.006875	0.539405	insignificant	0.101562	1059	0.0946875	1429
chr2	94405706	94406706	2810002D19Rik	-0.000185625	1	insignificant	0.108632	1676	0.108817	2615
chr8	124863029	124864029	2810004N23Rik	0.00905613	0.251401	insignificant	0.0544615	1311	0.0454054	2051
chr5	124327088	124328088	2810006K23Rik	0.00198748	0.821335	insignificant	0.0736697	2163	0.0716822	2529
chr7	14446587	14447587	2810007J24Rik	0.045	1	insignificant	0.335	12	0.29	7
chr11	117075782	117076782	2810008D09Rik	0.205432	1.63727e-10	hypomethylated	0.305789	286	0.100357	350
chr12	105335593	105336593	2810011L19Rik	0.0204167	0.515317	insignificant	0.36375	483	0.343333	556
chr8	123041574	123042574	2810013P06Rik	-0.000163265	1	insignificant	0.0661633	6552	0.0663265	10167
chr11	58866239	58867239	2810021J22Rik	0.0567836	0.0430326	hypomethylated	0.227895	435	0.171111	450
chr1	157411351	157412351	2810025M15Rik	0.00207921	0.775899	insignificant	0.0837624	2444	0.0816832	3661
chr12	111574402	111575402	2810029C07Rik	0.00460784	0.591528	insignificant	0.0923529	2277	0.0877451	2950
chr12	5375501	5376501	2810032G03Rik	-0.0191136	0.101973	insignificant	0.0970769	1198	0.11619	1714
chr13	83890207	83891207	2810049E08Rik	0.605	0.00359627	stronglyHypomethylated	1	9	0.395	22
chr16	77328327	77329327	2810055G20Rik	0.174118	3.84098e-05	hypomethylated	0.614118	266	0.44	305
chr3	88684793	88685793	2810403A07Rik	0.0231373	0.113253	insignificant	0.116667	769	0.0935294	965
chrX	108833477	108834477	2810403D21Rik	-0.0249632	0.615528	insignificant	0.405625	280	0.430588	307
chr8	41826266	41827266	2810404M03Rik	0.370833	0.00537568	stronglyHypomethylated	0.713333	23	0.3425	48
chr2	116076096	116077096	2810405F15Rik	0	1	insignificant	0.0655556	179	0.0655556	190
chr3	58575657	58576657	2810407C02Rik	0.175556	5.74608e-10	hypomethylated	0.285556	385	0.11	401
chr11	69900986	69901986	2810408A11Rik	0.00103883	0.907395	insignificant	0.069	2029	0.0679612	2689
chr1	64690659	64691659	2810408I11Rik	0.00845731	0.145511	insignificant	0.0936747	4245	0.0852174	5793
chr2	165493314	165494314	2810408M09Rik	0.0268452	0.189506	insignificant	0.245417	725	0.218571	1085
chr11	120189856	120190856	2810410L24Rik	0.0728947	0.0308578	hypomethylated	0.225	197	0.152105	416
chr9	65889322	65890322	2810417H13Rik	0.187143	1.69695e-05	hypomethylated	0.187143	113	0	76
chr8	70506739	70507739	2810428I15Rik	0.0117895	0.776338	insignificant	0.356	270	0.344211	222
chr13	3477302	3478302	2810429I04Rik	0.0273333	0.313257	insignificant	0.139	242	0.111667	357
chr11	102624416	102625416	2810433D01Rik	-0.0175	0.861607	insignificant	0.25	67	0.2675	108
chr11	16951093	16952093	2810442I21Rik	0.0426961	0.402013	insignificant	0.169167	75	0.126471	121
chr1	162003968	162004968	2810442N19Rik	0.0453922	0.451217	insignificant	0.317059	175	0.271667	132
chr6	134896960	134897960	2810454H06Rik	-0.00973413	0.567559	insignificant	0.0983051	657	0.108039	1015
chr1	86044862	86045862	2810459M11Rik	0.190667	0.173031	insignificant	0.614	45	0.423333	19
chr17	25569810	25570810	2810468N07Rik	0.12319	0.000103502	hypomethylated	0.21619	185	0.093	357
chr6	149308413	149309413	2810474O19Rik	0.000833333	1	insignificant	0.0758333	148	0.075	232
chrX	8144426	8145426	2900002K06Rik	0.0908741	0.000726435	hypomethylated	0.368182	565	0.277308	664
chr5	25099974	25100974	2900005J15Rik	0.015914	0.134277	insignificant	0.0964474	1468	0.0805333	1455
chrX	12160346	12161346	2900008C10Rik	0.0110714	0.60048	insignificant	0.180357	514	0.169286	788
chr1	127774054	127775054	2900009J06Rik	0.00546875	0.595788	insignificant	0.11875	1759	0.113281	2610
chr5	113163313	113164313	2900026A02Rik	0.169081	4.96383e-08	hypomethylated	0.874375	265	0.705294	520
chr11	117610246	117611246	2900041M22Rik	0.33	0.0714286	insignificant	0.33	6	0	15
chr9	46912602	46913602	2900052N01Rik	0.436667	0.000909437	stronglyHypomethylated	0.786667	36	0.35	28
chrX	152327493	152328493	2900056M20Rik	0.08	0.672174	insignificant	0.215	19	0.135	15
chr18	76098471	76099471	2900057B20Rik	0.2875	0.000156334	hypomethylated	0.9425	62	0.655	57
chr1	118459265	118460265	2900060B14Rik	0.00216967	0.879491	insignificant	0.111892	729	0.109722	1110
chr7	81522549	81523549	2900076A07Rik	0.0166319	0.396375	insignificant	0.0721875	365	0.0555556	521
chr9	112233276	112234276	2900079G21Rik	0.165873	0.00800828	hypomethylated	0.691429	125	0.525556	135
chr9	112233380	112234380	2900079G21Rik	0.123675	0.0229468	hypomethylated	0.554444	167	0.430769	175
chr9	112255573	112256573	2900079G21Rik	0.186	0.0214628	hypomethylated	0.71	80	0.524	78
chr1	42699335	42700335	2900092D14Rik	0.00207039	0.939614	insignificant	0.178261	579	0.17619	614
chr4	45243990	45244990	2900093L17Rik	-0.03125	0.484916	insignificant	0.39	214	0.42125	201
chr2	156392979	156393979	2900097C17Rik	0.13	0.251232	insignificant	0.2	10	0.07	20
chr9	109831431	109832431	3000002C10Rik	0.155	0.139469	insignificant	0.895	40	0.74	40
chrX	152368027	152369027	3010001F23Rik	0.118826	1.07577e-05	hypomethylated	0.440909	517	0.322083	848
chrX	152367571	152368571	3010001F23Rik	0.0316667	0.628466	insignificant	0.43	110	0.398333	194
chr11	50173850	50174850	3010026O09Rik	0.0062437	0.724049	insignificant	0.117714	627	0.111471	628
chr8	108584677	108585677	3010033K07Rik	0.23875	1.25899e-06	hypomethylated	0.80125	143	0.5625	228
chr4	75278286	75279286	3110001D03Rik	0.00909091	0.588082	insignificant	0.151364	907	0.142273	1427
chr16	13671019	13672019	3110001I22Rik	0.0118261	0.536906	insignificant	0.122826	610	0.111	630
chr18	12167729	12168729	3110002H16Rik	-0.00230769	1	insignificant	0.23	310	0.232308	293
chrX	123102558	123103558	3110007F17Rik	-0.004	1	insignificant	0.146	44	0.15	54
chr1	120120186	120121186	3110009E18Rik	0.00762609	0.56104	insignificant	0.107826	840	0.1002	1284
chr12	110158073	110159073	3110009F21Rik	0.151714	0.151161	insignificant	0.565714	61	0.414	39
chr13	111229431	111230431	3110015C05Rik	0.457333	0.000706833	stronglyHypomethylated	0.833333	21	0.376	34
chr6	119847192	119848192	3110021A11Rik	0.0105405	0.257471	insignificant	0.0814865	1471	0.0709459	1762
chr4	108718648	108719648	3110021N24Rik	0.171667	1.24386e-06	hypomethylated	0.971667	141	0.8	168
chr1	9600266	9601266	3110035E14Rik	0.1375	0.0238164	hypomethylated	0.57875	148	0.44125	136
chr9	41375560	41376560	3110039I08Rik	0.0304167	0.266506	insignificant	0.19375	349	0.163333	463
chr12	49388651	49389651	3110039M20Rik	0.35	0.0119484	stronglyHypomethylated	0.35	22	0	16
chr7	81789453	81790453	3110040N11Rik	0.0545833	0.0390025	hypomethylated	0.15	329	0.0954167	297
chr4	35225880	35226880	3110043O21Rik	-0.0149348	0.29006	insignificant	0.0511628	626	0.0660976	680
chr1	169968408	169969408	3110045C21Rik	0.00471652	0.587638	insignificant	0.0953226	2024	0.0906061	3098
chr17	21649610	21650610	3110052M02Rik	0.0114286	0.76112	insignificant	0.0328571	196	0.0214286	228
chr12	71015823	71016823	3110056K07Rik	0.00296739	0.63886	insignificant	0.090597	3444	0.0876296	4877
chr3	40893276	40894276	3110057O12Rik	0.00393725	0.749202	insignificant	0.153137	1658	0.1492	2148
chr6	34878065	34879065	3110062M04Rik	0.00272727	0.826978	insignificant	0.0887879	946	0.0860606	1566
chr13	119488384	119489384	3110070M22Rik	0.0253831	0.000219555	hypomethylated	0.663097	9823	0.637714	9521
chr1	87469263	87470263	3110079O15Rik	0.2	0.230769	insignificant	1	12	0.8	15
chr5	30106086	30107086	3110082J24Rik	-0.0108333	0.886598	insignificant	0.365	100	0.375833	110
chr2	115512201	115513201	3110099E03Rik	-0.0325	0.646359	insignificant	0.46	79	0.4925	91
chr2	163419470	163420470	3230401D17Rik	0.0157398	0.0623806	insignificant	0.06625	1300	0.0505102	1929
chr2	150362765	150363765	3300002I08Rik	0.0842857	0.268155	insignificant	0.37	74	0.285714	119
chr17	5797656	5798656	3300005D01Rik	-0.0753333	0.329792	insignificant	0.551667	57	0.627	130
chr17	5798489	5799489	3300005D01Rik	0.0110196	0.910916	insignificant	0.578667	135	0.567647	204
chr14	32685272	32686272	3425401B19Rik	0.190357	0.11833	insignificant	0.5575	29	0.367143	71
chr14	49783367	49784367	3632451O06Rik	0.0336058	0.289887	insignificant	0.109231	97	0.075625	235
chrX	135036602	135037602	3632454L22Rik	0.23	0.000567914	hypomethylated	0.768333	103	0.538333	112
chrX	56135571	56136571	3830403N18Rik	-0.1	0.731833	insignificant	0.4	30	0.5	12
chr14	12283208	12284208	3830406C13Rik	0.11	0.733171	insignificant	0.61	23	0.5	14
chr13	107021569	107022569	3830408C21Rik	0.00761456	0.105178	insignificant	0.0694241	4720	0.0618095	6663
chr8	10928457	10929457	3930402G23Rik	0.10759	0.00905471	hypomethylated	0.510667	249	0.403077	392
chr19	28964154	28965154	4430402I18Rik	0.00959957	0.57169	insignificant	0.19119	1059	0.181591	1531
chr8	119778416	119779416	4632415K11Rik	-0.0474074	0.201908	insignificant	0.155926	275	0.203333	236
chr3	19893870	19894870	4632415L05Rik	0.0700485	0.000149108	hypomethylated	0.125946	409	0.0558974	506
chr7	92741459	92742459	4632427E13Rik	-0.00761905	0.720133	insignificant	0.0757143	480	0.0833333	481
chr16	30007666	30008666	4632428C04Rik	-0.06	0.570033	insignificant	0.44	59	0.5	53
chr10	60345850	60346850	4632428N05Rik	-0.037	0.490443	insignificant	0.498	165	0.535	275
chr7	92874232	92875232	4632434I11Rik	-0.00795918	0.532926	insignificant	0.0918367	1097	0.0997959	1309
chr8	123211857	123212857	4732415M23Rik	0.0230402	0.0198284	hypomethylated	0.156596	2365	0.133556	2896
chr6	148211287	148212287	4732416N19Rik	-0.0044722	0.547275	insignificant	0.0673188	2218	0.071791	3055
chr15	101562950	101563950	4732456N10Rik	0.15	0.51719	insignificant	0.77	13	0.62	53
chr7	25375818	25376818	4732471J01Rik	0.128036	0.0843439	insignificant	0.54375	97	0.415714	97
chr11	113209669	113210669	4732490B19Rik	0.005	1	insignificant	0.755	39	0.75	33
chr17	12317852	12318852	4732491K20Rik	0.00145711	0.90266	insignificant	0.0863529	1365	0.0848958	2283
chr5	25498796	25499796	4831440E17Rik	0.00907195	0.216209	insignificant	0.0719685	1922	0.0628966	2932
chr8	10898921	10899921	4833411C07Rik	0.237205	7.40445e-08	hypomethylated	0.584348	205	0.347143	337
chr7	67803496	67804496	4833412C05Rik	-0.0292857	0.19425	insignificant	0.0807143	344	0.11	491
chr11	95857816	95858816	4833417C18Rik	-0.0281818	0.643915	insignificant	0.212727	184	0.240909	91
chr17	87282814	87283814	4833418N02Rik	-0.00670732	0.48748	insignificant	0.0992683	1863	0.105976	2669
chr18	4352546	4353546	4833419F23Rik	-0.0289601	0.00325345	hypermethylated	0.107761	1841	0.136721	2824
chr13	119461758	119462758	4833420G17Rik	0.0766667	0.0583116	insignificant	0.175333	178	0.0986667	163
chr13	91741872	91742872	4833422C13Rik	0.257028	8.31978e-07	hypomethylated	0.915263	118	0.658235	125
chr2	85518935	85519935	4833423E24Rik	0.295	0.0104001	hypomethylated	0.55	34	0.255	46
chr3	117574460	117575460	4833424O15Rik	-0.0152183	0.120195	insignificant	0.0744643	1393	0.0896825	2130
chr17	35771449	35772449	4833427F10Rik	-0.2375	0.134145	insignificant	0.5	20	0.7375	30
chr9	51102078	51103078	4833427G06Rik	0.257322	2.38e-10	hypomethylated	0.68963	490	0.432308	377
chr9	45431232	45432232	4833428L15Rik	-0.00983883	0.676058	insignificant	0.28359	762	0.293429	1073
chr13	54565382	54566382	4833439L19Rik	0.119961	0.00824455	hypomethylated	0.435294	248	0.315333	232
chr5	19226555	19227555	4921504A21Rik	-0.00444444	0.672299	insignificant	0.0761111	1524	0.0805556	2476
chr2	19553910	19554910	4921504E06Rik	0.0622222	0.0398922	hypomethylated	0.196667	237	0.134444	358
chr12	57563114	57564114	4921506M07Rik	0.296825	0.000860459	hypomethylated	0.805714	51	0.508889	82
chr2	93979033	93980033	4921507L20Rik	0.104286	0.271682	insignificant	0.46	57	0.355714	65
chr6	50596590	50597590	4921507P07Rik	0.0152778	0.271769	insignificant	0.1	690	0.0847222	1102
chr2	151476151	151477151	4921509C19Rik	0.111667	0.18032	insignificant	0.691667	59	0.58	105
chr13	113502844	113503844	4921509O07Rik	0.23	0.0478424	hypomethylated	1	21	0.77	21
chr3	79211918	79212918	4921511C10Rik	0.17	0.557276	insignificant	0.84	13	0.67	6
chrX	127393292	127394292	4921511C20Rik	0.395	0.0118627	stronglyHypomethylated	0.665	32	0.27	22
chr12	12392475	12393475	4921511I17Rik	0.14913	1.56476e-08	hypomethylated	0.89913	389	0.75	448
chrX	154012640	154013640	4921511M17Rik	0.08	1	insignificant	0.33	15	0.25	8
chrX	154120685	154121685	4921511M17Rik	0.0175	1	insignificant	0.45	53	0.4325	37
chr8	85432841	85433841	4921524J17Rik	0.281667	0.142724	insignificant	0.446667	23	0.165	13
chr14	103699432	103700432	4921525B02Rik	0.298571	0.00162885	hypomethylated	0.784286	56	0.485714	57
chr2	25617678	25618678	4921530D09Rik	0.131667	0.00518483	hypomethylated	0.888333	120	0.756667	165
chr2	14073934	14074934	4921530L18Rik	-0.00641026	0.611489	insignificant	0.0466667	632	0.0530769	681
chr14	95880265	95881265	4921530L21Rik	0.19	0.584615	insignificant	0.86	7	0.67	9
chr2	179975852	179976852	4921531C22Rik	-0.007698	0.213385	insignificant	0.0564545	2661	0.0641525	3412
chr18	17235482	17236482	4921533I20Rik	-0.06	0.568593	insignificant	0.76	37	0.82	34
chr11	3895126	3896126	4921536K21Rik	0.0280417	0.20687	insignificant	0.0986667	278	0.070625	443
chr9	87255532	87256532	4922501C03Rik	0.129286	0.063176	insignificant	0.505	126	0.375714	81
chr3	154710132	154711132	4922501L14Rik	-0.0733333	0.733718	insignificant	0.676667	21	0.75	21
chr6	129331781	129332781	4922502D21Rik	0.325	0.000490663	hypomethylated	0.71	48	0.385	78
chr6	139322576	139323576	4922502N22Rik	0.017	0.875045	insignificant	0.715	102	0.698	93
chr1	182749180	182750180	4922505E12Rik	0	1	insignificant	0.9	15	0.9	20
chr13	31241086	31242086	4930401O12Rik	0.61	4.27521e-06	stronglyHypomethylated	0.84	36	0.23	26
chr2	130840110	130841110	4930402H24Rik	-0.002	0.892824	insignificant	0.0744	1452	0.0764	1732
chrX	9103561	9104561	4930402K13Rik	0.155	0.432799	insignificant	0.73	15	0.575	13
chr16	52815744	52816744	4930404A05Rik	0.355714	3.68552e-08	stronglyHypomethylated	1	54	0.644286	91
chr11	54369651	54370651	4930404A10Rik	0.03	0.623239	insignificant	0.628333	156	0.598333	126
chr12	71539606	71540606	4930404H11Rik	0.06125	0.156394	insignificant	1	43	0.93875	74
chr16	91010248	91011248	4930404I05Rik	-0.00475466	0.574586	insignificant	0.0832941	2019	0.0880488	3077
chr10	81365820	81366820	4930404N11Rik	0.135	0.591343	insignificant	0.33	6	0.195	31
chr14	22542798	22543798	4930405A10Rik	0.2	9.49103e-05	hypomethylated	0.8925	126	0.6925	143
chr2	156720909	156721909	4930405A21Rik	0.0022619	0.865473	insignificant	0.0679762	867	0.0657143	1580
chr11	90803690	90804690	4930405D11Rik	0.085	0.685018	insignificant	0.5	8	0.415	15
chr10	20201854	20202854	4930405J17Rik	0.130238	0.0697093	insignificant	0.688571	77	0.558333	110
chr11	88904927	88905927	4930405P13Rik	0	1	insignificant	0.33	12	0.33	9
chr3	100425404	100426404	4930406D18Rik	0.255714	2.33954e-09	hypomethylated	0.87	198	0.614286	233
chr15	82058150	82059150	4930407I10Rik	0.513333	0.000564564	stronglyHypomethylated	0.94	27	0.426667	18
chr2	117820927	117821927	4930412B13Rik	-0.0183333	1	insignificant	0.896667	76	0.915	53
chr4	9769584	9770584	4930412C18Rik	0.113	0.000678051	hypomethylated	0.365	314	0.252	500
chr2	9880245	9881245	4930412O13Rik	0.0534712	0.00429738	hypomethylated	0.273947	919	0.220476	1208
chr5	118951338	118952338	4930413E15Rik	0.03	1	insignificant	0.93	41	0.9	44
chr7	122970459	122971459	4930413G21Rik	-0.008	0.626923	insignificant	0.104	591	0.112	1162
chr14	50502768	50503768	4930413M19Rik	0.371667	3.28064e-05	stronglyHypomethylated	0.855	43	0.483333	77
chr6	72437682	72438682	4930414L22Rik	0.11	1	insignificant	0.11	9	0	7
chr11	11488265	11489265	4930415F15Rik	0.095	1	insignificant	0.56	9	0.465	17
chrX	89932852	89933852	4930415L06Rik	0.2025	0.0879301	insignificant	0.8575	35	0.655	33
chr11	101951420	101952420	4930417O22Rik	0.167667	4.74067e-07	hypomethylated	0.845	280	0.677333	405
chr3	33023776	33024776	4930419G24Rik	0.135	0.425398	insignificant	0.59	38	0.455	22
chr3	127552488	127553488	4930422G04Rik	-0.0257143	0.764808	insignificant	0.207143	115	0.232857	148
chr4	5631327	5632327	4930423M02Rik	0.135333	0.00714377	hypomethylated	0.953333	109	0.818	68
chr3	138726984	138727984	4930425O10Rik	0.44	0.0823529	insignificant	1	8	0.56	9
chr18	21650564	21651564	4930426D05Rik	-0.0143344	0.57061	insignificant	0.276842	675	0.291176	876
chr2	18997318	18998318	4930426L09Rik	0.000421687	0.923658	insignificant	0.0642771	3152	0.0638554	4259
chr12	113155420	113156420	4930427A07Rik	0.00727504	0.484422	insignificant	0.113803	1647	0.106528	2750
chrX	76392349	76393349	4930428D18Rik	0.06	0.703918	insignificant	0.73	19	0.67	12
chr12	38614521	38615521	4930428E07Rik	0.406667	4.66219e-07	stronglyHypomethylated	0.906667	53	0.5	88
chr3	32364488	32365488	4930429B21Rik	0.0151802	0.174533	insignificant	0.107544	1096	0.0923636	1748
chr17	79477885	79478885	4930429F11Rik	0.0925	0.196373	insignificant	0.875	36	0.7825	72
chr9	79792640	79793640	4930429F24Rik	0.000119262	1	insignificant	0.0853465	2225	0.0852273	2755
chr2	111229600	111230600	4930430A15Rik	0.241	0.0252588	hypomethylated	0.755	38	0.514	49
chr10	100589259	100590259	4930430F08Rik	0.0430342	0.131247	insignificant	0.141111	293	0.0980769	302
chr15	31038125	31039125	4930430F21Rik	-0.05	1	insignificant	0.535	16	0.585	26
chr14	44961307	44962307	4930431P03Rik	0.035	0.710574	insignificant	0.94	30	0.905	58
chr14	104027142	104028142	4930432J09Rik	0.17	0.138657	insignificant	0.67	47	0.5	42
chr5	87824696	87825696	4930432K09Rik	0.16	1	insignificant	0.33	6	0.17	6
chr8	84147037	84148037	4930432K21Rik	0.00332051	0.867796	insignificant	0.192821	875	0.1895	1312
chr3	121669762	121670762	4930432M17Rik	0.0273333	0.813412	insignificant	0.544	48	0.516667	28
chr3	18480477	18481477	4930433B08Rik	-0.045	0.694986	insignificant	0.895	39	0.94	49
chr7	40986608	40987608	4930433I11Rik	0.243333	0.0244394	hypomethylated	0.516667	55	0.273333	43
chr9	3199813	3200813	4930433N12Rik	0.0787857	0.0199208	hypomethylated	0.352	312	0.273214	441
chr16	38828749	38829749	4930435E12Rik	-0.015	1	insignificant	0.75	42	0.765	50
chr14	67397742	67398742	4930438E09Rik	0.215	0.0683608	insignificant	0.75	30	0.535	34
chr13	67728261	67729261	4930441O14Rik	-0.0345238	0.657789	insignificant	0.287143	93	0.321667	122
chr2	151301038	151302038	4930442J19Rik	0.335	9.26942e-06	stronglyHypomethylated	0.7475	82	0.4125	95
chr3	96832070	96833070	4930442L01Rik	0.244615	1.09745e-05	hypomethylated	0.660769	154	0.416154	164
chr8	25994121	25995121	4930444A02Rik	0.0454545	0.13732	insignificant	0.0909091	66	0.0454545	350
chr10	18831930	18832930	4930444F02Rik	0.255333	6.25649e-06	hypomethylated	0.862	103	0.606667	157
chr10	22068079	22069079	4930444G20Rik	0.179048	0.00342075	hypomethylated	0.865714	113	0.686667	77
chr14	76520855	76521855	4930444M15Rik	0.1525	0.00871945	hypomethylated	0.9475	76	0.795	64
chr1	16093041	16094041	4930444P10Rik	-0.015207	0.329994	insignificant	0.132619	892	0.147826	1464
chr15	37424553	37425553	4930447A16Rik	0.0896104	0.27735	insignificant	0.688182	83	0.598571	98
chr12	72917765	72918765	4930447C04Rik	0.145125	0.000346451	hypomethylated	0.782	250	0.636875	245
chr3	122801980	122802980	4930447N08Rik	0.384583	2.52943e-09	stronglyHypomethylated	0.82625	120	0.441667	106
chr13	18100202	18101202	4930448F12Rik	-0.356667	0.122031	insignificant	0.33	9	0.686667	24
chr5	143225991	143226991	4930448H16Rik	0.186667	0.0129556	hypomethylated	0.778333	67	0.591667	100
chr5	50150332	50151332	4930448I18Rik	-0.0025	1	insignificant	0.6875	31	0.69	22
chr4	9917397	9918397	4930448K20Rik	0.215	0.293233	insignificant	0.915	12	0.7	10
chr14	105497787	105498787	4930449E01Rik	0.278667	0.0164991	hypomethylated	0.772	47	0.493333	33
chr19	57272959	57273959	4930449E18Rik	0.45	0.135664	insignificant	0.78	9	0.33	6
chr5	146501398	146502398	4930449I24Rik	0.1135	0.352862	insignificant	0.716	42	0.6025	40
chr16	17561247	17562247	4930451C15Rik	0.00181818	1	insignificant	0.134545	133	0.132727	185
chr16	4963287	4964287	4930451G09Rik	-0.0129886	0.434728	insignificant	0.076129	537	0.0891176	913
chr16	4963288	4964288	4930451G09Rik	-0.0129886	0.434728	insignificant	0.076129	537	0.0891176	913
chr7	126831496	126832496	4930451I11Rik	-0.0155556	0.551208	insignificant	0.104444	281	0.12	460
chr17	9775866	9776866	4930452A19Rik	0.1625	0.0737554	insignificant	0.7875	48	0.625	78
chr14	8666290	8667290	4930452B06Rik	0.1005	0.00835831	hypomethylated	0.318	308	0.2175	266
chr14	79701919	79702919	4930452G13Rik	0.245	0.00871038	hypomethylated	1	25	0.755	38
chr1	154256906	154257906	4930452N14Rik	0.2675	0.0231759	hypomethylated	0.9575	26	0.69	16
chrX	21221665	21222665	4930453H23Rik	-0.0825	0.763268	insignificant	0.7375	32	0.82	31
chr8	9143668	9144668	4930453L07Rik	0.00425	1	insignificant	0.448	138	0.44375	88
chr16	64770939	64771939	4930453N24Rik	0.0361037	0.191346	insignificant	0.1824	340	0.146296	384
chr14	8665389	8666389	4930455B14Rik	0.0245313	0.0371439	hypomethylated	0.155625	1569	0.131094	2218
chr10	21342055	21343055	4930455C13Rik	0.335	1.40426e-10	stronglyHypomethylated	0.845833	150	0.510833	251
chr18	32837287	32838287	4930455D15Rik	0.00307692	0.757676	insignificant	0.085	1359	0.0819231	2339
chr16	4228058	4229058	4930455F16Rik	0.165	0.0790675	insignificant	0.55	56	0.385	48
chr1	164274597	164275597	4930455F23Rik	0.00333333	0.855395	insignificant	0.0858333	587	0.0825	1158
chr3	116967266	116968266	4930455H04Rik	0.227922	1.35471e-06	hypomethylated	0.904286	166	0.676364	129
chr13	58762311	58763311	4930455J16Rik	0.22	0.449482	insignificant	0.645	14	0.425	13
chr5	58452998	58453998	4930459L07Rik	0.2215	0.00137475	hypomethylated	0.934	70	0.7125	67
chr9	58454172	58455172	4930461G14Rik	0.138791	0.0579192	insignificant	0.765714	109	0.626923	86
chr18	77713183	77714183	4930465K10Rik	0.0068193	0.22514	insignificant	0.0831034	4204	0.0762842	5506
chr12	107735488	107736488	4930465M20Rik	0.125	0.0516623	insignificant	0.96	51	0.835	52
chr5	97391416	97392416	4930467D21Rik	0.233377	1.81875e-10	hypomethylated	0.964286	519	0.730909	907
chr10	57486353	57487353	4930467K11Rik	0.00778626	0.244791	insignificant	0.0681679	2317	0.0603817	3349
chr1	161159314	161160314	4930469G21Rik	0.113611	0.00124004	hypomethylated	0.871111	251	0.7575	222
chr2	170602017	170603017	4930470P17Rik	-0.23	0.387535	insignificant	0.57	14	0.8	10
chr14	64104235	64105235	4930471C04Rik	-0.08	0.696838	insignificant	0.74	20	0.82	18
chr18	36105202	36106202	4930471G03Rik	0.146667	0.0369442	hypomethylated	0.89	60	0.743333	138
chr2	155556930	155557930	4930471I20Rik	0.134667	0.00492968	hypomethylated	0.798	135	0.663333	260
chr2	130563749	130564749	4930473A02Rik	-0.001625	0.942485	insignificant	0.061125	1285	0.06275	2284
chr17	14398942	14399942	4930474M22Rik	-0.029	1	insignificant	0.806	38	0.835	14
chr12	99162808	99163808	4930474N09Rik	0.165167	0.0214902	hypomethylated	0.811	65	0.645833	96
chr16	78559315	78560315	4930478L05Rik	0.295	1.28872e-10	hypomethylated	0.885	181	0.59	214
chr6	146656217	146657217	4930479D17Rik	0.41	0.07183	insignificant	1	6	0.59	38
chr4	20005739	20006739	4930480G23Rik	-0.106667	0.252367	insignificant	0.703333	22	0.81	61
chr12	26210266	26211266	4930480M12Rik	-0.025	1	insignificant	0.425	23	0.45	29
chr19	5405873	5406873	4930481A15Rik	-0.06	0.32494	insignificant	0.26	134	0.32	195
chr15	81189852	81190852	4930483J18Rik	-0.00178819	0.903655	insignificant	0.100156	1210	0.101944	1972
chr10	76562226	76563226	4930483K19Rik	0.148	0.0122445	hypomethylated	0.952	51	0.804	66
chr1	20355453	20356453	4930486I03Rik	0.38	5.49959e-05	stronglyHypomethylated	0.84	62	0.46	46
chr13	60864416	60865416	4930486L24Rik	0.415	2.01127e-06	stronglyHypomethylated	0.835	72	0.42	57
chr5	38343388	38344388	4930487D11Rik	0.375	0.00791715	stronglyHypomethylated	0.8	28	0.425	30
chr1	62794732	62795732	4930487H11Rik	0.0320635	0.659439	insignificant	0.277778	64	0.245714	42
chr1	184711496	184712496	4930488B22Rik	-0.0233333	0.824385	insignificant	0.756667	63	0.78	52
chr8	93813555	93814555	4930488L21Rik	0.0435714	0.356814	insignificant	0.463571	209	0.42	279
chr5	149846746	149847746	4930500F04Rik	-0.03	1	insignificant	0.64	14	0.67	12
chr2	104558183	104559183	4930500J02Rik	0.173143	0.003082	hypomethylated	0.686	105	0.512857	232
chr2	104558458	104559458	4930500J02Rik	0.235606	2.50162e-10	hypomethylated	0.807273	291	0.571667	430
chr5	139522750	139523750	4930500L23Rik	0.197273	0.0111181	hypomethylated	0.69	64	0.492727	158
chr11	84828177	84829177	4930502E09Rik	0.0204054	0.0136279	hypomethylated	0.0981081	2237	0.0777027	2536
chrX	53723830	53724830	4930502E18Rik	0.06	0.774778	insignificant	0.765	30	0.705	32
chr3	146651317	146652317	4930503B20Rik	0.0751429	0.497806	insignificant	0.817143	64	0.742	52
chr10	124468073	124469073	4930503E24Rik	0.096875	4.49223e-05	hypomethylated	0.984375	206	0.8875	176
chrX	156538482	156539482	4930503H13Rik	0.175	0.6665	insignificant	0.57	7	0.395	22
chr18	70472480	70473480	4930503L19Rik	0.00857143	0.578422	insignificant	0.196071	1026	0.1875	1655
chr1	194222759	194223759	4930503O07Rik	0.015	1	insignificant	0.25	40	0.235	26
chr11	58452966	58453966	4930504O13Rik	0.45	0.00090255	stronglyHypomethylated	0.69	28	0.24	36
chr11	30471829	30472829	4930505A04Rik	-0.0266071	0.825788	insignificant	0.127143	60	0.15375	123
chr14	115409552	115410552	4930505G20Rik	0.2585	0.00782919	hypomethylated	0.886	51	0.6275	35
chr17	8311118	8312118	4930506C21Rik	0.0298988	0.12539	insignificant	0.126053	505	0.0961538	623
chr19	59076069	59077069	4930506M07Rik	0.216364	4.70253e-05	hypomethylated	0.856364	132	0.64	139
chr10	62448159	62449159	4930507D05Rik	-0.01	1	insignificant	0.166667	93	0.176667	129
chr9	72531858	72532858	4930509E16Rik	0.000835859	0.931082	insignificant	0.0876136	2682	0.0867778	4505
chr3	73481651	73482651	4930509J09Rik	0.27	0.508929	insignificant	1	5	0.73	11
chr4	40312231	40313231	4930509K18Rik	0.2525	0.00343823	hypomethylated	0.715	59	0.4625	83
chr12	11437232	11438232	4930511A02Rik	-0.0243316	0.271887	insignificant	0.167941	545	0.192273	999
chr18	57551867	57552867	4930511M06Rik	-0.0130769	0.783011	insignificant	0.277692	248	0.290769	350
chr18	57552395	57553395	4930511M06Rik	0.00633333	0.863743	insignificant	0.328	78	0.321667	72
chr18	57552397	57553397	4930511M06Rik	0.00633333	0.863743	insignificant	0.328	78	0.321667	72
chr5	3656003	3657003	4930511M11Rik	0.086	0.149484	insignificant	0.76	96	0.674	143
chr12	69789343	69790343	4930512B01Rik	0.01625	0.897191	insignificant	0.3725	170	0.35625	104
chr5	39603574	39604574	4930513D17Rik	0.0325	0.448693	insignificant	0.8175	145	0.785	128
chr8	95805829	95806829	4930513N10Rik	0.00941721	0.555183	insignificant	0.142609	814	0.133191	1239
chrX	139085242	139086242	4930513O06Rik	0.57	0.0114993	stronglyHypomethylated	0.9	10	0.33	12
chr4	140871692	140872692	4930515B02Rik	0.27125	0.0643576	insignificant	1	11	0.72875	116
chr5	114774983	114775983	4930515G01Rik	0.00371178	0.712824	insignificant	0.0801163	1589	0.0764045	2214
chr2	17013726	17014726	4930515L03Rik	0.2	1	insignificant	1	5	0.8	5
chr2	124129956	124130956	4930517E11Rik	0.005	1	insignificant	0.55	20	0.545	17
chr13	50765248	50766248	4930518P08Rik	0.128788	0.118994	insignificant	0.895455	87	0.766667	30
chr13	30614042	30615042	4930519D14Rik	0.515	8.53099e-05	stronglyHypomethylated	0.85	38	0.335	24
chr10	28923507	28924507	4930519F09Rik	0.168194	0.00231324	hypomethylated	0.824444	137	0.65625	138
chr9	100021299	100022299	4930519F24Rik	0.015	1	insignificant	0.715	17	0.7	43
chr5	114852713	114853713	4930519G04Rik	0.225	0.268564	insignificant	0.8	10	0.575	30
chr9	114367323	114368323	4930520O04Rik	0.00634921	0.395757	insignificant	0.0911111	2226	0.0847619	3844
chr9	114367861	114368861	4930520O04Rik	-0.00478873	0.578333	insignificant	0.101831	2294	0.10662	3975
chr13	70231821	70232821	4930520P13Rik	0.308	6.94604e-06	hypomethylated	0.79	85	0.482	123
chr1	44744949	44745949	4930521E06Rik	0.23	0.0808546	insignificant	0.855	40	0.625	16
chr4	109531204	109532204	4930522H14Rik	0.316	0.0058526	hypomethylated	0.834	34	0.518	54
chr4	109531297	109532297	4930522H14Rik	0.316	0.0058526	hypomethylated	0.834	34	0.518	54
chr4	53245195	53246195	4930522O17Rik	0.172424	1.32279e-05	hypomethylated	0.879091	201	0.706667	219
chr1	160043379	160044379	4930523C07Rik	0.150556	1.70538e-05	hypomethylated	0.876111	251	0.725556	268
chr15	46496179	46497179	4930523O13Rik	-0.42	0.265734	insignificant	0.38	8	0.8	5
chr11	31964632	31965632	4930524B15Rik	0.398409	4.4031e-11	stronglyHypomethylated	0.9875	87	0.589091	170
chr14	114830964	114831964	4930524C18Rik	0.06	0.532436	insignificant	0.8725	40	0.8125	36
chrX	7572599	7573599	4930524L23Rik	0.232998	1.63212e-07	hypomethylated	0.778261	200	0.545263	262
chr19	10648053	10649053	4930524O05Rik	0.4015	0.000346538	stronglyHypomethylated	0.864	51	0.4625	26
chr9	89825518	89826518	4930524O08Rik	0.226667	0.00043728	hypomethylated	0.92	75	0.693333	78
chr13	67830985	67831985	4930525G20Rik	-0.0536257	0.0366439	hypermethylated	0.131111	393	0.184737	515
chrX	38018815	38019815	4930525M21Rik	0.37	0.230769	insignificant	1	5	0.63	8
chr9	124422255	124423255	4930526I15Rik	-0.00545455	0.909053	insignificant	0.0868182	377	0.0922727	612
chr9	124422786	124423786	4930526I15Rik	-0.00134719	1	insignificant	0.0701471	877	0.0714943	1742
chr19	11195816	11196816	4930526L06Rik	0.261556	1.5351e-07	hypomethylated	0.716	166	0.454444	232
chr14	45542709	45543709	4930527F14Rik	0.22625	0.00234474	hypomethylated	0.62625	96	0.4	95
chr4	21848448	21849448	4930528A17Rik	0.131727	1.50775e-08	hypomethylated	0.292333	512	0.160606	850
chr13	59732649	59733649	4930528D03Rik	0.1625	0.136791	insignificant	0.9025	39	0.74	19
chr3	91070661	91071661	4930529C04Rik	0.075	0.569616	insignificant	0.97	25	0.895	19
chr14	86244969	86245969	4930529K09Rik	0.2825	0.077664	insignificant	0.755	16	0.4725	43
chr2	145933783	145934783	4930529M08Rik	0.0158152	0.294156	insignificant	0.121622	723	0.105806	1172
chr2	113708550	113709550	4930533B01Rik	0.1925	0.000425712	hypomethylated	0.905	126	0.7125	75
chr1	96662573	96663573	4930533P14Rik	0.190833	1.19865e-05	hypomethylated	0.870833	149	0.68	276
chr4	119218217	119219217	4930538K18Rik	0.1825	0.0434182	hypomethylated	0.6925	68	0.51	55
chr3	134423635	134424635	4930539C22Rik	0.155	0.190263	insignificant	0.835	40	0.68	38
chr17	28915324	28916324	4930539E08Rik	0.33	0.110294	insignificant	1	11	0.67	6
chr3	135438665	135439665	4930539J05Rik	0.00337514	0.66688	insignificant	0.106947	2978	0.103571	4172
chr3	9060963	9061963	4930539M17Rik	0.233333	0.14897	insignificant	1	12	0.766667	25
chr3	13652865	13653865	4930539N22Rik	0.33	0.072107	insignificant	0.96	18	0.63	8
chr9	15618856	15619856	4930540M03Rik	0.16	0.394389	insignificant	0.85	16	0.69	16
chr16	38016322	38017322	4930542C21Rik	-0.17	0.333333	insignificant	0.83	6	1	12
chr16	50589502	50590502	4930542D17Rik	0.481333	1.69255e-09	stronglyHypomethylated	0.938	57	0.456667	90
chr11	79675086	79676086	4930542H20Rik	0.198	6.16764e-07	hypomethylated	0.915	193	0.717	178
chr7	113142015	113143015	4930543E12Rik	0.03	1	insignificant	0.6	5	0.57	13
chr11	70614893	70615893	4930544D05Rik	0.00461538	0.753712	insignificant	0.0934615	478	0.0888462	644
chr6	65951570	65952570	4930544G11Rik	0.0825	0.0319094	hypomethylated	0.911875	158	0.829375	164
chr18	17580990	17581990	4930545E07Rik	0.1705	0.00951563	hypomethylated	0.9125	59	0.742	86
chr10	68321142	68322142	4930545H06Rik	0.136667	0.587534	insignificant	0.806667	21	0.67	6
chr18	68951528	68952528	4930546C10Rik	0.24961	2.21406e-06	hypomethylated	0.951429	94	0.701818	130
chr9	42209231	42210231	4930546K05Rik	-0.05	0.847192	insignificant	0.422	51	0.472	58
chr2	103810622	103811622	4930547E08Rik	0.15875	0.364229	insignificant	0.86	18	0.70125	56
chr15	46622304	46623304	4930548G14Rik	0.180143	0.000391599	hypomethylated	0.722143	161	0.542	213
chr5	31484858	31485858	4930548H24Rik	0.164	0.0221404	hypomethylated	0.898	43	0.734	82
chr17	4122102	4123102	4930548J01Rik	0.065	1	insignificant	0.735	11	0.67	6
chr4	136609436	136610436	4930549C01Rik	0	1	insignificant	1	5	1	10
chr18	67799943	67800943	4930549G23Rik	0.0157195	0.0591634	insignificant	0.077973	1642	0.0622535	2080
chr9	53404285	53405285	4930550C14Rik	0.284	1.75232e-07	hypomethylated	0.928	99	0.644	123
chrX	58910460	58911460	4930550L24Rik	0.09	1	insignificant	0.69	16	0.6	5
chr19	55702204	55703204	4930552P12Rik	0.2	0.416667	insignificant	1	7	0.8	5
chr16	84370142	84371142	4930553E22Rik	-0.0433333	0.632721	insignificant	0.7	40	0.743333	44
chr9	84773397	84774397	4930554C24Rik	0.14	0.475037	insignificant	0.5	10	0.36	43
chr2	57180830	57181830	4930555B11Rik	0.231175	2.27154e-10	hypomethylated	0.324333	276	0.0931579	234
chr16	85818210	85819210	4930556C24Rik	0.399	0.00111226	stronglyHypomethylated	0.874	31	0.475	32
chr4	30663595	30664595	4930556G01Rik	0.075	1	insignificant	0.675	21	0.6	10
chr15	10713835	10714835	4930556M19Rik	-0.0110247	0.527547	insignificant	0.120862	665	0.131887	790
chr15	10713840	10714840	4930556M19Rik	-0.00847527	0.634664	insignificant	0.125179	647	0.133654	767
chr15	10713899	10714899	4930556M19Rik	-0.00542708	0.755485	insignificant	0.141406	952	0.146833	1144
chr10	97034767	97035767	4930556N09Rik	0.253333	0.000841439	hypomethylated	0.971667	36	0.718333	111
chr3	95402841	95403841	4930558C23Rik	0.00333333	1	insignificant	0.833333	17	0.83	6
chrX	129050523	129051523	4930558G05Rik	-0.0075	1	insignificant	0.9225	52	0.93	28
chr1	57377544	57378544	4930558J18Rik	0.0048217	0.459777	insignificant	0.0808421	2668	0.0760204	4169
chr1	161969148	161970148	4930558K02Rik	-0.0282616	0.0277148	hypermethylated	0.124545	1355	0.152807	1888
chr16	4834415	4835415	4930562C15Rik	0.2025	0.0622746	insignificant	0.7825	33	0.58	54
chr16	92321441	92322441	4930563D23Rik	0.1565	0.0302594	hypomethylated	0.9625	47	0.806	52
chr18	10705859	10706859	4930563E18Rik	0.0135516	0.201596	insignificant	0.132857	1706	0.119306	2554
chr11	72214137	72215137	4930563E22Rik	0.0453037	0.0712303	insignificant	0.1616	402	0.116296	438
chr5	131879268	131880268	4930563F08Rik	0.19	0.00263856	hypomethylated	1	50	0.81	24
chr8	116801412	116802412	4930563M20Rik	0.23775	2.60517e-05	hypomethylated	0.79875	137	0.561	165
chr14	75641258	75642258	4930564B18Rik	0.24375	0.00241634	hypomethylated	0.93375	48	0.69	44
chr17	44880885	44881885	4930564C03Rik	0.145	7.48678e-05	hypomethylated	0.946667	162	0.801667	174
chr10	119761699	119762699	4930564G21Rik	0.170286	0.00212014	hypomethylated	0.924286	108	0.754	74
chr3	82875704	82876704	4930564K09Rik	0.0468369	2.16135e-09	hypomethylated	0.199157	3627	0.15232	6865
chr3	82903476	82904476	4930564K09Rik	0.03661	0.00872643	hypomethylated	0.147222	889	0.110612	1540
chr3	84379921	84380921	4930565D16Rik	0.175694	0.000514205	hypomethylated	0.814444	157	0.63875	149
chr16	36897189	36898189	4930565N06Rik	0.156667	0.476713	insignificant	0.823333	17	0.666667	25
chr8	125583637	125584637	4930567H12Rik	0.28	0.00993302	hypomethylated	0.86	42	0.58	36
chr16	71248903	71249903	4930567J20Rik	0.1675	0.335172	insignificant	0.6675	59	0.5	12
chr2	35367729	35368729	4930568D16Rik	0.155	0.336957	insignificant	0.75	36	0.595	17
chr9	13105855	13106855	4930568E12Rik	0.231515	0.00011966	hypomethylated	0.883333	108	0.651818	98
chr1	165091930	165092930	4930568G15Rik	0.287429	2.80551e-05	hypomethylated	0.901429	101	0.614	59
chr5	124228724	124229724	4930568K20Rik	0.01	1	insignificant	0.93	15	0.92	12
chr3	156561687	156562687	4930570G19Rik	0.0053711	0.594362	insignificant	0.106235	1524	0.100864	2561
chr3	156561746	156562746	4930570G19Rik	0.00943883	0.370881	insignificant	0.105802	1421	0.0963636	2363
chr5	15657059	15658059	4930572O03Rik	0.235	0.0316578	hypomethylated	0.44	38	0.205	43
chr2	52290001	52291001	4930573O16Rik	0.1675	0.00422903	hypomethylated	0.9875	62	0.82	62
chr3	51275760	51276760	4930577N17Rik	0.00489362	0.766621	insignificant	0.103191	877	0.0982979	1166
chr18	29496416	29497416	4930578E11Rik	0.418056	2.54116e-06	stronglyHypomethylated	0.845556	55	0.4275	60
chr14	63987780	63988780	4930578I06Rik	0.175714	0.0141892	hypomethylated	0.81	77	0.634286	109
chr15	98984964	98985964	4930578M01Rik	0.0353448	0.157202	insignificant	0.145	306	0.109655	545
chr3	138186713	138187713	4930579F01Rik	0.218333	6.10372e-05	hypomethylated	0.888333	121	0.67	126
chr14	54649510	54650510	4930579G18Rik	0.204603	2.69365e-10	hypomethylated	0.812381	350	0.607778	574
chr3	79628078	79629078	4930579G24Rik	0.00624692	0.642609	insignificant	0.0858696	630	0.0796226	985
chr9	98563611	98564611	4930579K19Rik	-0.00228788	0.938718	insignificant	0.0931667	757	0.0954545	1397
chr9	35115727	35116727	4930581F22Rik	-0.0175815	0.383151	insignificant	0.059375	292	0.0769565	476
chr7	118242906	118243906	4930583K01Rik	0.00509234	0.46315	insignificant	0.0674545	2510	0.0623622	3795
chr6	91903232	91904232	4930590J08Rik	0.4275	0.000213721	stronglyHypomethylated	0.9325	38	0.505	31
chr1	140656402	140657402	4930590L20Rik	0.3775	0.00046879	stronglyHypomethylated	0.8725	36	0.495	45
chr2	179413935	179414935	4930591A17Rik	0.156961	0.00342173	hypomethylated	0.875294	133	0.718333	110
chr18	82920560	82921560	4930592I03Rik	0.168571	0.00799824	hypomethylated	0.53	132	0.361429	123
chr3	58691588	58692588	4930593A02Rik	0.00619048	0.304417	insignificant	0.088254	3833	0.0820635	5343
chr9	120930802	120931802	4930593C16Rik	0.2725	0.0320275	hypomethylated	0.6525	40	0.38	32
chr1	37488605	37489605	4930594C11Rik	0.238571	0.0070648	hypomethylated	0.928571	53	0.69	34
chr9	121586019	121587019	4930596M17Rik	0.095	0.567345	insignificant	0.845	24	0.75	61
chr1	95716518	95717518	4930598F16Rik	0.07	0.589502	insignificant	0.97	28	0.9	24
chr6	39117472	39118472	4930599N23Rik	0.00402213	0.524321	insignificant	0.0783465	2789	0.0743243	4490
chr2	120469367	120470367	4931402G19Rik	0.2725	0.134423	insignificant	0.9	10	0.6275	32
chr19	26823907	26824907	4931403E22Rik	0.137679	0.0129972	hypomethylated	0.87625	112	0.738571	123
chr12	69842685	69843685	4931403G20Rik	-0.0328571	0.63171	insignificant	0.62	89	0.652857	79
chr7	43505938	43506938	4931406B18Rik	0.230513	2.15171e-05	hypomethylated	0.753846	143	0.523333	169
chr9	15301607	15302607	4931406C07Rik	0.13125	0.0443387	hypomethylated	0.78625	96	0.655	106
chr9	15306167	15307167	4931406C07Rik	0.0126044	0.284081	insignificant	0.085283	893	0.0726786	1188
chr9	15306448	15307448	4931406C07Rik	0.0974444	0.103185	insignificant	0.174444	58	0.077	83
chr7	34285609	34286609	4931406P16Rik	0.63	0.0166409	stronglyHypomethylated	0.77	13	0.14	7
chr19	37264095	37265095	4931408D14Rik	-0.0205357	0.745878	insignificant	0.37375	176	0.394286	185
chr5	24555469	24556469	4931409K22Rik	0.293455	0.00133695	hypomethylated	0.918	35	0.624545	74
chr14	54605908	54606908	4931414P19Rik	0.0146447	0.256879	insignificant	0.12175	1020	0.107105	1657
chr6	73469667	73470667	4931417E11Rik	0.264	0.000153613	hypomethylated	0.944	53	0.68	91
chr3	55054241	55055241	4931419H13Rik	0.0209848	0.238164	insignificant	0.144318	779	0.123333	812
chr16	71130075	71131075	4931420L22Rik	0.305	0.0797221	insignificant	0.745	22	0.44	24
chr2	23206475	23207475	4931423N10Rik	0.216667	0.148234	insignificant	0.816667	37	0.6	26
chr8	105289528	105290528	4931428F04Rik	0.00822981	0.578694	insignificant	0.0621429	649	0.053913	888
chr1	31222656	31223656	4931428L18Rik	0.26799	6.97147e-08	hypomethylated	0.849167	134	0.581176	214
chr9	40964112	40965112	4931429I11Rik	0.0482143	0.0380032	hypomethylated	0.2205	525	0.172286	658
chr6	118879157	118880157	4931430N09Rik	0.31	8.1861e-06	hypomethylated	1	43	0.69	82
chr7	128203328	128204328	4931431B13Rik	0.133333	0.138736	insignificant	0.871667	45	0.738333	54
chr5	35588763	35589763	4931431C16Rik	0.09	0.523017	insignificant	0.785	25	0.695	26
chr14	62759500	62760500	4931440J10Rik	-0.0165714	0.239023	insignificant	0.0964286	879	0.113	1442
chr3	65529414	65530414	4931440P22Rik	0.0052381	0.792888	insignificant	0.0966667	615	0.0914286	1041
chr11	89418948	89419948	4932411E22Rik	0.23	0.432799	insignificant	0.63	18	0.4	10
chrX	126834004	126835004	4932411N23Rik	0.184167	0.354976	insignificant	0.516667	18	0.3325	27
chr16	42875587	42876587	4932412D23Rik	0.0110453	0.258299	insignificant	0.0794203	1261	0.068375	1805
chr16	42875762	42876762	4932412D23Rik	0.0110453	0.258299	insignificant	0.0794203	1261	0.068375	1805
chr9	103556089	103557089	4932413F04Rik	0.0680519	0.105275	insignificant	0.797143	229	0.729091	190
chr2	68656883	68657883	4932414N04Rik	0.295	0.0261485	hypomethylated	0.8	29	0.505	45
chr10	94688613	94689613	4932415G12Rik	0.00181515	0.791826	insignificant	0.0783077	3002	0.0764925	4556
chr17	53715508	53716508	4932415M13Rik	0.2385	0.00134457	hypomethylated	0.796	76	0.5575	101
chr2	129801459	129802459	4932416H05Rik	0.0252487	0.0421095	hypomethylated	0.122326	1079	0.0970769	1629
chr8	104794236	104795236	4932416K20Rik	0.169048	0.0500657	insignificant	0.833333	43	0.664286	68
chr3	36862105	36863105	4932438A13Rik	0.0666667	0.120642	insignificant	0.0666667	64	0	58
chr16	91069145	91070145	4932438H23Rik	-0.0613077	0.182104	insignificant	0.347692	206	0.409	375
chr5	57717919	57718919	4932441J04Rik	0.0152887	0.0654155	insignificant	0.0907317	1869	0.075443	2469
chr8	13704888	13705888	4932443I19Rik	-0.308333	0.0292209	hypermethylated	0.585	12	0.893333	37
chr13	24904599	24905599	4932702P03Rik	0.368333	1.43647e-06	stronglyHypomethylated	0.963333	45	0.595	124
chrX	169779635	169780635	4933400A11Rik	0.38	0.00162388	stronglyHypomethylated	0.845	33	0.465	32
chr1	89683892	89684892	4933400F21Rik	0.368	2.4681e-05	stronglyHypomethylated	0.966	39	0.598	50
chrX	107541581	107542581	4933401B06Rik	0.2	0.470112	insignificant	0.67	25	0.47	12
chr3	135840269	135841269	4933401H06Rik	0.275619	2.43128e-10	hypomethylated	0.691333	227	0.415714	353
chr7	40673736	40674736	4933402C06Rik	0.206964	0.0155816	hypomethylated	0.77125	74	0.564286	60
chr1	63769267	63770267	4933402D24Rik	0.290357	2.32408e-05	hypomethylated	0.842857	79	0.5525	102
chrX	62286141	62287141	4933402E13Rik	0.56	0.0201893	stronglyHypomethylated	1	7	0.44	18
chr14	74354526	74355526	4933402J15Rik	0.0791667	0.753332	insignificant	0.8025	31	0.723333	27
chr5	11917042	11918042	4933402N22Rik	0.115	0.722961	insignificant	0.685	22	0.57	14
chr16	16718121	16719121	4933404G15Rik	-0.1	1	insignificant	0.635	11	0.735	14
chr13	23277349	23278349	4933404K08Rik	0.0625	0.427329	insignificant	0.7725	46	0.71	106
chr5	136918145	136919145	4933404O12Rik	0.138157	0.00675504	hypomethylated	0.348824	185	0.210667	143
chr3	122924116	122925116	4933405D12Rik	0.0241981	0.0334498	hypomethylated	0.109273	1123	0.0850746	1591
chr11	54213288	54214288	4933405E24Rik	0.206667	0.410984	insignificant	0.63	8	0.423333	17
chr8	105707302	105708302	4933405L10Rik	-0.0833333	0.340577	insignificant	0	20	0.0833333	83
chr12	32953789	32954789	4933406C10Rik	8.38857e-05	1	insignificant	0.0730986	2976	0.0730147	3486
chr11	19064274	19065274	4933406G16Rik	0.2	0.633246	insignificant	0.75	8	0.55	11
chr7	114415161	114416161	4933406I18Rik	-0.000197914	1	insignificant	0.0737908	2731	0.0739888	4438
chr2	122185271	122186271	4933406J08Rik	0.1755	0.0135856	hypomethylated	0.928	63	0.7525	82
chr7	82755644	82756644	4933406J10Rik	0.43	0.192308	insignificant	1	7	0.57	7
chr12	106716324	106717324	4933406K04Rik	0.269643	1.43165e-10	hypomethylated	0.899286	443	0.629643	292
chr4	124568178	124569178	4933407E24Rik	-0.373333	0.142218	insignificant	0.626667	26	1	6
chr10	75448509	75449509	4933407G14Rik	-0.315	0.000715474	hypermethylated	0	27	0.315	34
chr9	51913428	51914428	4933407I05Rik	-0.106667	0.150218	insignificant	0.708333	81	0.815	51
chrX	75764699	75765699	4933407K13Rik	0.0892157	0.01124	hypomethylated	0.423333	348	0.334118	496
chr1	85927482	85928482	4933407L21Rik	0.266667	0.00301082	hypomethylated	0.966667	41	0.7	19
chr18	34597468	34598468	4933408B17Rik	0.261833	1.96963e-05	hypomethylated	0.820833	127	0.559	112
chr10	93588412	93589412	4933408J17Rik	0.020713	0.344528	insignificant	0.103913	294	0.0832	348
chr8	114351478	114352478	4933408N05Rik	0.17	0.0510131	insignificant	0.28	60	0.11	45
chr2	68581412	68582412	4933409G03Rik	0.1275	0.0162508	hypomethylated	0.7175	158	0.59	175
chr10	117924458	117925458	4933411E08Rik	0.17	0.352941	insignificant	1	11	0.83	6
chr10	51757194	51758194	4933411G06Rik	0.185	0.0240301	hypomethylated	0.96	42	0.775	40
chr5	143180016	143181016	4933411G11Rik	0.0133148	0.316637	insignificant	0.0702	643	0.0568852	727
chr19	42051227	42052227	4933411K16Rik	0.185	0.0468975	hypomethylated	0.885	40	0.7	52
chr8	46168555	46169555	4933411K20Rik	0.249048	3.18326e-07	hypomethylated	0.975714	90	0.726667	120
chr10	116949561	116950561	4933412E12Rik	-0.00421273	0.521969	insignificant	0.0613287	2300	0.0655414	4016
chr15	60016618	60017618	4933412E24Rik	0.251778	6.53333e-05	hypomethylated	0.867778	101	0.616	83
chr13	15802630	15803630	4933412O06Rik	0.0629167	0.503928	insignificant	0.636667	75	0.57375	75
chr14	26356546	26357546	4933413J09Rik	-0.045	0.778023	insignificant	0.38	27	0.425	25
chr1	23102253	23103253	4933415F23Rik	0.172	0.0225504	hypomethylated	0.88	56	0.708	125
chr10	116113917	116114917	4933416C03Rik	0.149664	1.94242e-10	hypomethylated	0.956429	324	0.806765	541
chr2	159946340	159947340	4933416E03Rik	0.201429	0.000517077	hypomethylated	0.837143	101	0.635714	149
chr13	101253318	101254318	4933416M06Rik	0.1	0.49911	insignificant	0.7	21	0.6	15
chr8	27141909	27142909	4933416M07Rik	0.25875	1.13191e-10	hypomethylated	0.85125	317	0.5925	332
chr13	34923408	34924408	4933417A18Rik	0.225	0.261942	insignificant	0.82	11	0.595	26
chr8	123234090	123235090	4933417D19Rik	0.303651	3.98611e-09	hypomethylated	0.501429	137	0.197778	199
chr1	72005195	72006195	4933417E11Rik	0.0785	0.121506	insignificant	0.871	106	0.7925	205
chr7	143330650	143331650	4933417O13Rik	0.165	0.105916	insignificant	0.735	52	0.57	54
chr7	42448080	42449080	4933421I07Rik	0.0317857	0.684712	insignificant	0.8675	81	0.835714	109
chr4	33031323	33032323	4933421O10Rik	0.0091029	0.25964	insignificant	0.0850769	1758	0.075974	2753
chr11	115439544	115440544	4933422H20Rik	0.143452	0.00155658	hypomethylated	0.984286	68	0.840833	138
chr18	14987994	14988994	4933424G05Rik	0.186984	1.55448e-05	hypomethylated	0.836429	154	0.649444	331
chr6	144671867	144672867	4933425H06Rik	0.105	0.28427	insignificant	0.835	41	0.73	36
chr13	105081121	105082121	4933425L06Rik	0.2925	0.000733423	hypomethylated	0.57	96	0.2775	56
chr5	24901568	24902568	4933426D04Rik	0.055	0.740145	insignificant	0.585	13	0.53	26
chr12	80789531	80790531	4933426M11Rik	0.082	0.0547183	insignificant	0.202	180	0.12	159
chr6	89095114	89096114	4933427D06Rik	0.193661	5.84961e-06	hypomethylated	0.929375	118	0.735714	216
chr11	72203371	72204371	4933427D14Rik	0.115	0.0719099	insignificant	0.76	90	0.645	175
chr15	74708160	74709160	4933427E11Rik	-0.0184375	0.375776	insignificant	0.14	466	0.158438	828
chr11	25325106	25326106	4933427E13Rik	0.01	1	insignificant	0.95	35	0.94	31
chr7	120981508	120982508	4933427G17Rik	-0.000470284	1	insignificant	0.124419	1918	0.124889	2928
chr4	139933074	139934074	4933427I22Rik	0.144545	0.0319962	hypomethylated	0.583636	112	0.439091	143
chr4	139943519	139944519	4933427I22Rik	0.193725	1.12109e-07	hypomethylated	0.826667	299	0.632941	294
chr19	45730558	45731558	4933429K18Rik	0.196667	0.0690455	insignificant	1	17	0.803333	28
chr14	48877872	48878872	4933429O19Rik	0.164667	2.03165e-05	hypomethylated	0.81	252	0.645333	284
chr7	82971391	82972391	4933430H16Rik	-0.25	0.0509695	insignificant	0.183333	26	0.433333	29
chr4	62524368	62525368	4933430I17Rik	0.0157143	0.509088	insignificant	0.0633333	169	0.047619	204
chr11	24480908	24481908	4933430M04Rik	-0.2	1	insignificant	0.4	5	0.6	5
chr8	9132288	9133288	4933430N04Rik	0.315	0.104284	insignificant	0.55	24	0.235	16
chr3	107896213	107897213	4933431E20Rik	0.0303618	0.440843	insignificant	0.285625	204	0.255263	419
chr6	72122940	72123940	4933431G14Rik	0.367143	0.157808	insignificant	1	5	0.632857	60
chr6	72123197	72124197	4933431G14Rik	0.251667	0.069742	insignificant	0.896667	19	0.645	49
chr9	118428838	118429838	4933432G23Rik	0.25	0.00277058	hypomethylated	0.905	60	0.655	43
chr16	18213863	18214863	4933432I09Rik	0.144444	0.0207575	hypomethylated	0.69	109	0.545556	149
chr16	18213533	18214533	4933432I09Rik	0.151429	0.0606707	insignificant	0.644286	82	0.492857	85
chr7	121589836	121590836	4933432K03Rik	0.263	0.00101072	hypomethylated	0.815	85	0.552	63
chr2	25214630	25215630	4933433C11Rik	0.235	0.304509	insignificant	0.865	21	0.63	8
chr9	75409183	75410183	4933433G15Rik	0.00235072	0.74145	insignificant	0.0945631	2947	0.0922124	4243
chr13	67032405	67033405	4933433G19Rik	0.148333	0.20475	insignificant	0.893333	27	0.745	14
chr17	84077659	84078659	4933433H22Rik	0.13825	0.079423	insignificant	0.922	38	0.78375	97
chr3	90051816	90052816	4933434E20Rik	-0.000501253	0.950566	insignificant	0.111429	1071	0.11193	1676
chr8	83347471	83348471	4933434I20Rik	0.135556	0.0486016	hypomethylated	0.646667	119	0.511111	119
chr8	92356120	92357120	4933436C20Rik	0.000888889	1	insignificant	0.110889	579	0.11	1004
chrX	67921450	67922450	4933436I01Rik	0.09	0.445224	insignificant	0.905	21	0.815	27
chr5	127029788	127030788	4933438B17Rik	0.380833	0.00191769	stronglyHypomethylated	0.9075	34	0.526667	26
chr11	59504684	59505684	4933439C10Rik	0.0738824	0.103568	insignificant	0.265882	208	0.192	211
chr10	111594273	111595273	4933440J02Rik	0.193014	1.29564e-10	hypomethylated	0.866563	490	0.673548	530
chr7	125349786	125350786	4933440M02Rik	0.130222	0.00341348	hypomethylated	0.842222	140	0.712	264
chr1	72536564	72537564	4-Mar	0.072	0.202333	insignificant	0.156	37	0.084	88
chr11	87580130	87581130	4-Sep	0.15	0.0203599	hypomethylated	0.775	111	0.625	116
chr14	75015026	75016026	5031414D18Rik	0.16625	0.00578342	hypomethylated	0.72625	134	0.56	143
chr5	23434353	23435353	5031425E22Rik	0.00704861	0.828515	insignificant	0.105938	445	0.0988889	483
chr2	166446450	166447450	5031425F14Rik	0.162321	0.0413949	hypomethylated	0.858571	61	0.69625	75
chr2	6928722	6929722	5031426D15Rik	0.096	0.299384	insignificant	0.896	41	0.8	29
chr3	51558756	51559756	5031434O11Rik	-0.0141414	0.717988	insignificant	0.173636	269	0.187778	202
chr5	52992292	52993292	5033403H07Rik	0.156667	0.0583915	insignificant	0.686	54	0.529333	172
chr1	185496305	185497305	5033404E19Rik	0.284	2.90644e-06	hypomethylated	0.68	136	0.396	147
chr13	17694765	17695765	5033411D12Rik	0.00228642	0.81905	insignificant	0.0942056	2403	0.0919192	3455
chr2	59386682	59387682	5330411J11Rik	-0.135	0.703567	insignificant	0.365	13	0.5	14
chr3	108536522	108537522	5330417C22Rik	0.00319398	0.813315	insignificant	0.0888462	389	0.0856522	514
chr16	50732773	50733773	5330426P16Rik	0.122296	2.19082e-05	hypomethylated	0.226296	283	0.104	385
chrX	105391754	105392754	5330434G04Rik	0.163333	0.131814	insignificant	0.623333	33	0.46	58
chr6	142613594	142614594	5330439B14Rik	0.152857	0.106053	insignificant	0.764286	48	0.611429	68
chr6	50565642	50566642	5430402O13Rik	0.0375387	0.0203653	hypomethylated	0.158421	735	0.120882	1235
chr2	156862945	156863945	5430405H02Rik	0.00800176	0.174659	insignificant	0.0740157	3117	0.066014	4851
chr5	100429535	100430535	5430416N02Rik	-0.00173958	0.851844	insignificant	0.0860937	1515	0.0878333	1743
chr4	43729033	43730033	5430416O09Rik	0.0025	1	insignificant	0.4625	104	0.46	178
chr2	118744761	118745761	5430417L22Rik	0.01625	0.369012	insignificant	0.133125	715	0.116875	653
chr7	131173401	131174401	5430419D17Rik	0.201	0.395544	insignificant	0.6	5	0.399	113
chr8	25306270	25307270	5430421F17Rik	0.123333	0.0220899	hypomethylated	0.6925	209	0.569167	139
chr15	101491512	101492512	5430421N21Rik	0.135	0.544563	insignificant	0.48	25	0.345	20
chrX	85869272	85870272	5430427O19Rik	0.206667	0.0407824	hypomethylated	0.77	40	0.563333	45
chrX	6574663	6575663	5430428K19Rik	0.23	0.255287	insignificant	0.78	17	0.55	13
chr3	38208119	38209119	5430434I15Rik	0.0666667	0.1858	insignificant	0.933333	91	0.866667	70
chr15	5495317	5496317	5430437J10Rik	0.269066	3.36978e-05	hypomethylated	0.592143	122	0.323077	118
chr14	105426558	105427558	5430440P10Rik	0.133101	0.000213347	hypomethylated	0.421563	362	0.288462	340
chr11	81859676	81860676	5530401A14Rik	0.28	0.000394353	hypomethylated	0.4775	81	0.1975	63
chrX	105070124	105071124	5530601H04Rik	0.00263158	1	insignificant	0.277368	344	0.274737	349
chr9	77399416	77400416	5730403I07Rik	0.253333	1.39533e-05	hypomethylated	1	62	0.746667	46
chrX	13041014	13042014	5730405O15Rik	0.0641353	0.0567984	insignificant	0.168421	170	0.104286	247
chr19	8888770	8889770	5730408K05Rik	0.00365854	0.828072	insignificant	0.113659	845	0.11	1106
chr4	126608853	126609853	5730409E04Rik	-0.00769231	0.506073	insignificant	0.0865385	1178	0.0942308	1616
chrX	136103921	136104921	5730412P04Rik	0.1125	0.104067	insignificant	0.745	102	0.6325	78
chrX	109000484	109001484	5730416F02Rik	0.309	0.00162392	hypomethylated	0.805	57	0.496	48
chr10	95416374	95417374	5730420D15Rik	-0.00310345	0.690171	insignificant	0.0705172	2536	0.0736207	3672
chr5	149182036	149183036	5730422E09Rik	0.215476	0.00125982	hypomethylated	0.988333	46	0.772857	73
chr10	41567015	41568015	5730435O14Rik	-0.0146667	0.85326	insignificant	0.733333	125	0.748	53
chr11	80378015	80379015	5730455P16Rik	0.0514286	0.37901	insignificant	0.129286	112	0.0778571	111
chr6	52314832	52315832	5730457N03Rik	0.072	0.407259	insignificant	0.472	90	0.4	132
chr3	153792087	153793087	5730460C07Rik	0.111333	0.0273117	hypomethylated	0.948	92	0.836667	86
chr5	48394572	48395572	5730480H06Rik	0.2	0.294118	insignificant	1	12	0.8	5
chr4	44701799	44702799	5730488B01Rik	-0.0199583	0.6845	insignificant	0.210667	142	0.230625	172
chr12	18513509	18514509	5730507C01Rik	0.04	0.00734915	hypomethylated	0.193455	1052	0.153455	1668
chr3	127896323	127897323	5730508B09Rik	-0.00571429	1	insignificant	0.132857	82	0.138571	147
chr11	26210576	26211576	5730522E02Rik	0.0102043	0.367621	insignificant	0.052963	754	0.0427586	1048
chr1	136234280	136235280	5730559C18Rik	-0.00984444	0.507548	insignificant	0.1126	889	0.122444	1403
chr1	153851195	153852195	5830403L16Rik	-0.02	1	insignificant	0.705	48	0.725	30
chr5	100076961	100077961	5830403M04Rik	-0.0225	1	insignificant	0.7625	28	0.785	14
chr7	140246300	140247300	5830411N06Rik	0.216667	0.263898	insignificant	0.89	9	0.673333	59
chr7	140246377	140247377	5830411N06Rik	0.216667	0.263898	insignificant	0.89	9	0.673333	59
chr7	140246380	140247380	5830411N06Rik	0.216667	0.263898	insignificant	0.89	9	0.673333	59
chr4	46389423	46390423	5830415F09Rik	0.000788961	0.950262	insignificant	0.061039	1940	0.06025	2684
chr5	64043972	64044972	5830416I19Rik	0.022	1	insignificant	0.604	75	0.582	56
chr19	53464796	53465796	5830416P10Rik	0.375	0.00128755	stronglyHypomethylated	0.795	30	0.42	57
chr9	15357788	15358788	5830418K08Rik	0.0476092	0.052519	insignificant	0.179333	338	0.131724	550
chr12	69475550	69476550	5830428M24Rik	0.190273	0.000716383	hypomethylated	0.787273	145	0.597	136
chr4	155421704	155422704	5830444B04Rik	0.133333	0.444014	insignificant	0.673333	27	0.54	38
chr9	120576330	120577330	5830454E08Rik	-0.00222222	1	insignificant	0.163333	414	0.165556	399
chr5	90560208	90561208	5830473C10Rik	0.123	0.0237786	hypomethylated	0.834	124	0.711	159
chr4	154636367	154637367	5930403L14Rik	-0.0163398	0.181065	insignificant	0.0610448	869	0.0773846	1086
chr5	128600687	128601687	5930412G12Rik	-0.00666667	0.360094	insignificant	0.08	2537	0.0866667	3981
chr13	101231126	101232126	5930438M14Rik	0.181111	5.8689e-06	hypomethylated	0.96	131	0.778889	130
chr1	73864466	73865466	6030407O03Rik	0.2	0.0435256	hypomethylated	0.87	58	0.67	40
chr15	101292211	101293211	6030408B16Rik	-0.02	0.815141	insignificant	0.623333	32	0.643333	46
chr9	58487602	58488602	6030419C18Rik	-0.00495621	0.435117	insignificant	0.0924167	3813	0.0973729	5817
chr12	110993397	110994397	6030440G07Rik	0.0566667	0.574052	insignificant	0.7	47	0.643333	96
chr5	22549412	22550412	6030443J06Rik	-0.0570833	0.000557326	hypermethylated	0.07	570	0.127083	776
chr15	12824657	12825657	6030458C11Rik	0.0148049	0.129098	insignificant	0.136421	1907	0.121616	3224
chrX	38771779	38772779	6030498E09Rik	0.5975	2.56289e-08	stronglyHypomethylated	0.7775	30	0.18	73
chr14	20703099	20704099	6230400D17Rik	0.0733333	0.0549736	insignificant	0.212	149	0.138667	257
chr1	180483504	180484504	6330403A02Rik	-0.015	0.429754	insignificant	0.0945	459	0.1095	697
chr11	71033617	71034617	6330403K07Rik	0.19	0.182337	insignificant	0.91	28	0.72	30
chr4	3713963	3714963	6330407A03Rik	0.219667	0.00631244	hypomethylated	0.751667	85	0.532	69
chr7	13278721	13279721	6330408A02Rik	-0.00833333	1	insignificant	0	70	0.00833333	112
chr2	32741016	32742016	6330409D20Rik	0.00620647	0.669678	insignificant	0.130833	1410	0.124627	1802
chr6	77382475	77383475	6330415B21Rik	0.2375	0.00635598	hypomethylated	0.7525	65	0.515	66
chr5	138263044	138264044	6330418K02Rik	0.0089627	0.626215	insignificant	0.114091	693	0.105128	894
chr3	96629819	96630819	6330549D23Rik	0.00944928	0.592402	insignificant	0.0446667	147	0.0352174	197
chr12	109590536	109591536	6430411K18Rik	0.164	0.00017587	hypomethylated	0.864	140	0.7	279
chr7	139978755	139979755	6430531B16Rik	-0.0435913	0.208381	insignificant	0.100526	215	0.144118	256
chr8	120113151	120114151	6430548M08Rik	0.0262468	0.00908343	hypomethylated	0.0664286	890	0.0401818	1187
chr8	120143928	120144928	6430548M08Rik	0.0846429	0.181135	insignificant	0.5575	144	0.472857	183
chr2	156004427	156005427	6430550D23Rik	0.08	0.180167	insignificant	0.935	63	0.855	82
chr2	156007977	156008977	6430550D23Rik	0.0181473	0.250213	insignificant	0.221429	1192	0.203281	1761
chr13	99412826	99413826	6430562O15Rik	0.21	0.0030772	hypomethylated	0.788	81	0.578	89
chr9	107339639	107340639	6430571L13Rik	-0.00666667	0.769914	insignificant	0.198333	779	0.205	1074
chr6	55395886	55396886	6430584L05Rik	0.015	1	insignificant	0.81	24	0.795	47
chr1	88269408	88270408	6430706D22Rik	0.318262	2.74924e-10	hypomethylated	0.8835	503	0.565238	659
chr2	29252993	29253993	6530402F18Rik	-0.0117353	0.62888	insignificant	0.141765	493	0.1535	791
chr17	9168022	9169022	6530411M01Rik	0.0288889	0.65805	insignificant	0.162222	67	0.133333	106
chrX	50635258	50636258	6720401G13Rik	-0.0559441	0.452965	insignificant	0.267692	112	0.323636	102
chr14	48445351	48446351	6720456H20Rik	-0.0025	1	insignificant	0.0475	382	0.05	428
chr1	20890473	20891473	6720483E21Rik	0.00199901	0.862257	insignificant	0.128961	1988	0.126962	2977
chr13	62624182	62625182	6720489N17Rik	0.055	1	insignificant	0.555	38	0.5	12
chr2	152414586	152415586	6820408C15Rik	0.0163736	0.461131	insignificant	0.0571429	298	0.0407692	336
chr8	20297432	20298432	6820431F20Rik	0.0620833	0.103175	insignificant	0.585	280	0.522917	535
chr8	31366748	31367748	7420700N18Rik	0.236667	0.0760687	insignificant	0.856667	22	0.62	38
chr12	11046812	11047812	7420701I03Rik	0.25	0.0573424	insignificant	0.695	21	0.445	34
chr15	85503227	85504227	7530416G11Rik	0.15	0.622678	insignificant	0.83	6	0.68	15
chr1	150099766	150100766	7530420F21Rik	-0.0356842	0.148311	insignificant	0.118	368	0.153684	431
chr9	34041370	34042370	7630403G23Rik	0.368333	0.0106516	stronglyHypomethylated	0.845	20	0.476667	22
chr2	148781008	148782008	8030411F24Rik	0.035	1	insignificant	0.8	10	0.765	30
chr5	52619011	52620011	8030423F21Rik	0.336667	0.0194727	stronglyHypomethylated	1	13	0.663333	27
chr13	70881947	70882947	8030423J24Rik	0.207	0.000316933	hypomethylated	0.905	96	0.698	102
chr18	77714010	77715010	8030462N17Rik	-0.00784785	0.297913	insignificant	0.0725225	2295	0.0803704	3002
chr11	85719744	85720744	8430403D17Rik	0.07	0.73838	insignificant	0.57	15	0.5	22
chr6	116649683	116650683	8430408G22Rik	-0.0164286	0.882062	insignificant	0.588571	78	0.605	120
chr6	87912975	87913975	8430410A17Rik	0.0791228	0.0522649	insignificant	0.255789	167	0.176667	271
chr6	135196986	135197986	8430419L09Rik	0.01375	0.421197	insignificant	0.165417	855	0.151667	1154
chr18	14231305	14232305	8430422H06Rik	0.43	8.87889e-05	stronglyHypomethylated	0.825	37	0.395	42
chr15	81251862	81252862	8430426J06Rik	0.279242	1.69704e-10	hypomethylated	0.900909	183	0.621667	322
chr15	81247971	81248971	8430426J06Rik	-0.166389	0.0322358	hypermethylated	0.377778	67	0.544167	113
chr2	153444479	153445479	8430427H17Rik	-0.0332258	0.0534264	insignificant	0.0632258	440	0.0964516	776
chr2	153529971	153530971	8430427H17Rik	0.0216577	0.0677927	insignificant	0.157333	1553	0.135676	2268
chr11	3451436	3452436	8430429K09Rik	0.00123123	0.931565	insignificant	0.110556	2365	0.109324	3356
chr11	3451471	3452471	8430429K09Rik	0.00123123	0.931565	insignificant	0.110556	2365	0.109324	3356
chr11	3451482	3452482	8430429K09Rik	0.00123123	0.931565	insignificant	0.110556	2365	0.109324	3356
chr4	7559687	7560687	8430436N08Rik	-0.04	0.774162	insignificant	0.155	52	0.195	36
chr2	72702509	72703509	8430437L04Rik	0.119286	0.013503	hypomethylated	0.835714	176	0.716429	141
chr17	14977863	14978863	9030025P20Rik	0	1	insignificant	0	40	0	24
chr16	30039479	30040479	9030404E10Rik	0.41	0.0472161	stronglyHypomethylated	0.91	11	0.5	20
chr10	43173703	43174703	9030612E09Rik	-0.00625043	0.455651	insignificant	0.104536	2525	0.110787	3738
chr12	100778122	100779122	9030617O03Rik	0.0426667	0.424491	insignificant	0.316	135	0.273333	132
chr12	24097269	24098269	9030624G23Rik	0.0541667	0.00297386	hypomethylated	0.159444	556	0.105278	831
chr7	118739270	118740270	9030624J02Rik	-0.135	0.120714	insignificant	0.39	54	0.525	87
chr17	40880558	40881558	9130008F23Rik	-0.00962121	1	insignificant	0.115833	91	0.125455	141
chr19	45998488	45999488	9130011E15Rik	-0.00858762	0.57087	insignificant	0.102703	882	0.11129	1241
chr12	35695118	35696118	9130015A21Rik	0.217857	7.6544e-05	hypomethylated	0.932857	86	0.715	122
chr10	79820020	79821020	9130017N09Rik	0.225	0.0787743	insignificant	1	16	0.775	32
chr6	54430221	54431221	9130019P16Rik	0.191	4.28834e-05	hypomethylated	0.85	143	0.659	209
chr7	128238031	128239031	9130023H24Rik	0.0199714	0.0428988	hypomethylated	0.0985714	1602	0.0786	1693
chr1	56970468	56971468	9130024F11Rik	0.0444799	0.0327895	hypomethylated	0.133939	456	0.0894595	545
chr3	91090805	91091805	9130204L05Rik	0.2	1	insignificant	0.2	5	0	5
chr4	114908288	114909288	9130206I24Rik	0.000183537	1	insignificant	0.0765101	3261	0.0763265	3874
chr6	72042528	72043528	9130221F21Rik	0.4	0.444444	insignificant	1	5	0.6	5
chr5	66004285	66005285	9130230L23Rik	0.120818	0.0424559	hypomethylated	0.781818	142	0.661	104
chr15	58034294	58035294	9130401M01Rik	0.0288199	0.361702	insignificant	0.301429	317	0.272609	401
chr1	181050236	181051236	9130409I23Rik	0.42125	1.08843e-06	stronglyHypomethylated	0.865	44	0.44375	128
chr11	51084086	51085086	9230009I02Rik	0.335	3.0366e-05	stronglyHypomethylated	0.785	71	0.45	84
chr10	110599649	110600649	9230102K24Rik	0.2	0.037389	hypomethylated	0.575	84	0.375	55
chr2	9889540	9890540	9230102O04Rik	0.00413333	0.896636	insignificant	0.107333	314	0.1032	311
chr2	148850934	148851934	9230104L09Rik	0.39	0.102302	insignificant	0.72	14	0.33	9
chr10	120388522	120389522	9230105E05Rik	0.0621429	0.224517	insignificant	0.61	180	0.547857	222
chr14	34522801	34523801	9230112D13Rik	0.191	2.51459e-10	hypomethylated	0.866	568	0.675	630
chr9	60545882	60546882	9230112J17Rik	0.38	6.39512e-07	stronglyHypomethylated	1	48	0.62	45
chr5	52189680	52190680	9230114K14Rik	-0.00210789	0.856114	insignificant	0.0888496	1384	0.0909574	2090
chr9	51875885	51876885	9230115E21Rik	0.1825	0.0476447	hypomethylated	0.925	47	0.7425	44
chr1	136415519	136416519	9230116N13Rik	0.00836818	0.570385	insignificant	0.0937736	858	0.0854054	1031
chr15	98566323	98567323	9330020H09Rik	-0.0117436	0.708367	insignificant	0.0769231	154	0.0886667	210
chr13	80963073	80964073	9330111N05Rik	0.0605882	0.00832786	hypomethylated	0.333529	799	0.272941	836
chr18	54610743	54611743	9330117O12Rik	-0.0128571	0.902432	insignificant	0.537143	123	0.55	146
chr8	122442655	122443655	9330133O14Rik	0.0216866	0.194084	insignificant	0.194878	999	0.173191	1338
chr12	69196210	69197210	9330151L19Rik	0.00878431	0.389949	insignificant	0.120784	1619	0.112	2334
chr6	36388234	36389234	9330158H04Rik	-0.0269474	0.231375	insignificant	0.152	571	0.178947	733
chr10	29210642	29211642	9330159F19Rik	0	1	insignificant	0	20	0	14
chr9	88858801	88859801	9330159M07Rik	-0.00297872	0.842267	insignificant	0.0965957	1095	0.0995745	1531
chr9	88858870	88859870	9330159M07Rik	-0.00297872	0.842267	insignificant	0.0965957	1095	0.0995745	1531
chr13	24936400	24937400	9330162012Rik	0.06	0.0255462	hypomethylated	0.257097	467	0.197097	587
chr1	188008990	188009990	9330162B11Rik	0.188333	0.181597	insignificant	0.833333	22	0.645	62
chr8	94435103	94436103	9330175E14Rik	0.177333	1.39789e-05	hypomethylated	0.944	119	0.766667	277
chr1	51333779	51334779	9330175M20Rik	0.00544444	0.916172	insignificant	0.176	265	0.170556	385
chr3	155975353	155976353	9330178D15Rik	0.095	0.778941	insignificant	0.415	37	0.32	21
chr6	127148388	127149388	9330179D12Rik	0.115	0.0815997	insignificant	0.115	24	0	30
chr6	127148625	127149625	9330179D12Rik	-0.0032684	0.880534	insignificant	0.0480952	453	0.0513636	466
chr5	9265192	9266192	9330182L06Rik	0.00245283	0.860558	insignificant	0.0611321	983	0.0586792	1397
chr15	40133364	40134364	9330182O14Rik	0.303333	4.26749e-06	hypomethylated	0.773333	105	0.47	131
chr14	105588548	105589548	9330188P03Rik	0.21	0.000158296	hypomethylated	0.614167	178	0.404167	168
chr2	158361509	158362509	9430008C03Rik	0.211607	0.000587788	hypomethylated	0.26875	99	0.0571429	59
chr2	158361522	158362522	9430008C03Rik	0.22	0.0017928	hypomethylated	0.286667	90	0.0666667	48
chr15	93927111	93928111	9430014N10Rik	0.174464	4.03069e-06	hypomethylated	0.965714	180	0.79125	106
chr4	156108997	156109997	9430015G10Rik	0.00520934	0.714757	insignificant	0.083913	701	0.0787037	943
chr1	57405547	57406547	9430016H08Rik	0.0351705	0.0506945	insignificant	0.226739	859	0.191569	1314
chr2	75444179	75445179	9430019J16Rik	0.01	1	insignificant	0.75	16	0.74	40
chr2	162660162	162661162	9430021M05Rik	0.0104122	0.163907	insignificant	0.0919444	2483	0.0815323	3682
chr15	101283300	101284300	9430023L20Rik	0.0152083	0.130118	insignificant	0.100417	1598	0.0852083	1970
chr9	88599243	88600243	9430037G07Rik	-0.00309524	0.876471	insignificant	0.0992857	934	0.102381	888
chr7	137410756	137411756	9430038I01Rik	0.59625	1.07375e-10	stronglyHypomethylated	0.77875	75	0.1825	70
chr1	92950590	92951590	9430060I03Rik	0.0748611	0.109344	insignificant	0.66375	159	0.588889	311
chr6	53286294	53287294	9430076C15Rik	0.024	0.286242	insignificant	0.195	596	0.171	754
chr18	54421294	54422294	9430076G02Rik	0.0866667	0.0639628	insignificant	1	57	0.913333	39
chr13	51100727	51101727	9430083A17Rik	-0.0014754	0.822021	insignificant	0.0608187	3632	0.0622941	5174
chr8	111145498	111146498	9430091E24Rik	-0.00317619	0.757993	insignificant	0.0713	1736	0.0744762	2201
chr4	122688258	122689258	9530002B09Rik	0.125	0.214724	insignificant	0.925	47	0.8	42
chr10	117238681	117239681	9530003J23Rik	0.254028	4.36986e-07	hypomethylated	0.76625	163	0.512222	216
chr1	61377431	61378431	9530026F06Rik	0.226625	3.58939e-05	hypomethylated	0.715625	178	0.489	146
chr6	92939581	92940581	9530026P05Rik	-0.003	0.844831	insignificant	0.141667	434	0.144667	412
chrX	48285426	48286426	9530027J09Rik	0.106796	1.13257e-05	hypomethylated	0.361379	569	0.254583	921
chr5	28465983	28466983	9530036O11Rik	0.0251714	0.276269	insignificant	0.2116	507	0.186429	731
chr11	85775680	85776680	9530048J24Rik	0.05	0.387857	insignificant	0.517143	143	0.467143	214
chrX	153036628	153037628	9530051G07Rik	0.1224	0.000128835	hypomethylated	0.3544	336	0.232	523
chr8	11006849	11007849	9530052E02Rik	0.0105128	0.231126	insignificant	0.120769	2203	0.110256	3471
chr7	28128465	28129465	9530053A07Rik	0.0175	0.847339	insignificant	0.57	42	0.5525	73
chr9	122571500	122572500	9530059O14Rik	0.00573171	0.564391	insignificant	0.126341	2019	0.12061	2839
chr11	52395427	52396427	9530068E07Rik	-0.00462865	0.677132	insignificant	0.0334483	699	0.0380769	810
chr9	22410576	22411576	9530077C05Rik	0.121212	0.00825063	hypomethylated	0.166667	54	0.0454545	166
chr4	95967035	95968035	9530080O11Rik	-0.00392857	0.62678	insignificant	0.07375	2091	0.0776786	2923
chr4	95967655	95968655	9530080O11Rik	0.0671429	0.459098	insignificant	0.454286	111	0.387143	79
chr17	23748235	23749235	9530082P21Rik	-0.065	0.254658	insignificant	0	30	0.065	40
chr14	84476424	84477424	9630013A20Rik	0.194444	0.000928041	hypomethylated	0.805556	115	0.611111	118
chr1	185441819	185442819	9630028B13Rik	0.301111	1.70772e-05	hypomethylated	0.832222	86	0.531111	87
chr2	135583220	135584220	9630028H03Rik	0.255	0.165382	insignificant	0.41	22	0.155	18
chr6	127109552	127110552	9630033F20Rik	0.04	0.00115769	hypomethylated	0.135625	1302	0.095625	1432
chr2	157079265	157080265	9830001H06Rik	0.0238341	0.0461274	hypomethylated	0.121148	1198	0.0973134	1515
chr17	48146307	48147307	9830107B12Rik	0.8	0.047619	stronglyHypomethylated	0.8	5	0	5
chr3	127915170	127916170	9830132P13Rik	0.41	0.0011667	stronglyHypomethylated	0.8	34	0.39	34
chr7	42642604	42643604	9830147E19Rik	0.0355556	0.21174	insignificant	0.0711111	173	0.0355556	149
chr14	70159502	70160502	9930012K11Rik	0.166154	4.18348e-07	hypomethylated	0.425	331	0.258846	566
chr7	84086505	84087505	9930013L23Rik	-0.0159375	0.442951	insignificant	0.140313	538	0.15625	879
chr15	60821964	60822964	9930014A18Rik	0.0273684	0.458727	insignificant	0.313158	330	0.285789	374
chr19	29806009	29807009	9930021J03Rik	0.0138352	0.407414	insignificant	0.146563	810	0.132727	950
chr4	124936047	124937047	9930104L06Rik	0.00416667	0.640808	insignificant	0.0591667	922	0.055	1258
chr2	155012569	155013569	a	0.0933333	0.37451	insignificant	0.96	22	0.866667	29
chr11	69339768	69340768	A030009H04Rik	0.145833	0.167778	insignificant	0.633333	41	0.4875	70
chr1	193172468	193173468	A130010J15Rik	0.0340107	0.587392	insignificant	0.157647	149	0.123636	102
chr1	193172576	193173576	A130010J15Rik	-0.0186364	0.684269	insignificant	0.105	144	0.123636	102
chr3	103968316	103969316	A130049A11Rik	-0.00841201	0.44223	insignificant	0.100429	1257	0.108841	1898
chr19	31867760	31868760	A1cf	0.136	0.00938	hypomethylated	0.828	126	0.692	164
chr3	102261404	102262404	A230001M10Rik	0.2	0.421645	insignificant	0.6	16	0.4	10
chr17	10455215	10456215	A230009B12Rik	0.062	1	insignificant	0.5	8	0.438	35
chr1	191024350	191025350	A230020J21Rik	-0.032381	0.663259	insignificant	0.493333	128	0.525714	74
chr16	25058638	25059638	A230028O05Rik	0.000650155	1	insignificant	0.131176	833	0.130526	1469
chr10	83542940	83543940	A230046K03Rik	0.0646284	4.13178e-06	hypomethylated	0.11625	650	0.0516216	940
chr9	20867641	20868641	A230050P20Rik	0.310833	0.00441475	hypomethylated	0.9575	24	0.646667	57
chr13	59585223	59586223	A230056J06Rik	-0.000869824	0.933102	insignificant	0.104082	2624	0.104951	3585
chr7	55961530	55962530	A230056P14Rik	0.00116907	0.868052	insignificant	0.0622	2390	0.0610309	3441
chr7	61927574	61928574	A230057D06Rik	0.255	0.204499	insignificant	0.335	20	0.08	12
chr12	111405808	111406808	A230065H16Rik	0.106667	0.560746	insignificant	1	11	0.893333	37
chr14	68122751	68123751	A230070E04Rik	0.0502163	0.0729101	insignificant	0.256154	342	0.205937	584
chrX	20960675	20961675	A230072C01Rik	0.26	0.0356268	hypomethylated	0.625	36	0.365	38
chrX	20961113	20962113	A230072C01Rik	0.0645926	0.0199515	hypomethylated	0.279259	421	0.214667	562
chrX	151341879	151342879	A230072E10Rik	0.61	0.0405594	stronglyHypomethylated	0.75	8	0.14	7
chr7	59289166	59290166	A230073K19Rik	0.28	0.0896806	insignificant	0.96	19	0.68	19
chr7	40898324	40899324	A230077H06Rik	0.00732143	0.521621	insignificant	0.147143	1617	0.139821	2454
chr2	6192250	6193250	A230108P19Rik	0.1415	0.119311	insignificant	0.534	45	0.3925	137
chr6	121635172	121636172	A2m	0.0666667	1	insignificant	0.0666667	20	0	18
chr15	101224777	101225777	A330009N23Rik	0.16963	0.000282271	hypomethylated	0.3805	199	0.21087	173
chr15	101225186	101226186	A330009N23Rik	0.238974	1.0455e-05	hypomethylated	0.672308	164	0.433333	186
chr15	101224121	101225121	A330009N23Rik	0.00231969	0.852669	insignificant	0.0974074	1242	0.0950877	1889
chr5	5664232	5665232	A330021E22Rik	-0.0141667	0.831624	insignificant	0.100833	128	0.115	102
chr1	195016398	195017398	A330023F24Rik	0.666667	0.00599448	stronglyHypomethylated	0.8	5	0.133333	30
chr19	37172842	37173842	A330032B11Rik	-0.00162055	1	insignificant	0.705652	466	0.707273	498
chr13	48262623	48263623	A330033J07Rik	0.174875	0.00120986	hypomethylated	0.298	90	0.123125	144
chr14	122106974	122107974	A330035P11Rik	-0.00286587	0.675158	insignificant	0.0554198	2220	0.0582857	3097
chr19	12596566	12597566	A330040F15Rik	0.223167	0.000327937	hypomethylated	0.539	111	0.315833	143
chr9	86694441	86695441	A330041J22Rik	0.128558	2.98148e-08	hypomethylated	0.322308	606	0.19375	878
chr10	73086705	73087705	A330049N07Rik	0.2675	0.0441226	hypomethylated	0.77	25	0.5025	46
chr3	35998912	35999912	A330050B17Rik	0.185	0.0965046	insignificant	0.738333	50	0.553333	33
chr17	69438325	69439325	A330050F15Rik	-0.00551587	0.833283	insignificant	0.161429	626	0.166944	901
chr2	91236145	91237145	A330069E16Rik	-0.0603333	0.127703	insignificant	0.141333	155	0.201667	315
chr5	130384631	130385631	A330070K13Rik	-0.0361905	0.715421	insignificant	0.317143	64	0.353333	71
chr13	44216487	44217487	A330076C08Rik	0.156667	0.0030516	hypomethylated	0.981667	85	0.825	53
chr7	61982303	61983303	A330076H08Rik	0.24	0.119811	insignificant	0.87	24	0.63	16
chr18	46045260	46046260	A330093E20Rik	0.14	0.368421	insignificant	1	12	0.86	7
chr13	29015254	29016254	A330102I10Rik	0.167308	1.59717e-07	hypomethylated	0.753846	410	0.586538	469
chr13	29013413	29014413	A330102I10Rik	0.0181818	0.701029	insignificant	0.345909	238	0.327727	244
chr4	128758257	128759257	A3galt2	0.25625	8.23396e-06	hypomethylated	0.88125	115	0.625	117
chr4	153956236	153957236	A430005L14Rik	0.0229787	0.00594702	hypomethylated	0.0653191	1256	0.0423404	1770
chr5	138621858	138622858	A430033K04Rik	0.136894	0.0148964	hypomethylated	0.214167	83	0.0772727	78
chr6	8509161	8510161	A430035B10Rik	0.00173024	0.831223	insignificant	0.0748276	2058	0.0730973	3428
chr8	3352414	3353414	A430078G23Rik	0.257833	2.34347e-10	hypomethylated	0.808421	304	0.550588	231
chr15	80697610	80698610	A430088P11Rik	0.26	0.0584548	insignificant	0.6	20	0.34	39
chr13	114151592	114152592	A430090L17Rik	0.3075	1.7703e-09	hypomethylated	0.9025	156	0.595	124
chr2	44065324	44066324	A430092G05Rik	0.211667	0.044035	hypomethylated	0.946667	38	0.735	23
chr19	10739946	10740946	A430093F15Rik	0.192857	0.00189303	hypomethylated	0.65	107	0.457143	168
chr2	118762661	118763661	A430105I19Rik	0.0253333	0.556483	insignificant	0.234	200	0.208667	214
chr15	83251731	83252731	A4galt	0.0919478	0.0141314	hypomethylated	0.404348	280	0.3124	395
chr15	83251774	83252774	A4galt	0.11	0.00673828	hypomethylated	0.465	263	0.355	374
chr9	99611501	99612501	A4gnt	0.39	0.00581792	stronglyHypomethylated	0.716667	26	0.326667	27
chr2	167690207	167691207	A530013C23Rik	0.243167	0.000161595	hypomethylated	0.539	74	0.295833	258
chr12	112488447	112489447	A530016L24Rik	0.3525	0.000318014	stronglyHypomethylated	0.7625	52	0.41	53
chr13	15806242	15807242	A530046M15Rik	0.231333	0.0267555	hypomethylated	0.903333	28	0.672	82
chr18	61484607	61485607	A530050N04Rik	0.14	0.00771942	hypomethylated	0.752667	170	0.612667	149
chr6	60403707	60404707	A530053G22Rik	-0.125	0.686753	insignificant	0.55	11	0.675	16
chr13	67637753	67638753	A530054K11Rik	0.187333	0.011003	hypomethylated	0.363333	103	0.176	72
chr2	114012564	114013564	A530058N18Rik	0.0104192	0.313629	insignificant	0.104902	1548	0.0944828	2131
chr17	48167257	48168257	A530064D06Rik	0.12075	0.00210893	hypomethylated	0.852	175	0.73125	300
chr4	16163109	16164109	A530072M11Rik	0.00302854	0.728687	insignificant	0.138911	3303	0.135882	3739
chr17	32402013	32403013	A530088E08Rik	0.2775	0.0506667	insignificant	0.5825	34	0.305	21
chr13	19732951	19733951	A530099J19Rik	0.0625	0.661805	insignificant	0.5025	52	0.44	34
chr19	56813683	56814683	A630007B06Rik	0.2275	0.196833	insignificant	0.86	18	0.6325	28
chr16	14561316	14562316	A630010A05Rik	0.12	0.19451	insignificant	0.95	30	0.83	30
chr13	93093832	93094832	A630019I02Rik	0.08	0.680469	insignificant	0.87	24	0.79	19
chr15	3995038	3996038	A630020A06	-0.00269231	0.906791	insignificant	0.0742308	523	0.0769231	508
chr14	34102754	34103754	A630023A22Rik	0.08	0.772886	insignificant	0.615	25	0.535	22
chr5	110513922	110514922	A630023P12Rik	0.565	0.0230791	stronglyHypomethylated	0.83	6	0.265	16
chrX	107148453	107149453	A630033H20Rik	0.133	0.0597747	insignificant	0.718	114	0.585	76
chrX	107148614	107149614	A630033H20Rik	0.133	0.0597747	insignificant	0.718	114	0.585	76
chr10	7662370	7663370	A630066F11Rik	0.00418226	0.633093	insignificant	0.0940541	1937	0.0898718	2362
chr5	20949988	20950988	A630072M18Rik	-0.0266667	1	insignificant	0.19	29	0.216667	28
chr6	132627511	132628511	A630073D07Rik	0.0924545	0.0956329	insignificant	0.727	125	0.634545	220
chr2	170070671	170071671	A630075F10Rik	-0.126727	0.000581553	hypermethylated	0.026	124	0.152727	90
chr2	170070778	170071778	A630075F10Rik	-0.0654762	0.325372	insignificant	0.361667	111	0.427143	100
chr3	107229613	107230613	A630076J17Rik	0.3	0.361455	insignificant	0.8	10	0.5	11
chr4	43750858	43751858	A630077J23Rik	0.04	1	insignificant	0.71	7	0.67	6
chr16	98082439	98083439	A630089N07Rik	-0.00619433	1	insignificant	0.278421	247	0.284615	201
chr1	75232093	75233093	A630095N17Rik	0.103651	0.0248147	hypomethylated	0.912222	114	0.808571	120
chr1	75223654	75224654	A630095N17Rik	0.52	0.0299731	stronglyHypomethylated	0.82	11	0.3	10
chr1	88277557	88278557	A730008H23Rik	0.0421053	1.06135e-06	hypomethylated	0.157632	2645	0.115526	3859
chr18	59061380	59062380	A730017C20Rik	-0.24	0.182163	insignificant	0.145	13	0.385	42
chr2	130906396	130907396	A730017L22Rik	-0.00769382	0.351362	insignificant	0.0685882	1826	0.0762821	2686
chr6	61180810	61181810	A730020E08Rik	0.00187371	0.840742	insignificant	0.096129	1026	0.0942553	1741
chr3	121646453	121647453	A730020M07Rik	0.36	0.0069858	stronglyHypomethylated	0.525	32	0.165	28
chr2	129217968	129218968	A730036I17Rik	0.0266667	0.854362	insignificant	0.641667	68	0.615	60
chr9	62244100	62245100	A730043L09Rik	0.0260989	0.535166	insignificant	0.270714	234	0.244615	254
chrX	144152694	144153694	A730046J19Rik	0.245	0.00328251	hypomethylated	0.465	105	0.22	54
chr7	73375774	73376774	A730056A06Rik	0.0379737	0.000521858	hypomethylated	0.1285	1330	0.0905263	1960
chr4	98792767	98793767	A730085A09Rik	0.135542	2.00657e-05	hypomethylated	0.838667	303	0.703125	451
chr9	122398801	122399801	A730085K08Rik	0.105	1	insignificant	0.405	13	0.3	10
chr16	24528313	24529313	A730098P11Rik	0.208667	0.0175997	hypomethylated	0.896667	49	0.688	42
chr13	91388085	91389085	A830009L08Rik	-2.77556e-17	1	insignificant	0.18	55	0.18	29
chr5	107496744	107497744	A830010M20Rik	0.27	0.168582	insignificant	0.95	15	0.68	14
chr5	107496778	107497778	A830010M20Rik	0.27	0.168582	insignificant	0.95	15	0.68	14
chr1	11413104	11414104	A830018L16Rik	0.0730655	0.039899	hypomethylated	0.296875	294	0.22381	375
chr3	143242054	143243054	A830019L24Rik	-0.06	0.681255	insignificant	0.311429	50	0.371429	54
chrX	159531667	159532667	A830080D01Rik	0.293905	2.5601e-10	hypomethylated	0.525333	168	0.231429	331
chr13	78197016	78198016	A830082K12Rik	0.0937143	0.0162014	hypomethylated	0.275714	222	0.182	258
chr10	33995055	33996055	A830082N09Rik	0.315962	1.09148e-10	hypomethylated	0.898462	259	0.5825	267
chr19	4438322	4439322	A930001C03Rik	0	1	insignificant	0	5	0	7
chr19	4438558	4439558	A930001C03Rik	-0.01	0.607789	insignificant	0.131429	483	0.141429	712
chr16	19884274	19885274	A930003A15Rik	0.0257143	0.405164	insignificant	0.095	144	0.0692857	163
chr5	22746884	22747884	A930003O13Rik	0.07	0.596486	insignificant	0.446667	29	0.376667	27
chr2	18037741	18038741	A930004D18Rik	0.146667	0.0387375	hypomethylated	0.773333	72	0.626667	126
chr3	115888059	115889059	A930005H10Rik	-0.000506912	1	insignificant	0.0714286	452	0.0719355	536
chr3	115888120	115889120	A930005H10Rik	-0.00194743	1	insignificant	0.0806452	415	0.0825926	454
chr3	115888130	115889130	A930005H10Rik	-0.00194743	1	insignificant	0.0806452	415	0.0825926	454
chr2	103372764	103373764	A930006I01Rik	-0.0025	1	insignificant	0.56	47	0.5625	52
chr16	91464103	91465103	A930006K02Rik	0.035035	0.225215	insignificant	0.172727	253	0.137692	425
chr19	29521987	29522987	A930007I19Rik	0.000824176	0.866623	insignificant	0.0756593	5157	0.0748352	8339
chr10	115568985	115569985	A930009A15Rik	0.187917	0.000575877	hypomethylated	0.81125	157	0.623333	133
chr5	99729060	99730060	A930011G23Rik	-0.0230909	0.631314	insignificant	0.0909091	108	0.114	78
chr14	64587114	64588114	A930011O12Rik	0.0308308	0.0448455	hypomethylated	0.1416	718	0.110769	1227
chr18	44660664	44661664	A930012L18Rik	-0.00656085	0.852465	insignificant	0.126296	426	0.132857	636
chr17	35993503	35994503	A930015D03Rik	-0.025	0.304591	insignificant	0.04	244	0.065	230
chr7	19421417	19422417	A930016O22Rik	0.0883333	0.112617	insignificant	0.948333	92	0.86	82
chr2	104121768	104122768	A930018P22Rik	0	1	insignificant	0	119	0	114
chr2	146258285	146259285	A930019D19Rik	0.34	0.0227103	stronglyHypomethylated	0.825	22	0.485	30
chr5	122988353	122989353	A930024E05Rik	-0.00642553	0.612549	insignificant	0.084	1026	0.0904255	1426
chr19	52922180	52923180	AA387883	0.0286957	0.274108	insignificant	0.295652	630	0.266957	719
chr17	33980491	33981491	AA388235	0.165	0.018954	hypomethylated	0.165	48	0	32
chrX	12935872	12936872	AA414768	0.1225	0.237399	insignificant	0.8325	39	0.71	58
chr4	119538769	119539769	AA415398	0.00575641	0.383531	insignificant	0.0902564	3315	0.0845	5108
chr11	83290698	83291698	AA465934	0.110223	5.6248e-05	hypomethylated	0.270937	479	0.160714	430
chr10	39899238	39900238	AA474331	0.00142857	0.950019	insignificant	0.331429	482	0.33	710
chr2	25332571	25333571	AA543186	-0.053775	0.00411817	hypermethylated	0.1456	789	0.199375	934
chr6	10974378	10975378	AA545190	0.224	0.00258683	hypomethylated	0.692	91	0.468	90
chr1	34636210	34637210	AA619741	0.28	0.000137226	hypomethylated	0.6775	78	0.3975	119
chr1	130730975	130731975	AA986860	0.095	0.720086	insignificant	0.68	28	0.585	12
chr13	67609707	67610707	AA987161	0.325333	3.87625e-05	hypomethylated	0.453333	68	0.128	58
chr15	102350759	102351759	Aaas	-0.0461111	0.0734572	insignificant	0.0738889	327	0.12	226
chr5	125474872	125475872	Aacs	0.0294286	0.206133	insignificant	0.165714	536	0.136286	562
chr3	60030787	60031787	Aadac	0.31375	5.03859e-09	hypomethylated	0.8175	180	0.50375	133
chr4	144463756	144464756	Aadacl3	0.0775	0.299666	insignificant	0.705	71	0.6275	165
chr8	60505123	60506123	Aadat	0.327429	1.56427e-10	hypomethylated	0.736	165	0.408571	249
chr13	64312710	64313710	Aaed1	0	1	insignificant	0	110	0	125
chr9	63601654	63602654	Aagab	0.0312903	0.0103141	hypomethylated	0.16	1507	0.12871	1903
chr6	86848516	86849516	Aak1	0.00276437	0.858457	insignificant	0.067931	860	0.0651667	1245
chr7	97579497	97580497	Aamdc	-8.25826e-05	1	insignificant	0.0919444	1375	0.092027	1978
chr1	74284738	74285738	Aamp	0.0153001	0.19752	insignificant	0.109385	1002	0.0940845	1502
chr11	116592686	116593686	Aanat	0.255	0.285163	insignificant	0.565	16	0.31	16
chr2	156546575	156547575	Aar2	0.065915	0.079053	insignificant	0.149444	152	0.0835294	168
chr15	52039106	52040106	Aard	0.159071	0.00418017	hypomethylated	0.401176	130	0.242105	180
chr8	111032841	111033841	Aars	0.124968	1.99987e-06	hypomethylated	0.569211	630	0.444242	836
chr17	45505840	45506840	Aars2	0.0333478	0.000138783	hypomethylated	0.039	321	0.00565217	617
chr11	101417433	101418433	Aarsd1	0.2165	0.0679339	insignificant	0.574	41	0.3575	36
chr5	76905514	76906514	Aasdh	0	1	insignificant	0.25	30	0.25	72
chr9	4309494	4310494	Aasdhppt	0.00946432	0.335433	insignificant	0.130149	2022	0.120685	2924
chr11	84513501	84514501	Aatf	-0.0136477	0.159385	insignificant	0.0698734	1467	0.0835211	2023
chr11	120047145	120048145	Aatk	0.1825	0.000526049	hypomethylated	0.715	149	0.5325	193
chr11	120041781	120042781	Aatk	0.333214	0.00469139	stronglyHypomethylated	0.6575	26	0.324286	69
chr15	100352199	100353199	AB099516	0.122083	0.000224358	hypomethylated	0.903333	214	0.78125	354
chr9	21525176	21526176	AB124611	-0.121667	0.449907	insignificant	0.733333	24	0.855	15
chr16	8512428	8513428	Abat	0.0131092	0.537757	insignificant	0.153824	599	0.140714	765
chr4	53159895	53160895	Abca1	-0.00325	0.875879	insignificant	0.1	828	0.10325	972
chr1	71414910	71415910	Abca12	0.015	0.815487	insignificant	0.86	101	0.845	57
chr7	120202963	120203963	Abca14	-0.0648333	0.082691	insignificant	0.316	295	0.380833	349
chr7	120327683	120328683	Abca15	0.277333	0.00448552	hypomethylated	0.773333	40	0.496	67
chr7	120420700	120421700	Abca16	0.205	0.0608912	insignificant	0.79	67	0.585	24
chr17	24347252	24348252	Abca17	0.432381	2.55664e-06	stronglyHypomethylated	0.675714	95	0.243333	48
chr2	25427673	25428673	Abca2	-0.00438596	0.66118	insignificant	0.0835088	1757	0.0878947	2654
chr17	24351045	24352045	Abca3	-0.000595268	1	insignificant	0.0703636	711	0.0709589	1382
chr3	122043459	122044459	Abca4	0.07625	0.0149494	hypomethylated	0.46	397	0.38375	687
chr11	110337716	110338716	Abca5	0.0123529	0.355991	insignificant	0.0735294	616	0.0611765	1051
chr11	110251776	110252776	Abca6	0.114444	0.0407315	hypomethylated	0.564444	167	0.45	175
chr10	79996614	79997614	Abca7	-0.00943396	0.504122	insignificant	0.168679	1230	0.178113	1418
chr8	123983122	123984122	Abcb10	0.00324324	0.889188	insignificant	0.171351	615	0.168108	899
chr2	69342616	69343616	Abcb11	0.213333	0.00400741	hypomethylated	0.91	61	0.696667	45
chr5	8659091	8660091	Abcb1a	0.07	0.734901	insignificant	0.2475	24	0.1775	28
chr5	8797146	8798146	Abcb1b	0.015	0.819434	insignificant	0.25	50	0.235	52
chr5	8892720	8893720	Abcb4	0.0025641	0.753145	insignificant	0.0348718	571	0.0323077	661
chr12	118966421	118967421	Abcb5	0.0583333	0.454631	insignificant	0.633333	120	0.575	77
chr1	75180283	75181283	Abcb6	0.115	0.0308403	hypomethylated	0.359	120	0.244	211
chrX	104413846	104414846	Abcb7	0.000416667	1	insignificant	0.26375	285	0.263333	478
chr5	24393155	24394155	Abcb8	0.210357	7.94734e-05	hypomethylated	0.802857	117	0.5925	244
chr5	124095798	124096798	Abcb9	0.0324306	0.0245414	hypomethylated	0.172222	996	0.139792	1589
chr16	14360557	14361557	Abcc1	0.0529048	0.121388	insignificant	0.179333	218	0.126429	255
chr17	46325766	46326766	Abcc10	-0.17	1	insignificant	0.83	6	1	5
chr17	46328023	46329023	Abcc10	-0.00480769	0.716848	insignificant	0.06	1060	0.0648077	1009
chr8	86566590	86567590	Abcc12	0.166333	0.00034592	hypomethylated	0.881	129	0.714667	171
chr19	43781307	43782307	Abcc2	-0.1425	0.349542	insignificant	0.6425	44	0.785	14
chr11	94392976	94393976	Abcc3	0.15475	0.0158814	hypomethylated	0.62875	95	0.474	181
chr14	118676931	118677931	Abcc4	0.0225	0.849819	insignificant	0.6375	50	0.615	72
chr14	118706219	118707219	Abcc4	0.00519941	0.77248	insignificant	0.17629	970	0.171091	1121
chr16	20426394	20427394	Abcc5	0.00378378	0.776043	insignificant	0.153243	1404	0.149459	2267
chr7	46030286	46031286	Abcc6	0.161667	0.0575176	insignificant	0.728333	84	0.566667	67
chr7	46180033	46181033	Abcc8	0.0121429	0.697242	insignificant	0.137143	213	0.125	337
chr6	142702274	142703274	Abcc9	0.018956	0.750363	insignificant	0.313571	202	0.294615	216
chrX	73715596	73716596	Abcd1	0.140414	0.000759869	hypomethylated	0.286296	269	0.145882	169
chr15	91191807	91192807	Abcd2	0	1	insignificant	0	60	0	22
chr3	121815215	121816215	Abcd3	-0.000140845	1	insignificant	0.0794366	1904	0.0795775	2956
chr12	84617466	84618466	Abcd4	0.056875	0.11031	insignificant	0.330625	360	0.27375	386
chr8	79711740	79712740	Abce1	0.00624777	0.641843	insignificant	0.0738235	456	0.0675758	726
chr17	35969750	35970750	Abcf1	0.0314835	0.361274	insignificant	0.110769	167	0.0792857	195
chr5	24577467	24578467	Abcf2	-0.00666667	0.714836	insignificant	0.102667	604	0.109333	655
chr16	20547602	20548602	Abcf3	0.277222	9.08716e-09	hypomethylated	0.408889	151	0.131667	181
chr17	31056693	31057693	Abcg1	0.0441176	0.115953	insignificant	0.201765	309	0.157647	617
chr6	58595671	58596671	Abcg2	-0.075	0.196627	insignificant	0.125	95	0.2	68
chr5	104982717	104983717	Abcg3	0.342	4.0397e-09	stronglyHypomethylated	0.718	229	0.376	111
chr9	44288244	44289244	Abcg4	-0.0211282	0.343662	insignificant	0.0723333	344	0.0934615	365
chr5	30949065	30950065	Abhd1	-0.03625	0.77414	insignificant	0.10375	48	0.14	65
chr5	30949105	30950105	Abhd1	0.000142857	1	insignificant	0.188	65	0.187857	100
chr16	45742955	45743955	Abhd10	7.90514e-05	1	insignificant	0.0882609	439	0.0881818	508
chr5	135008151	135009151	Abhd11	0.0255692	0.0394934	hypomethylated	0.130172	1095	0.104603	1737
chr5	135008298	135009298	Abhd11	0.0218254	0.0765623	insignificant	0.126429	1082	0.104603	1737
chr5	135008455	135009455	Abhd11	0.0115769	0.298718	insignificant	0.0980769	1006	0.0865	1679
chr2	150904731	150905731	Abhd12	0.0419251	0.0133243	hypomethylated	0.126471	649	0.0845455	733
chr12	70153170	70154170	Abhd12b	0.16	0.277213	insignificant	0.565	32	0.405	23
chr8	9976716	9977716	Abhd13	-0.0025	1	insignificant	0.3175	51	0.32	53
chr9	106447678	106448678	Abhd14a	-0.0329121	0.297522	insignificant	0.0678571	261	0.100769	191
chr9	106447639	106448639	Abhd14b	-0.0257143	0.386415	insignificant	0.0678571	261	0.0935714	197
chr11	77514116	77515116	Abhd15	-0.00224806	0.881763	insignificant	0.144419	1412	0.146667	1934
chr17	35088290	35089290	Abhd16a	0.11478	0.0621508	insignificant	0.307857	95	0.193077	145
chr2	181492205	181493205	Abhd16b	-0.17	1	insignificant	0.43	7	0.6	5
chr7	79272265	79273265	Abhd2	0.04925	0.185985	insignificant	0.19625	166	0.147	273
chr18	10706696	10707696	Abhd3	-0.00364024	0.88099	insignificant	0.10075	771	0.10439	1288
chr14	54258231	54259231	Abhd4	0.118867	6.32301e-06	hypomethylated	0.277143	501	0.158276	470
chr14	54253128	54254128	Abhd4	-0.0105072	0.168876	insignificant	0.0670313	2039	0.0775385	2989
chr9	122350615	122351615	Abhd5	-0.00740426	0.638784	insignificant	0.076	681	0.0834043	871
chr14	8001901	8002901	Abhd6	-0.00333333	0.812254	insignificant	0.0633333	216	0.0666667	99
chr8	71463657	71464657	Abhd8	0.00904762	0.730312	insignificant	0.06	290	0.0509524	376
chr2	23040240	23041240	Abi1	0.298545	2.39953e-05	hypomethylated	0.424545	116	0.126	66
chr1	60408618	60409618	Abi2	0.00574324	0.697612	insignificant	0.1125	1041	0.106757	1485
chr16	56476845	56477845	Abi3bp	0.025	1	insignificant	0.11	18	0.085	12
chr2	31758944	31759944	Abl1	0.0754167	5.98896e-06	hypomethylated	0.162667	663	0.08725	910
chr2	31687555	31688555	Abl1	0.0189962	0.142375	insignificant	0.140455	1253	0.121458	1556
chr1	156557786	156558786	Abl2	0.0102123	0.589134	insignificant	0.116957	593	0.106744	647
chr19	57216032	57217032	Ablim1	0.0999331	0.0185094	hypomethylated	0.576087	306	0.476154	263
chr19	57119009	57120009	Ablim1	-0.0483333	0.407952	insignificant	0.203333	130	0.251667	88
chr19	57197492	57198492	Ablim1	0.0309043	0.161076	insignificant	0.231304	530	0.2004	920
chr5	35756879	35757879	Ablim2	-0.0025576	0.872984	insignificant	0.0735714	854	0.076129	1628
chr18	61911824	61912824	Ablim3	-0.00222222	1	insignificant	0.0505556	199	0.0527778	263
chr18	61911852	61912852	Ablim3	0.00333333	1	insignificant	0.151667	67	0.148333	89
chr6	48894254	48895254	Abp1	0.275	0.0575339	insignificant	0.86	34	0.585	14
chr6	48903985	48904985	Abp1	0.0558333	0.472274	insignificant	0.698333	58	0.6425	86
chr11	76577727	76578727	Abr	0.226667	0.0116726	hypomethylated	0.89	43	0.663333	64
chr11	76509419	76510419	Abr	0.123095	0.0846794	insignificant	0.871667	55	0.748571	152
chr11	76571374	76572374	Abr	0.0097619	0.534077	insignificant	0.128333	728	0.118571	1494
chr15	41869720	41870720	Abra	0	1	insignificant	0.36	14	0.36	14
chr10	18023252	18024252	Abracl	0.199167	2.42893e-06	hypomethylated	0.7225	216	0.523333	378
chr13	23423866	23424866	Abt1	0.00591724	0.736563	insignificant	0.0455172	375	0.0396	497
chr6	88841935	88842935	Abtb1	0.0027546	0.67658	insignificant	0.0694488	3045	0.0666942	4660
chr2	103565309	103566309	Abtb2	0.0187931	0.492608	insignificant	0.165	312	0.146207	554
chr9	119340293	119341293	Acaa1a	-0.0274056	0.0402473	hypermethylated	0.108364	1216	0.135769	1343
chr9	119157093	119158093	Acaa1b	0.16	0.263524	insignificant	0.62	19	0.46	35
chr18	74778211	74779211	Acaa2	-0.0582251	0.0381015	hypermethylated	0.122727	309	0.180952	412
chr11	84194437	84195437	Acaca	0.42	0.000459833	stronglyHypomethylated	1	22	0.58	29
chr5	114164517	114165517	Acacb	0.121964	0.161886	insignificant	0.805714	65	0.68375	65
chr5	121660510	121661510	Acad10	-0.00283784	0.802739	insignificant	0.0804054	1345	0.0832432	2308
chr9	104062702	104063702	Acad11	-0.00289247	0.781792	insignificant	0.0867742	1567	0.0896667	2823
chr5	121618938	121619938	Acad12	0.0307692	0.0121698	hypomethylated	0.121538	1218	0.0907692	1369
chr9	26999549	27000549	Acad8	-0.0489011	0.0141588	hypermethylated	0.0257143	232	0.0746154	252
chr3	36064999	36065999	Acad9	-0.003125	1	insignificant	0.059375	282	0.0625	271
chr1	66863309	66864309	Acadl	0.00198718	0.923388	insignificant	0.0794872	606	0.0775	983
chr3	153944643	153945643	Acadm	0.0379167	0.0864078	insignificant	0.182917	538	0.145	694
chr5	115119346	115120346	Acads	-0.0779464	0.0254789	hypermethylated	0.231429	294	0.309375	400
chr7	131409600	131410600	Acadsb	-0.00333333	0.710469	insignificant	0.092963	1769	0.0962963	2490
chr11	70015428	70016428	Acadvl	0.300909	1.51874e-08	hypomethylated	0.624545	153	0.323636	199
chr7	79052482	79053482	Acan	0.016202	0.243292	insignificant	0.111296	697	0.0950943	1290
chr16	31201238	31202238	Acap2	0.0812121	0.000193603	hypomethylated	0.16	389	0.0787879	507
chr4	155890874	155891874	Acap3	0.00475	0.715747	insignificant	0.146	1228	0.14125	1941
chr17	12960725	12961725	Acat2	0.124	0.181682	insignificant	0.584	57	0.46	93
chr17	12940396	12941396	Acat3	0.0213043	0.326469	insignificant	0.201304	572	0.18	791
chr1	180725042	180726042	Acbd3	-0.00615385	0.753269	insignificant	0.0766667	508	0.0828205	775
chr11	103100687	103101687	Acbd4	0.0175553	0.217476	insignificant	0.133696	904	0.11614	1405
chr2	23067200	23068200	Acbd5	-0.00369091	0.926563	insignificant	0.145909	377	0.1496	607
chr2	23068071	23069071	Acbd5	-0.0178927	0.242834	insignificant	0.114898	770	0.132791	962
chr1	155557119	155558119	Acbd6	0	1	insignificant	0	45	0	79
chr2	3335167	3336167	Acbd7	0.19125	0.0723375	insignificant	0.4	41	0.20875	62
chr2	93849776	93850776	Accs	-0.00496949	0.824577	insignificant	0.139355	656	0.144324	882
chr2	93869157	93870157	Accsl	0.187333	0.00949096	hypomethylated	0.833333	68	0.646	82
chr8	105701095	105702095	Acd	-0.0282038	0.00906874	hypermethylated	0.0673134	1172	0.0955172	1507
chr11	105966944	105967944	Ace	0.139881	0.000335719	hypomethylated	0.334074	222	0.194194	296
chr11	105974207	105975207	Ace	0.181667	0.00286504	hypomethylated	0.911667	57	0.73	241
chrX	164139479	164140479	Ace2	-0.08	0.727061	insignificant	0.23	21	0.31	19
chr11	105993674	105994674	Ace3	0.275354	9.31198e-07	hypomethylated	0.884444	96	0.609091	184
chr17	56982126	56983126	Acer1	0.366	9.96719e-10	stronglyHypomethylated	0.928	111	0.562	89
chr4	86873413	86874413	Acer2	0.0794714	0.000261663	hypomethylated	0.2184	508	0.138929	777
chr7	98309527	98310527	Acer3	0.0270833	0.0685223	insignificant	0.113333	704	0.08625	1007
chr5	137287276	137288276	Ache	-0.00323116	0.931008	insignificant	0.128148	460	0.131379	814
chr14	54653701	54654701	Acin1	0.1	0.529231	insignificant	1	9	0.9	17
chr14	54686931	54687931	Acin1	0.0535714	0.23082	insignificant	0.26	169	0.206429	239
chr11	100528000	100529000	Acly	0.00625	0.807951	insignificant	0.138333	632	0.132083	674
chr1	127728412	127729412	Acmsd	0.245	2.35356e-05	hypomethylated	0.9075	101	0.6625	88
chr6	6955017	6956017	Acn9	0.0987142	2.02072e-09	hypomethylated	0.248148	976	0.149434	1461
chr4	49408151	49409151	Acnat2	0.22	0.201368	insignificant	0.745	31	0.525	17
chr4	40142264	40143264	Aco1	0	1	insignificant	0	95	0	142
chr15	81871462	81872462	Aco2	0.0361404	0.0427281	hypomethylated	0.171667	767	0.135526	957
chr12	84008501	84009501	Acot1	-0.17	0.0548869	insignificant	0.5	91	0.67	53
chr15	20666750	20667750	Acot10	0.19875	1.86853e-07	hypomethylated	0.93	177	0.73125	210
chr4	106799831	106800831	Acot11	0.0446053	0.123017	insignificant	0.262105	367	0.2175	652
chr13	91740520	91741520	Acot12	-0.048254	0.189298	insignificant	0.202857	238	0.251111	329
chr13	24831489	24832489	Acot13	-0.00542682	0.325802	insignificant	0.0537795	3055	0.0592063	5193
chr12	83986860	83987860	Acot2	0.02025	0.498004	insignificant	0.1265	266	0.10625	251
chr12	84037378	84038378	Acot4	0.3825	0.00027075	stronglyHypomethylated	0.745	43	0.3625	60
chr12	84068324	84069324	Acot5	0.1555	0.0101365	hypomethylated	0.623	140	0.4675	153
chr12	84099653	84100653	Acot6	-0.0533333	0.627721	insignificant	0.57	23	0.623333	73
chr4	152177099	152178099	Acot7	0.0167642	0.0180521	hypomethylated	0.0820833	2017	0.0653191	3721
chr4	152185133	152186133	Acot7	-0.0536364	0.307949	insignificant	0.166364	118	0.22	190
chr4	152198843	152199843	Acot7	0.56	0.000256822	stronglyHypomethylated	0.91	22	0.35	20
chr2	164804881	164805881	Acot8	0.0264444	0.188325	insignificant	0.152	600	0.125556	637
chrX	155261499	155262499	Acot9	0.0680952	0.233216	insignificant	0.316429	152	0.248333	130
chr11	116199045	116200045	Acox1	0.0425914	0.0936722	insignificant	0.225294	441	0.182703	703
chr5	35582059	35583059	Acox3	-0.0022	0.882379	insignificant	0.0846	1082	0.0868	1242
chr2	127853627	127854627	Acoxl	0.264048	0.000831396	hypomethylated	0.868333	69	0.604286	69
chr12	30911612	30912612	Acp1	-0.0385714	0.32755	insignificant	0.0814286	133	0.12	146
chr2	91201911	91202911	Acp2	0.00625	0.90202	insignificant	0.13125	224	0.125	439
chr9	22131865	22132865	Acp5	0.110082	2.89266e-05	hypomethylated	0.418929	590	0.308846	818
chr9	22135746	22136746	Acp5	0.143333	0.0463915	hypomethylated	0.74	67	0.596667	98
chr9	22130598	22131598	Acp5	0.0927273	0.113108	insignificant	0.462727	139	0.37	188
chr3	97157776	97158776	Acp6	0.01325	0.581839	insignificant	0.0653333	260	0.0520833	266
chr9	96889422	96890422	Acpl2	-0.0045	0.634428	insignificant	0.10575	1903	0.11025	2860
chr9	104337722	104338722	Acpp	0.271234	5.27706e-05	hypomethylated	0.562143	135	0.290909	96
chr7	44257204	44258204	Acpt	0.255397	0.000408277	hypomethylated	0.724286	94	0.468889	99
chr15	89567325	89568325	Acr	0.01	1	insignificant	0.94	22	0.93	16
chr6	125048926	125049926	Acrbp	0.212	0.00348733	hypomethylated	0.828	70	0.616	99
chr11	94601786	94602786	Acsf2	0.104696	0.000259965	hypomethylated	0.278696	362	0.174	527
chr8	122774504	122775504	Acsf3	-0.00863636	0.659921	insignificant	0.104091	565	0.112727	796
chr8	46470041	46471041	Acsl1	-0.06	0.590843	insignificant	0.435	66	0.495	57
chr1	78656824	78657824	Acsl3	0.038	0.0566695	insignificant	0.166333	568	0.128333	736
chrX	142390535	142391535	Acsl4	0.001	1	insignificant	0.48	115	0.479	125
chr19	55252368	55253368	Acsl5	0.0973182	0.00412151	hypomethylated	0.411818	375	0.3145	485
chr11	54302823	54303823	Acsl6	0.0625	0.432447	insignificant	0.71	85	0.6475	99
chr11	54303203	54304203	Acsl6	0.00116279	0.949908	insignificant	0.122558	1038	0.121395	1379
chr7	119616827	119617827	Acsm1	0.411667	0.000155792	stronglyHypomethylated	0.775	33	0.363333	52
chr7	119553339	119554339	Acsm2	0.135	0.225125	insignificant	0.605	72	0.47	38
chr7	119560707	119561707	Acsm2	0.245	0.606467	insignificant	0.8	5	0.555	16
chr7	119759922	119760922	Acsm3	0.123333	0.0344484	hypomethylated	0.583333	151	0.46	173
chr7	119689025	119690025	Acsm4	0.195	0.110427	insignificant	0.7225	39	0.5275	41
chr7	119525264	119526264	Acsm5	0.205	0.0346399	hypomethylated	0.7775	38	0.5725	69
chr2	150668240	150669240	Acss1	0.0413793	0.154027	insignificant	0.268966	428	0.227586	545
chr2	155517042	155518042	Acss2	0.0137359	0.629965	insignificant	0.0852174	255	0.0714815	277
chr10	107123664	107124664	Acss3	0.06	0.232287	insignificant	0.115	60	0.055	86
chr8	123894775	123895775	Acta1	0.0482353	0.239576	insignificant	0.313529	220	0.265294	297
chr19	34255373	34256373	Acta2	0.0793333	0.464196	insignificant	0.183333	22	0.104	63
chr5	142906724	142907724	Actb	0.000329185	1	insignificant	0.0995745	1169	0.0992453	1820
chr13	111254012	111255012	Actbl2	0.273	2.48969e-07	hypomethylated	0.94	159	0.667	71
chr2	114052811	114053811	Actc1	0.098	0.0867007	insignificant	0.433333	132	0.335333	218
chr11	120348484	120349484	Actg1	0.00993185	0.190408	insignificant	0.0931429	2474	0.083211	3402
chr6	83536251	83537251	Actg2	0.0703571	0.630864	insignificant	0.2675	42	0.197143	59
chr9	107927468	107928468	Actl11	0.1305	0.445946	insignificant	0.5925	22	0.462	51
chr3	32707545	32708545	Actl6a	0.045	0.515355	insignificant	0.3575	116	0.3125	158
chr5	137552554	137553554	Actl6b	-0.0129167	0.507774	insignificant	0.0808333	492	0.09375	528
chr4	56742421	56743421	Actl7a	0.04	0.670127	insignificant	0.945	29	0.905	28
chr4	56741425	56742425	Actl7b	0.166071	0.000539417	hypomethylated	0.9075	123	0.741429	137
chr17	33431898	33432898	Actl9	-0.0863333	0.409733	insignificant	0.642	57	0.728333	53
chr12	80260371	80261371	Actn1	0.0301591	0.0342876	hypomethylated	0.15125	878	0.121091	1561
chr13	12340732	12341732	Actn2	0.0220032	0.192879	insignificant	0.124706	486	0.102703	1116
chr19	4877909	4878909	Actn3	-0.0139394	0.578685	insignificant	0.13	428	0.143939	567
chr7	28962280	28963280	Actn4	-0.018291	0.142484	insignificant	0.0605769	843	0.0788679	985
chr12	70936856	70937856	Actr10	0.0952679	1.8172e-08	hypomethylated	0.237143	858	0.141875	1416
chr19	46395735	46396735	Actr1a	0.0398077	0.0548926	insignificant	0.162308	535	0.1225	666
chr1	36709925	36710925	Actr1b	0.038	0.123471	insignificant	0.191333	430	0.153333	557
chr11	20112951	20113951	Actr2	0.0391349	0.0287551	hypomethylated	0.210278	881	0.171143	1130
chr1	125435727	125436727	Actr3	0.0165751	0.396665	insignificant	0.175385	540	0.15881	1130
chr5	25759025	25760025	Actr3b	0.0715517	0.00238959	hypomethylated	0.326552	665	0.255	848
chr2	158623912	158624912	Actr5	0.35	0.00332782	stronglyHypomethylated	0.935	23	0.585	21
chr10	89732295	89733295	Actr6	-0.0776923	0.130587	insignificant	0.0823077	88	0.16	67
chr14	29977336	29978336	Actr8	0.156667	0.18714	insignificant	0.706667	39	0.55	26
chr3	30599870	30600870	Actrt3	-0.00617424	0.854707	insignificant	0.165909	343	0.172083	546
chr2	58566828	58567828	Acvr1	0.00834711	0.170714	insignificant	0.0862585	3487	0.0779114	5027
chr15	101173124	101174124	Acvr1b	-0.00878458	0.251873	insignificant	0.0748889	2112	0.0836735	3057
chr2	58357758	58358758	Acvr1c	-0.000869565	1	insignificant	0.0426087	312	0.0434783	504
chr2	48813108	48814108	Acvr2a	0.0120008	0.196053	insignificant	0.0568657	803	0.0448649	1640
chr9	119401500	119402500	Acvr2b	-0.00162162	0.944593	insignificant	0.0783784	1169	0.08	1784
chr15	101127536	101128536	Acvrl1	0.105333	0.575141	insignificant	0.572	30	0.466667	22
chr9	106438236	106439236	Acy1	0.015235	0.184779	insignificant	0.111346	1259	0.0961111	1851
chr19	3985660	3986660	Acy3	0.2	0.000195647	hypomethylated	0.778889	182	0.578889	134
chr12	85280435	85281435	Acyp1	-0.020817	0.303838	insignificant	0.0738889	436	0.0947059	361
chr11	30649396	30650396	Acyp2	0.0937143	0.0363491	hypomethylated	0.228	232	0.134286	128
chr2	163750239	163751239	Ada	-0.0171491	0.515642	insignificant	0.139167	423	0.156316	498
chr3	37062655	37063655	Adad1	0.103333	0.000997782	hypomethylated	0.978333	143	0.875	144
chr8	119611746	119612746	Adad2	0.229025	8.79383e-08	hypomethylated	0.800625	177	0.5716	349
chr2	121141140	121142140	Adal	0.217647	0.000428924	hypomethylated	0.657647	146	0.44	131
chr9	70678000	70679000	Adam10	0.0398718	0.0432884	hypomethylated	0.161667	538	0.121795	793
chr11	102760438	102761438	Adam11	0.064697	0.0800845	insignificant	0.433333	364	0.368636	352
chr7	134225097	134226097	Adam12	-0.0255909	0.0822785	insignificant	0.110909	869	0.1365	1230
chr3	89350010	89351010	Adam15	-0.022432	0.0264935	hypermethylated	0.122941	2116	0.145373	2638
chr12	21373591	21374591	Adam17	0.00236842	0.88693	insignificant	0.0976316	966	0.0952632	1390
chr8	24674755	24675755	Adam18	0.152	0.219239	insignificant	0.872	29	0.72	32
chr11	46054986	46055986	Adam19	-0.0975	0.0867735	insignificant	0.0825	80	0.18	103
chr5	121521695	121522695	Adam1a	-0.06	1	insignificant	0.8	5	0.86	7
chr5	121502980	121503980	Adam1b	0.084	0.272668	insignificant	0.614	82	0.53	152
chr14	66077733	66078733	Adam2	0.0154167	0.521557	insignificant	0.302083	585	0.286667	899
chr8	40792272	40793272	Adam20	0.206667	0.135344	insignificant	0.646667	44	0.44	25
chr12	81568474	81569474	Adam21	0.438	4.63327e-06	stronglyHypomethylated	0.91	38	0.472	54
chr5	8368081	8369081	Adam22	-0.0225397	0.562655	insignificant	0.272222	318	0.294762	409
chr1	63444903	63445903	Adam23	-0.00285714	0.88673	insignificant	0.0375	528	0.0403571	825
chr8	40674093	40675093	Adam24	0.410833	4.26138e-05	stronglyHypomethylated	0.8175	61	0.406667	35
chr8	40751207	40752207	Adam25	0.31	0.0581186	insignificant	0.525	19	0.215	27
chr14	68655842	68656842	Adam28	0.545	0.021229	stronglyHypomethylated	0.875	17	0.33	6
chr8	55906964	55907964	Adam29	0.37	0.292929	insignificant	0.57	7	0.2	5
chr8	24725825	24726825	Adam3	0.23	0.0740088	insignificant	0.82	28	0.59	26
chr3	98159811	98160811	Adam30	0.28625	0.109577	insignificant	1	9	0.71375	109
chr8	24948804	24949804	Adam32	0.226571	0.000671151	hypomethylated	0.908	85	0.681429	65
chr2	131063814	131064814	Adam33	0.127857	0.0134766	hypomethylated	0.813571	159	0.685714	157
chr12	81421878	81422878	Adam4	0.234167	0.000283454	hypomethylated	0.966667	45	0.7325	90
chr8	24824369	24825369	Adam5	0.01	1	insignificant	0.41	19	0.4	5
chr12	113542907	113543907	Adam6a	0.223286	1.55342e-07	hypomethylated	0.864	192	0.640714	223
chr12	113488564	113489564	Adam6b	0.203636	6.997e-05	hypomethylated	0.735455	172	0.531818	202
chr14	68533689	68534689	Adam7	-0.185	0.569573	insignificant	0.215	14	0.4	5
chr7	139992488	139993488	Adam8	0.308214	0.000989283	hypomethylated	0.895714	63	0.5875	37
chr8	25016922	25017922	Adam9	-0.0128357	0.477027	insignificant	0.1102	732	0.123036	817
chr14	68582072	68583072	Adamdec1	0.075	0.59697	insignificant	0.435	25	0.36	33
chr16	85803115	85804115	Adamts1	-0.062	0.44518	insignificant	0.35	68	0.412	130
chr17	33523195	33524195	Adamts10	0.0777238	0.00871571	hypomethylated	0.202941	282	0.125217	354
chr2	26972415	26973415	Adamts13	0.151905	0.151747	insignificant	0.338571	62	0.186667	33
chr10	61273438	61274438	Adamts14	-0.0112834	0.758035	insignificant	0.152353	298	0.163636	443
chr9	30922452	30923452	Adamts15	0.0446667	0.32182	insignificant	0.0966667	17	0.052	72
chr7	66838734	66839734	Adamts17	0.0728	0.000168084	hypomethylated	0.17	525	0.0972	771
chr8	113848839	113849839	Adamts18	0.0469549	0.283559	insignificant	0.216429	154	0.169474	219
chr18	58835763	58836763	Adamts19	-0.00283784	0.82157	insignificant	0.095	1567	0.0978378	2114
chr11	50601084	50602084	Adamts2	0.00250965	0.875803	insignificant	0.0810811	1025	0.0785714	1220
chr15	94404350	94405350	Adamts20	0.0211765	0.110583	insignificant	0.155882	1246	0.134706	1693
chr5	89883334	89884334	Adamts3	0.0574126	0.0219554	hypomethylated	0.213182	536	0.155769	530
chr1	171249421	171250421	Adamts4	-0.025	0.839074	insignificant	0.455	40	0.48	57
chr16	85901125	85902125	Adamts5	0.0240972	0.147767	insignificant	0.241875	1072	0.217778	1667
chr13	104286872	104287872	Adamts6	0	1	insignificant	0.5	14	0.5	10
chr9	90161977	90162977	Adamts7	-0.000833333	1	insignificant	0.125417	236	0.12625	431
chr9	30941562	30942562	Adamts8	0.089	0.0155701	hypomethylated	0.268	246	0.179	286
chr4	86052914	86053914	Adamtsl1	0.148	0.0203236	hypomethylated	0.2	59	0.052	46
chr7	82334693	82335693	Adamtsl3	0.0402703	0.0102066	hypomethylated	0.164355	805	0.124085	1370
chr3	95687858	95688858	Adamtsl4	0.00196078	0.840472	insignificant	0.0821569	1249	0.0801961	1850
chr10	80348412	80349412	Adamtsl5	0.013478	0.219724	insignificant	0.161039	1880	0.147561	2499
chr10	80348446	80349446	Adamtsl5	0.0144183	0.261978	insignificant	0.177391	1581	0.162973	1995
chr5	139325464	139326464	Adap1	0.0292083	2.91842e-05	hypomethylated	0.0904412	2349	0.0612329	3729
chr11	80153161	80154161	Adap2	0.136889	0.00443352	hypomethylated	0.368889	168	0.232	206
chr3	89729717	89730717	Adar	-0.116275	0.00125273	hypermethylated	0.107059	171	0.223333	312
chr3	89714021	89715021	Adar	0.0187451	0.696629	insignificant	0.299333	228	0.280588	293
chr10	77418273	77419273	Adarb1	0.0405703	0.0234119	hypomethylated	0.175893	691	0.135323	1019
chr13	8201908	8202908	Adarb2	-0.221333	0.0228669	hypermethylated	0.242	43	0.463333	59
chr8	111992302	111993302	Adat1	0.1875	0.0269188	hypomethylated	0.75	86	0.5625	56
chr10	80601879	80602879	Adat3	0.0594118	3.95801e-07	hypomethylated	0.0594118	287	0	385
chr4	128962417	128963417	Adc	0.0285468	0.0393828	hypomethylated	0.137857	967	0.10931	1643
chr12	88359800	88360800	Adck1	0.0255057	0.0491953	hypomethylated	0.113654	950	0.0881481	1438
chr6	39572875	39573875	Adck2	0.0559502	0.0230159	hypomethylated	0.116538	263	0.0605882	279
chr1	180196020	180197020	Adck3	0.100714	0.000146129	hypomethylated	0.265714	408	0.165	631
chr1	180193485	180194485	Adck3	-0.0525	0.518334	insignificant	0.34	63	0.3925	35
chr7	27232012	27233012	Adck4	0.0328205	0.470684	insignificant	0.0961538	109	0.0633333	146
chr15	76575358	76576358	Adck5	0.00666667	0.649085	insignificant	0.0583333	387	0.0516667	452
chr11	7062488	7063488	Adcy1	0.0102645	0.353501	insignificant	0.0909589	1234	0.0806944	1810
chr1	165484182	165485182	Adcy10	0.636667	8.50058e-05	stronglyHypomethylated	0.886667	35	0.25	12
chr13	68999541	69000541	Adcy2	0.4125	0.0787175	insignificant	1	6	0.5875	81
chr12	4132396	4133396	Adcy3	0.045915	0.00306635	hypomethylated	0.139444	660	0.0935294	1179
chr12	4133152	4134152	Adcy3	0.00324405	0.662584	insignificant	0.100476	2364	0.0972321	3926
chr14	55784019	55785019	Adcy4	0.146923	0.0501945	insignificant	0.456923	97	0.31	87
chr16	35154635	35155635	Adcy5	0.0141573	0.0125206	hypomethylated	0.110484	4917	0.0963265	7335
chr8	88281991	88282991	Adcy7	0.16375	0.0163539	hypomethylated	0.78	97	0.61625	91
chr8	88288065	88289065	Adcy7	0.1905	0.00519274	hypomethylated	0.7975	80	0.607	93
chr8	88271402	88272402	Adcy7	0.0120909	0.732597	insignificant	0.233	344	0.220909	452
chr15	64922296	64923296	Adcy8	0.00736347	0.489639	insignificant	0.0588889	952	0.0515254	1010
chr16	4419587	4420587	Adcy9	0.00459435	0.409314	insignificant	0.0669832	3191	0.0623889	5202
chr17	93198421	93199421	Adcyap1	0.070984	0.0332814	hypomethylated	0.307826	407	0.236842	347
chr6	55450979	55451979	Adcyap1r1	-0.00666667	1	insignificant	0.19	173	0.196667	266
chr5	34572713	34573713	Add1	0.0364744	0.0494578	hypomethylated	0.1775	723	0.141026	954
chr6	86027680	86028680	Add2	0.0666667	0.727658	insignificant	0.2	25	0.133333	35
chr6	86077047	86078047	Add2	0.2325	0.405636	insignificant	0.88	8	0.6475	40
chr19	53139442	53140442	Add3	0.189028	0.0212807	hypomethylated	0.487778	81	0.29875	72
chr19	53141755	53142755	Add3	0	1	insignificant	0	5	0	7
chr19	53142996	53143996	Add3	-0.00842593	0.723435	insignificant	0.0740741	337	0.0825	878
chr10	10472314	10473314	Adgb	0.0797863	0.0405994	hypomethylated	0.195556	196	0.115769	222
chr3	138276644	138277644	Adh1	0.213333	0.0434075	hypomethylated	0.53	53	0.316667	48
chr3	138414496	138415496	Adh4	0.12	0.44482	insignificant	0.83	23	0.71	14
chr3	138442163	138443163	Adh5	-0.0129744	0.285908	insignificant	0.0410256	536	0.054	677
chr3	138312285	138313285	Adh6a	0.22119	1.83756e-05	hypomethylated	0.902857	111	0.681667	166
chr3	138216772	138217772	Adh7	-0.06	0.531313	insignificant	0.94	29	1	16
chr1	9547045	9548045	Adhfe1	0.0654286	0.417627	insignificant	0.381429	75	0.316	94
chr12	28674206	28675206	Adi1	0.335	0.0486115	stronglyHypomethylated	0.61	15	0.275	23
chr1	134414466	134415466	Adipor1	0.0135887	0.148801	insignificant	0.0793333	1342	0.0657447	1978
chr6	119417483	119418483	Adipor2	0.0802564	0.353114	insignificant	0.333333	49	0.253077	138
chr14	21051573	21052573	Adk	0.0102273	0.464526	insignificant	0.1	1003	0.0897727	1202
chr14	21075151	21076151	Adk	0.022266	0.0776824	insignificant	0.1095	988	0.087234	1391
chr7	110626668	110627668	Adm	0.0530769	0.294034	insignificant	0.233846	115	0.180769	165
chr15	89321971	89322971	Adm2	0.243125	4.6132e-06	hypomethylated	0.39	103	0.146875	187
chr2	168207062	168208062	Adnp	0.0559866	0.0169827	hypomethylated	0.100769	159	0.0447826	429
chr18	80151482	80152482	Adnp2	-0.102857	0.155237	insignificant	0.287143	97	0.39	126
chr10	67548955	67549955	Ado	0.00649018	0.337616	insignificant	0.043587	1748	0.0370968	2469
chr1	134235427	134236427	Adora1	0.0214286	1	insignificant	0.128571	64	0.107143	44
chr1	134235431	134236431	Adora1	0.0214286	1	insignificant	0.128571	64	0.107143	44
chr10	75315942	75316942	Adora2a	0.174	0.00386635	hypomethylated	0.376667	82	0.202667	191
chr11	62247983	62248983	Adora2b	0.0100775	0.590984	insignificant	0.126744	666	0.116667	1004
chr3	105869857	105870857	Adora3	0.214167	0.0100201	hypomethylated	0.8775	48	0.663333	73
chr3	105869906	105870906	Adora3	0.16	0.00300505	hypomethylated	0.855	115	0.695	140
chr9	59290571	59291571	Adpgk	0.0838756	0.000853251	hypomethylated	0.230455	455	0.146579	501
chr16	38452689	38453689	Adprh	0.00635338	0.643846	insignificant	0.0821429	757	0.0757895	864
chr4	126321703	126322703	Adprhl2	0.0257353	0.280992	insignificant	0.3975	692	0.371765	1219
chr11	67052618	67053618	Adprm	0.018599	0.207495	insignificant	0.143043	978	0.124444	1237
chr14	66634250	66635250	Adra1a	0.275833	1.36984e-06	hypomethylated	0.671667	205	0.395833	117
chr11	43836332	43837332	Adra1b	0.00243243	0.843458	insignificant	0.128514	1647	0.126081	2101
chr2	131562285	131563285	Adra1d	0.0099697	0.35033	insignificant	0.128	1567	0.11803	2513
chr19	54044181	54045181	Adra2a	-9.17679e-05	1	insignificant	0.128154	986	0.128246	1335
chr2	127362285	127363285	Adra2b	0.0264151	0.0429868	hypomethylated	0.112075	897	0.0856604	1172
chr5	35277565	35278565	Adra2c	-0.055	0.578984	insignificant	0.375	66	0.43	55
chr19	56721371	56722371	Adrb1	-0.00501974	0.589511	insignificant	0.0796053	1663	0.084625	2060
chr18	62179959	62180959	Adrb2	0.0723427	0.0294108	hypomethylated	0.272727	285	0.200385	432
chr8	27229588	27230588	Adrb3	0.118889	0.0232772	hypomethylated	0.82	153	0.701111	123
chr19	4305955	4306955	Adrbk1	-0.000211023	1	insignificant	0.0688679	1341	0.0690789	2282
chr5	113015514	113016514	Adrbk2	0.0661846	0.0773012	insignificant	0.215385	189	0.1492	240
chr2	180170587	180171587	Adrm1	0.00697068	0.257859	insignificant	0.0723457	2667	0.065375	4166
chr15	80947489	80948489	Adsl	0.023019	0.0899094	insignificant	0.0914634	684	0.0684444	911
chr1	177796509	177797509	Adss	0.754889	4.61566e-12	stronglyHypomethylated	0.866	30	0.111111	54
chr12	112619046	112620046	Adssl1	0.120871	1.87857e-07	hypomethylated	0.245455	406	0.124583	803
chr13	41847488	41848488	Adtrp	0.185	0.00512332	hypomethylated	1	37	0.815	36
chr13	41847616	41848616	Adtrp	0.185	0.00512332	hypomethylated	1	37	0.815	36
chr11	5860865	5861865	Aebp1	0.0353333	0.279107	insignificant	0.0433333	20	0.008	113
chr6	140622688	140623688	Aebp2	0.0504444	0.0037824	hypomethylated	0.242667	951	0.192222	1347
chr6	140621662	140622662	Aebp2	0.1425	0.191431	insignificant	0.825	34	0.6825	41
chr6	140623297	140624297	Aebp2	-0.000831266	0.957955	insignificant	0.0788462	2129	0.0796774	2917
chr7	78894926	78895926	Aen	0.0493137	0.00157352	hypomethylated	0.156667	907	0.107353	1068
chr10	81558443	81559443	Aes	0.0157059	0.368686	insignificant	0.081	405	0.0652941	509
chr13	120262113	120263113	AF067061	0.28	0.164182	insignificant	0.58	22	0.3	13
chr11	115001880	115002880	AF251705	0.2625	0.0129607	hypomethylated	0.705	31	0.4425	97
chr12	109653626	109654626	AF357355	0.243	0.00055364	hypomethylated	0.853	91	0.61	75
chr12	109649708	109650708	AF357359	0.52	5.48947e-07	stronglyHypomethylated	1	45	0.48	22
chr7	28350539	28351539	AF357399	-0.1495	0.000684576	hypermethylated	0.1155	300	0.265	101
chr12	109635011	109636011	AF357425	0.378333	0.0164506	stronglyHypomethylated	0.955	16	0.576667	29
chr8	13838089	13839089	AF366264	0.18	0.000885451	hypomethylated	0.9425	103	0.7625	82
chr9	89622986	89623986	AF529169	0.0412941	0.0254887	hypomethylated	0.155294	634	0.114	891
chr5	35892318	35893318	Afap1	0.0651515	0.0377696	hypomethylated	0.181818	198	0.116667	312
chr18	61786662	61787662	Afap1l1	0.00733333	0.830984	insignificant	0.231333	477	0.224	688
chr19	57008575	57009575	Afap1l2	-0.00474371	0.947396	insignificant	0.37931	352	0.384054	783
chr5	103753161	103754161	Aff1	-0.0179892	0.0297459	hypermethylated	0.0973333	2536	0.115323	3304
chr5	103753572	103754572	Aff1	-0.00862506	0.254329	insignificant	0.0876712	2729	0.0962963	3585
chrX	69359330	69360330	Aff2	0.229286	0.00949168	hypomethylated	0.264286	41	0.035	31
chr11	53349766	53350766	Aff4	-0.00427056	0.641835	insignificant	0.073012	1776	0.0772826	2606
chr8	123476861	123477861	Afg3l1	-0.0115336	0.744649	insignificant	0.129643	317	0.141176	420
chr18	67449136	67450136	Afg3l2	0.0178869	0.173054	insignificant	0.111429	921	0.0935417	1272
chr5	90517948	90518948	Afm	0.143	0.0600193	insignificant	0.828	74	0.685	77
chr5	90489713	90490713	Afp	0.1	0.37655	insignificant	0.735	31	0.635	86
chr11	20741548	20742548	Aftph	0.0204722	0.16672	insignificant	0.159722	930	0.13925	1338
chr8	53510701	53511701	Aga	0.237083	2.64929e-07	hypomethylated	0.938333	138	0.70125	148
chr1	89453810	89454810	Agap1	-0.00035	1	insignificant	0.0650667	1110	0.0654167	1436
chr10	127077906	127078906	Agap2	0.11	0.558824	insignificant	0.165	15	0.055	21
chr5	24451176	24452176	Agap3	0.0048109	0.561165	insignificant	0.0824359	1954	0.077625	3285
chr2	90781743	90782743	Agbl2	0.066	0.244121	insignificant	0.066	50	0	45
chr6	34779431	34780431	Agbl3	0.0929412	0.0170444	hypomethylated	0.382941	269	0.29	371
chr4	110396790	110397790	Agbl4	-0.0821667	0.00415304	hypermethylated	0.097	265	0.179167	366
chr5	30887851	30888851	Agbl5	0.0230943	0.048685	hypomethylated	0.0847222	810	0.0616279	1127
chr5	30888005	30889005	Agbl5	0.0277	0.294577	insignificant	0.0952	196	0.0675	233
chr17	34596849	34597849	Ager	0.1575	0.243365	insignificant	0.3	40	0.1425	26
chr1	82838482	82839482	Agfg1	0.0098	0.765096	insignificant	0.151	396	0.1412	408
chr5	137684617	137685617	Agfg2	-0.0111123	0.360938	insignificant	0.0638	1078	0.0749123	1166
chr5	137684693	137685693	Agfg2	-0.0139787	0.186811	insignificant	0.0541463	968	0.068125	983
chr13	95375334	95376334	Aggf1	0.148545	0.00389064	hypomethylated	0.414	206	0.265455	159
chr6	40324477	40325477	Agk	0.0635714	0.1117	insignificant	0.140714	122	0.0771429	143
chr3	116808166	116809166	Agl	0.0685286	0.00142605	hypomethylated	0.1996	499	0.131071	716
chr4	141745674	141746674	Agmat	-0.67	0.0606061	insignificant	0	6	0.67	6
chr4	126468421	126469421	Ago1	-0.015385	0.331105	insignificant	0.109388	789	0.124773	947
chr15	73184947	73185947	Ago2	0.0159898	0.0711478	insignificant	0.056962	1196	0.0409722	1177
chr4	126429542	126430542	Ago3	0.00791176	0.421858	insignificant	0.0719118	1281	0.064	1774
chr4	126533458	126534458	Ago4	0.000353148	1	insignificant	0.0980851	1804	0.097732	1936
chr17	34604860	34605860	Agpat1	0.0103378	0.436556	insignificant	0.0978378	810	0.0875	1283
chr17	34608013	34609013	Agpat1	0.341658	4.51618e-10	stronglyHypomethylated	0.856364	117	0.514706	208
chr2	26604417	26605417	Agpat2	0.0943519	0.00425866	hypomethylated	0.449167	384	0.354815	547
chr10	78351700	78352700	Agpat3	0.0154716	0.0269192	hypomethylated	0.0920183	2641	0.0765468	4189
chr17	12118283	12119283	Agpat4	-0.00664474	0.829221	insignificant	0.122105	358	0.12875	420
chr8	18845278	18846278	Agpat5	0.0328912	0.0419802	hypomethylated	0.138367	710	0.105476	1033
chr8	23208453	23209453	Agpat6	0.000314506	1	insignificant	0.132683	968	0.132368	1611
chr5	100845228	100846228	Agpat9	0.0150816	0.259198	insignificant	0.0453846	372	0.030303	407
chr9	54916289	54917289	Agphd1	0.0508123	0.249679	insignificant	0.361765	202	0.310952	313
chr2	75831176	75832176	Agps	0.0844608	0.00519712	hypomethylated	0.279167	328	0.194706	496
chr12	35991924	35992924	Agr2	0.279643	7.60483e-05	hypomethylated	0.6925	98	0.412857	107
chr12	35924620	35925620	Agr3	0.09	1	insignificant	0.67	9	0.58	12
chr4	156197488	156198488	Agrn	-0.00489796	0.741618	insignificant	0.146531	1166	0.151429	1471
chr8	105579845	105580845	Agrp	-0.035	1	insignificant	0.155	18	0.19	16
chr13	59557319	59558319	Agtpbp1	0.00166667	0.928635	insignificant	0.1025	509	0.100833	1020
chr13	30335355	30336355	Agtr1a	0.225	0.0178547	hypomethylated	0.3675	55	0.1425	37
chr3	20367177	20368177	Agtr1b	0.0783333	0.642729	insignificant	0.468333	72	0.39	25
chrX	21483623	21484623	Agtr2	0.21	0.544043	insignificant	0.21	19	0	5
chr4	148088064	148089064	Agtrap	0.00824176	0.83263	insignificant	0.225385	214	0.217143	328
chr1	93134239	93135239	Agxt	0.26	0.16013	insignificant	0.89	16	0.63	28
chr15	10357578	10358578	Agxt2	0.38	0.0166465	stronglyHypomethylated	0.93	15	0.55	31
chr3	130616447	130617447	Agxt2l1	0.212857	1.53031e-10	hypomethylated	0.879286	371	0.666429	340
chr3	130616574	130617574	Agxt2l1	0.1725	1.14141e-08	hypomethylated	0.886667	357	0.714167	321
chr11	51583756	51584756	Agxt2l2	0.138667	0.0107074	hypomethylated	0.396667	126	0.258	217
chr1	179804015	179805015	Ahctf1	0.17	1	insignificant	0.17	6	0	6
chr2	155074497	155075497	Ahcy	0.0576705	0.194935	insignificant	0.203125	99	0.145455	229
chr3	107696548	107697548	Ahcyl1	0.0583333	0.676391	insignificant	0.34	48	0.281667	59
chr6	29858595	29859595	Ahcyl2	0.13125	0.0398443	hypomethylated	0.8125	99	0.68125	109
chr6	29767442	29768442	Ahcyl2	0.00548123	0.610869	insignificant	0.105645	1343	0.100164	2324
chr4	133010505	133011505	Ahdc1	0.0147059	0.318466	insignificant	0.199412	1340	0.184706	1910
chr10	20951546	20952546	Ahi1	0.0177217	0.501044	insignificant	0.1312	354	0.113478	389
chr19	8988283	8989283	Ahnak	0.00993031	0.401751	insignificant	0.162857	1705	0.152927	2234
chr12	35534989	35535989	Ahr	0.0176136	0.159936	insignificant	0.0563636	457	0.03875	793
chr13	74292309	74293309	Ahrr	-0.0502	0.0232006	hypermethylated	0.125	449	0.1752	675
chr12	87265727	87266727	Ahsa1	0.0547826	0.00590557	hypomethylated	0.134783	414	0.08	585
chr11	23497946	23498946	Ahsa2	0.00318182	0.924264	insignificant	0.15	378	0.146818	517
chr16	22891014	22892014	Ahsg	0.18125	0.000112017	hypomethylated	0.93375	114	0.7525	145
chr3	152665912	152666912	AI115009	0.1	1	insignificant	0.35	23	0.25	8
chr9	55325948	55326948	AI118078	0.00557895	0.585543	insignificant	0.104	2061	0.0984211	2456
chr2	35100685	35101685	AI182371	0.2755	0.00369401	hypomethylated	0.888	50	0.6125	44
chr13	107468821	107469821	AI197445	0.0766667	0.583276	insignificant	0.376667	21	0.3	54
chr4	58912725	58913725	AI314180	0.0126643	0.472058	insignificant	0.108148	555	0.0954839	887
chr7	89425305	89426305	AI314278	0.217404	6.81465e-05	hypomethylated	0.806154	170	0.58875	121
chr2	105126510	105127510	AI314831	0.0169782	0.181169	insignificant	0.138769	1148	0.121791	1929
chr8	22476879	22477879	AI316807	0.0038961	0.680156	insignificant	0.0901299	1606	0.0862338	2030
chr10	40025268	40026268	AI317395	0.00055336	1	insignificant	0.247826	390	0.247273	551
chr17	27565727	27566727	AI413582	-0.00588696	0.600098	insignificant	0.073913	1024	0.0798	1561
chr4	53265492	53266492	AI427809	0.0795	0.00509657	hypomethylated	0.869	327	0.7895	427
chr4	53270232	53271232	AI427809	0.171719	0.000281999	hypomethylated	0.892308	118	0.720588	213
chr8	36992574	36993574	AI429214	0.0519643	0.307197	insignificant	0.30625	209	0.254286	177
chr11	83292429	83293429	AI450353	0.0825	0.297312	insignificant	0.1225	55	0.04	39
chr19	8880933	8881933	AI462493	0.0166667	0.726771	insignificant	0.2275	219	0.210833	207
chr12	76547925	76548925	AI463170	0.140667	0.121023	insignificant	0.544	70	0.403333	65
chr4	41503075	41504075	AI464131	0.112654	0.00021745	hypomethylated	0.331154	433	0.2185	452
chr7	127090435	127091435	AI467606	0.205833	0.0040489	hypomethylated	0.876667	58	0.670833	99
chr16	31081432	31082432	AI480653	0.1175	0.121966	insignificant	0.2475	43	0.13	63
chr3	107038503	107039503	AI504432	0.27	9.44014e-10	hypomethylated	0.756154	219	0.486154	265
chr5	23712667	23713667	AI506816	-0.021875	0.815871	insignificant	0.098125	108	0.12	82
chr4	141613369	141614369	AI507597	0.2225	0.0623645	insignificant	0.88	39	0.6575	24
chr9	52679429	52680429	AI593442	0.133333	0.233443	insignificant	0.513333	36	0.38	90
chr10	85101626	85102626	AI597468	0.01	0.687185	insignificant	0.138125	360	0.128125	532
chr1	43097709	43098709	AI597479	0.0257353	0.382639	insignificant	0.0882353	135	0.0625	163
chr3	154329820	154330820	AI606473	0.0375	0.0298611	hypomethylated	0.16675	723	0.12925	947
chr1	173741809	173742809	AI607873	0.43	0.242424	insignificant	0.6	5	0.17	6
chr2	147362793	147363793	AI646519	-0.0128571	0.740275	insignificant	0.17	114	0.182857	134
chr17	47435638	47436638	AI661453	-0.0231338	0.0990202	insignificant	0.269111	1766	0.292245	2552
chr15	98166805	98167805	AI836003	0.0547826	0.0218303	hypomethylated	0.130435	408	0.0756522	327
chr19	5424143	5425143	AI837181	-0.00504521	0.61674	insignificant	0.0992405	1720	0.104286	2930
chr5	31571397	31572397	AI839979	0.266667	0.175068	insignificant	0.826667	18	0.56	9
chr19	7383026	7384026	AI846148	0.0144444	0.351428	insignificant	0.152444	950	0.138	1169
chr2	129180673	129181673	AI847159	0.211333	0.0457992	hypomethylated	0.723333	48	0.512	40
chr15	82212815	82213815	AI848285	0.0889069	0.0059096	hypomethylated	0.141538	209	0.0526316	166
chr7	79499025	79500025	AI854517	0.0178886	0.317769	insignificant	0.112727	435	0.0948387	730
chr7	79514434	79515434	AI854517	0.0115274	0.494533	insignificant	0.101905	672	0.0903774	985
chr6	48627166	48628166	AI854703	0.00712766	0.473271	insignificant	0.0821277	1067	0.075	1856
chr7	41393260	41394260	AI987944	0.050303	0.0119546	hypomethylated	0.208788	654	0.158485	836
chr7	41393379	41394379	AI987944	0.0375641	0.08534	insignificant	0.199231	572	0.161667	646
chr1	183296059	183297059	Aida	-0.00169231	0.938985	insignificant	0.152308	558	0.154	790
chr2	31949302	31950302	Aif1l	0.0188571	0.323222	insignificant	0.143429	628	0.124571	944
chrX	48513426	48514426	Aifm1	0.0333822	0.227198	insignificant	0.272571	508	0.239189	697
chr10	61719648	61720648	Aifm2	0.180833	0.00034679	hypomethylated	0.9325	81	0.751667	159
chr10	61714262	61715262	Aifm2	0.0758333	0.292679	insignificant	0.4625	66	0.386667	148
chr16	17488690	17489690	Aifm3	0.0657143	0.0251167	hypomethylated	0.332381	509	0.266667	528
chr10	13868830	13869830	Aig1	0.00194444	0.837341	insignificant	0.101806	1696	0.0998611	2747
chr10	44004846	44005846	Aim1	0.140963	3.16616e-09	hypomethylated	0.258	499	0.117037	562
chr4	134067451	134068451	Aim1l	0.232639	3.98588e-07	hypomethylated	0.878889	138	0.64625	277
chr1	173419603	173420603	Aim2	0.165	0.00259158	hypomethylated	0.965	66	0.8	53
chr3	132683879	132684879	Aimp1	0.00741216	0.722327	insignificant	0.09525	400	0.0878378	457
chr5	143909839	143910839	Aimp2	-0.0337198	0.170149	insignificant	0.198889	538	0.232609	740
chr19	4121575	4122575	Aip	0.036125	0.560943	insignificant	0.228125	144	0.192	139
[truncated: 19,624 more rows]

## Sheet: (b) Exon
Supplementary Table 5b. Analysis of genomic CpG methylation in exonic regions between Dnmt1-WT and Dnmt1-KO tunica muscularis
Reference sample is Dnmt1-WT.
Chromosome	Start	End	Name	Methylation Difference	p-value	Classification	Dnmt1-WT Methylation Ratio	Dnmt1-WT # of reads	Dnmt1-KO Methylation Ratio	Dnmt1-KO # of reads
chr7	45575126	45575176	0610005C13Rik	0.446667	0.00556634	stronglyHypomethylated	0.866667	15	0.42	42
chr12	85815454	85816193	0610007P14Rik	0.188333	0.00258172	hypomethylated	1	37	0.811667	80
chr12	85819478	85819569	0610007P14Rik	0.311667	5.5412e-05	hypomethylated	0.763333	60	0.451667	114
chr12	85824470	85824545	0610007P14Rik	-0.07	0.153055	insignificant	0	35	0.07	23
chr11	51685384	51686092	0610009B22Rik	0.262429	2.27313e-07	hypomethylated	0.891	142	0.628571	138
chr11	51688547	51688634	0610009B22Rik	0.0243333	0.5576	insignificant	0.216	128	0.191667	158
chr11	120348677	120348862	0610009L18Rik	0.0065	0.620707	insignificant	0.109	1130	0.1025	1801
chr11	120350756	120351190	0610009L18Rik	0.035	0.428098	insignificant	0.294167	160	0.259167	248
chr18	38259896	38260056	0610009O20Rik	0.176	0.000141502	hypomethylated	0.939	107	0.763	169
chr18	38261879	38262629	0610009O20Rik	0.251455	7.47175e-10	hypomethylated	0.976	158	0.724545	127
chr18	38261063	38261285	0610009O20Rik	0.28	0.544043	insignificant	1	5	0.72	19
chr11	23573775	23575517	0610010F05Rik	0.101964	0.241768	insignificant	0.79625	97	0.694286	57
chr11	23576730	23576822	0610010F05Rik	-0.025	0.763512	insignificant	0.725	24	0.75	28
chr11	23620228	23620467	0610010F05Rik	0.18	0.257811	insignificant	0.89	18	0.71	24
chr11	23633492	23633631	0610010F05Rik	0.00333333	0.625651	insignificant	0.0427083	1626	0.039375	2394
chr11	23611746	23611857	0610010F05Rik	0.365	0.0161172	stronglyHypomethylated	1	17	0.635	11
chr11	23628872	23629031	0610010F05Rik	0.455	0.0152115	stronglyHypomethylated	0.745	19	0.29	14
chr11	70235996	70236211	0610010K14Rik	0.254444	4.45427e-09	hypomethylated	0.931111	152	0.676667	171
chr11	70236023	70236211	0610010K14Rik	0.254444	4.45427e-09	hypomethylated	0.931111	152	0.676667	171
chr11	70237530	70237625	0610010K14Rik	-0.013	0.385924	insignificant	0.0975	821	0.1105	897
chr11	70237783	70237914	0610010K14Rik	-0.0210526	0.519535	insignificant	0.08	235	0.101053	230
chr11	70235695	70235800	0610010K14Rik	0.35625	0.00537053	stronglyHypomethylated	0.8	20	0.44375	68
chr17	25876219	25876279	0610011F06Rik	0.17	0.14741	insignificant	0.385	28	0.215	25
chr17	25876494	25876562	0610011F06Rik	0	1	insignificant	0	5	0	6
chr16	31947050	31948521	0610012G03Rik	0.00761006	0.181818	insignificant	0.0766667	3533	0.0690566	5468
chr6	72348996	72353160	0610030E20Rik	0.303102	1.55542e-10	hypomethylated	0.885455	134	0.582353	307
chr6	72347316	72347515	0610030E20Rik	0.00763158	0.549929	insignificant	0.0905263	1104	0.0828947	1159
chr6	72347592	72347711	0610030E20Rik	0	1	insignificant	0	12	0	16
chr4	107889898	107890202	0610037L13Rik	0	1	insignificant	0.5	27	0.5	32
chr4	107893333	107893411	0610037L13Rik	0.233333	0.179242	insignificant	1	8	0.766667	37
chr8	77517055	77518578	0610038B21Rik	0.0116556	0.136382	insignificant	0.0807947	2122	0.0691391	2730
chr11	88623309	88623426	0610039H22Rik	0.248333	0.00974064	hypomethylated	0.44	54	0.191667	42
chr11	88619250	88619770	0610039H22Rik	0.205	0.553296	insignificant	1	6	0.795	25
chr2	163644849	163645800	0610039K10Rik	0.008	0.306232	insignificant	0.0772941	1873	0.0692941	2984
chr5	143329307	143329353	0610040B10Rik	0	1	insignificant	0	110	0	60
chr6	108577035	108578012	0610040F04Rik	0.1725	0.252382	insignificant	0.915	12	0.7425	34
chr6	108582541	108582754	0610040F04Rik	0.42	0.114146	insignificant	1	6	0.58	12
chr6	108613131	108613214	0610040F04Rik	-0.195	0.434083	insignificant	0.44	9	0.635	16
chr5	63897954	63899619	0610040J01Rik	0.201619	3.11224e-08	hypomethylated	0.904286	217	0.702667	277
chr5	63812494	63812595	0610040J01Rik	0.0028125	0.886641	insignificant	0.0378125	592	0.035	844
chr4	101353782	101353888	0610043K17Rik	0.215	0.659443	insignificant	0.63	8	0.415	14
chr4	101366989	101367139	0610043K17Rik	0.005	1	insignificant	0.785	14	0.78	18
chr18	11049928	11050256	1010001N08Rik	0.108667	0.0288462	hypomethylated	0.322	162	0.213333	192
chr18	11047554	11047678	1010001N08Rik	0.08	0.33776	insignificant	0.718333	68	0.638333	57
chr18	11050623	11050821	1010001N08Rik	0.0331818	0.148783	insignificant	0.138182	429	0.105	459
chr18	11052474	11052567	1010001N08Rik	0	1	insignificant	0	51	0	84
chr6	38534860	38535010	1110001J03Rik	0.00993056	0.572818	insignificant	0.119375	767	0.109444	749
chr6	38539158	38539449	1110001J03Rik	-0.0075	1	insignificant	0.8225	38	0.83	6
chr12	3426500	3426747	1110002L01Rik	0.0065625	0.451236	insignificant	0.0325	693	0.0259375	891
chr16	90927349	90927508	1110004E09Rik	0.06	0.757936	insignificant	0.855	26	0.795	46
chr16	90934581	90934849	1110004E09Rik	-0.0006	1	insignificant	0.0804	1514	0.081	2613
chr7	116103210	116103320	1110004F10Rik	0.1725	0.000950147	hypomethylated	0.99	79	0.8175	51
chr7	116093379	116093525	1110004F10Rik	0.0142769	0.21731	insignificant	0.0512	561	0.0369231	764
chr7	116101943	116102004	1110004F10Rik	0.17	0.231949	insignificant	0.84	26	0.67	12
chr5	115631048	115631816	1110006O24Rik	-0.00718778	0.381419	insignificant	0.0957353	2374	0.102923	2925
chr13	49202950	49203235	1110007C09Rik	0.23	1.38581e-10	hypomethylated	0.935	236	0.705	331
chr13	49208003	49208146	1110007C09Rik	0.125	0.203714	insignificant	0.92	26	0.795	54
chr13	49215936	49216026	1110007C09Rik	0.00583333	0.723462	insignificant	0.0875	419	0.0816667	501
chr2	156863121	156863417	1110008F13Rik	0.0131409	0.0516836	insignificant	0.0541935	1625	0.0410526	2722
chr2	156873042	156873562	1110008F13Rik	0.348896	1.57908e-10	stronglyHypomethylated	0.878182	167	0.529286	192
chr12	55302636	55304884	1110008L16Rik	0.0488422	0.00143066	hypomethylated	0.155806	1112	0.106964	949
chr12	55377113	55377262	1110008L16Rik	0.06	1	insignificant	0.75	8	0.69	16
chr2	32379100	32379533	1110008P14Rik	0.177576	3.81438e-08	hypomethylated	0.956667	200	0.779091	239
chr2	32381691	32381915	1110008P14Rik	0.0116987	0.3064	insignificant	0.0779487	968	0.06625	1109
chrX	70385912	70386151	1110012L19Rik	0.0147619	1	insignificant	0.281429	80	0.266667	29
chrX	70387893	70388166	1110012L19Rik	-0.07	1	insignificant	0.93	12	1	11
chr3	4813707	4814911	1110015O18Rik	0.142078	0.0141304	hypomethylated	0.826364	159	0.684286	81
chr3	4798707	4798822	1110015O18Rik	0.27	0.508929	insignificant	0.27	11	0	5
chr4	41508516	41508629	1110017D15Rik	0.217	2.11125e-10	hypomethylated	0.974	327	0.757	480
chr4	41517027	41517333	1110017D15Rik	0.29	0.0141803	hypomethylated	0.9075	22	0.6175	62
chr4	41505567	41505654	1110017D15Rik	0.225	0.134861	insignificant	0.96	20	0.735	14
chr4	41507093	41507269	1110017D15Rik	-0.00444444	0.868726	insignificant	0.110556	621	0.115	876
chr4	41507093	41507328	1110017D15Rik	0.00136364	0.946706	insignificant	0.140909	800	0.139545	1105
chr4	41507098	41507269	1110017D15Rik	-0.00444444	0.868726	insignificant	0.110556	621	0.115	876
chr4	41507098	41507328	1110017D15Rik	0.00136364	0.946706	insignificant	0.140909	800	0.139545	1105
chr4	41507520	41507764	1110017D15Rik	-0.1385	0.103671	insignificant	0.094	45	0.2325	30
chr4	41507520	41507593	1110017D15Rik	-0.31	0.558081	insignificant	0.4	5	0.71	7
chr6	13881272	13881381	1110019D14Rik	0.295	0.00708523	hypomethylated	0.955	30	0.66	24
chr6	13871568	13871627	1110019D14Rik	0	1	insignificant	0	12	0	5
chr6	13895091	13896421	1110019D14Rik	0.46	0.0111749	stronglyHypomethylated	0.82	22	0.36	14
chr17	84957199	84957710	1110020A21Rik	0.00784314	0.66362	insignificant	0.0666667	158	0.0588235	192
chr17	84957199	84957423	1110020A21Rik	-0.0138889	1	insignificant	0.111111	87	0.125	105
chr11	87704745	87705327	1110028F11Rik	0.247	6.37434e-09	hypomethylated	0.851	194	0.604	260
chr11	87699523	87701646	1110028F11Rik	0.371	7.37978e-07	stronglyHypomethylated	0.87	55	0.499	147
chr9	50762827	50764016	1110032A03Rik	0.126	0.155687	insignificant	0.446	71	0.32	62
chr3	68869585	68872163	1110032F04Rik	0.00464207	0.605699	insignificant	0.0856522	1667	0.0810101	2496
chr2	132690282	132690728	1110034G24Rik	0.317143	8.81372e-10	hypomethylated	0.875714	152	0.558571	150
chr2	132750212	132751055	1110034G24Rik	0.355476	2.01563e-08	stronglyHypomethylated	0.908333	70	0.552857	156
chr4	11513027	11514168	1110037F02Rik	0.325	0.00542245	hypomethylated	0.8375	31	0.5125	39
chr4	11534188	11534321	1110037F02Rik	0.245	7.389e-11	hypomethylated	0.9875	182	0.7425	128
chr4	11539909	11540062	1110037F02Rik	0.271071	6.87183e-05	hypomethylated	0.958571	51	0.6875	109
chr4	11549544	11551143	1110037F02Rik	0.158095	0.00895318	hypomethylated	0.601429	137	0.443333	145
chr4	11485957	11486105	1110037F02Rik	0.009	0.62202	insignificant	0.1055	556	0.0965	570
chr4	11494763	11494879	1110037F02Rik	0.00142857	1	insignificant	0.811429	99	0.81	51
chr4	11545968	11546300	1110037F02Rik	0.0916667	0.261743	insignificant	0.651667	104	0.56	68
chr4	11526346	11526440	1110037F02Rik	0.4	0.0140468	stronglyHypomethylated	1	16	0.6	10
chr17	34952351	34952471	1110038B12Rik	-0.00352941	0.844748	insignificant	0.113529	435	0.117059	611
chr17	34952351	34952468	1110038B12Rik	-0.001875	0.922047	insignificant	0.120625	416	0.1225	579
chr15	76948543	76948919	1110038F14Rik	0.00237516	0.815207	insignificant	0.0831915	1040	0.0808163	1139
chr15	76949543	76949690	1110038F14Rik	0.423636	1.17947e-10	stronglyHypomethylated	0.89	74	0.466364	167
chr13	33954706	33954825	1110046J04Rik	0.03	1	insignificant	0.61	35	0.58	65
chr13	33959872	33960181	1110046J04Rik	0.155	0.153572	insignificant	0.855	24	0.7	54
chr2	91282464	91282660	1110051M20Rik	0.241667	8.53684e-11	hypomethylated	0.958333	173	0.716667	298
chr2	91421865	91421968	1110051M20Rik	0.27	0.0187596	hypomethylated	0.855	38	0.585	35
chr2	91277827	91278957	1110051M20Rik	0.03	1	insignificant	0.83	6	0.8	5
chr16	24392555	24393107	1110054M08Rik	0.0264302	0.318413	insignificant	0.179474	322	0.153043	413
chr12	8220599	8220755	1110057K04Rik	0.185	0.00806835	hypomethylated	0.975	41	0.79	65
chr12	8227219	8227363	1110057K04Rik	0.11075	0.0135825	hypomethylated	0.89875	92	0.788	295
chr12	8283899	8285759	1110057K04Rik	0.216528	1.25692e-10	hypomethylated	0.967778	246	0.75125	406
chr12	8208106	8208192	1110057K04Rik	0	1	insignificant	0	60	0	48
chr12	8208125	8208192	1110057K04Rik	0	1	insignificant	0	60	0	48
chr12	8208126	8208204	1110057K04Rik	0	1	insignificant	0	60	0	48
chr12	8268363	8268598	1110057K04Rik	0.44	6.69075e-05	stronglyHypomethylated	0.973333	34	0.533333	23
chr1	23995938	23996360	1110058L19Rik	0.1915	1.82755e-10	hypomethylated	0.9175	345	0.726	379
chr1	24005545	24005640	1110058L19Rik	0.00416667	0.831954	insignificant	0.09	476	0.0858333	667
chr19	21597312	21598334	1110059E24Rik	0.12875	0.000289679	hypomethylated	0.81	270	0.68125	339
chr19	21652606	21652791	1110059E24Rik	-0.0158333	0.596912	insignificant	0.1825	372	0.198333	468
chr19	21619108	21619215	1110059E24Rik	0.44	0.0210526	stronglyHypomethylated	1	12	0.56	9
chr9	122945088	122948108	1110059G10Rik	0.231	0.000103595	hypomethylated	0.835	131	0.604	103
chr4	124850648	124850730	1110065P20Rik	-0.1	0.00391798	hypermethylated	0	76	0.1	66
chr4	124849484	124849962	1110065P20Rik	-0.05	0.437628	insignificant	0.106	58	0.156	69
chr4	124850231	124850433	1110065P20Rik	-0.00863636	0.873735	insignificant	0.0859091	187	0.0945455	329
chr6	134951305	134951718	1190002F15Rik	0.262	5.16996e-05	hypomethylated	0.972	59	0.71	85
chr6	134929091	134929285	1190002F15Rik	0	1	insignificant	0	35	0	102
chr6	134929091	134929260	1190002F15Rik	0	1	insignificant	0	23	0	68
chr9	94517863	94520646	1190002N15Rik	0.129835	0.0177362	hypomethylated	0.832143	119	0.702308	134
chr9	94537218	94538081	1190002N15Rik	0.0120946	0.0459011	hypomethylated	0.0749324	3014	0.0628378	4151
chr13	64481245	64481857	1190003K10Rik	-0.00666667	1	insignificant	0.773333	36	0.78	33
chr8	120608601	120609030	1190005I06Rik	0.16513	0.000591015	hypomethylated	0.742857	134	0.577727	375
chr8	120611193	120611337	1190005I06Rik	0.217143	5.94461e-05	hypomethylated	0.817143	165	0.6	125
chr8	120634267	120634382	1190005I06Rik	0.001875	1	insignificant	0.06625	256	0.064375	392
chr10	82619850	82620217	1190007I07Rik	-0.1575	0.295756	insignificant	0.8425	24	1	10
chr10	82622707	82622824	1190007I07Rik	0.000833333	1	insignificant	0.164167	319	0.163333	686
chr11	73078940	73083579	1200014J11Rik	0.146	1.58761e-05	hypomethylated	0.965	152	0.819	158
chr11	73047866	73048082	1200014J11Rik	-0.00541667	0.791522	insignificant	0.0820833	690	0.0875	1021
chr11	73070797	73070901	1200014J11Rik	-0.01	1	insignificant	0.905	32	0.915	41
chr16	21795849	21795975	1300002E11Rik	0.186667	0.012167	hypomethylated	0.903333	54	0.716667	71
chr16	21802952	21806125	1300002E11Rik	0.192381	0.0264636	hypomethylated	0.836667	51	0.644286	55
chr16	21800714	21800836	1300002E11Rik	0.18	0.0915199	insignificant	0.905	29	0.725	48
chr9	103282494	103282667	1300017J02Rik	0.193889	0.000159835	hypomethylated	0.788889	134	0.595	208
chr9	103263029	103263185	1300017J02Rik	0.2325	0.0820978	insignificant	0.75	28	0.5175	44
chr9	103279372	103279534	1300017J02Rik	0.085	0.359186	insignificant	0.855	29	0.77	37
chr9	103288180	103288297	1300017J02Rik	0.255	0.133145	insignificant	0.93	14	0.675	32
chr3	88822009	88825414	1500004A13Rik	0.176462	0.00928468	hypomethylated	0.828	80	0.651538	113
chr3	88832263	88832487	1500004A13Rik	-0.055	1	insignificant	0.1	10	0.155	14
chr15	82252396	82252748	1500009C09Rik	0.195	0.00657507	hypomethylated	0.806667	91	0.611667	99
chr10	83761917	83762762	1500009L16Rik	0.132222	0.00085844	hypomethylated	0.907778	143	0.775556	208
chr10	83737908	83737933	1500009L16Rik	0.36	0.0536569	insignificant	1	9	0.64	13
chr5	114808195	114809331	1500011B03Rik	0.269583	1.92944e-07	hypomethylated	0.985833	84	0.71625	81
chr5	114813779	114813976	1500011B03Rik	-0.0127778	0.484969	insignificant	0.0586111	420	0.0713889	403
chr5	114812799	114813205	1500011B03Rik	0.371333	2.76429e-08	stronglyHypomethylated	0.893333	79	0.522	103
chr2	127791376	127791832	1500011K16Rik	0.31	0.0287396	hypomethylated	0.94	21	0.63	16
chr2	127792133	127792488	1500011K16Rik	0.0466808	0.0200278	hypomethylated	0.104839	290	0.0581579	646
chr2	167065158	167065217	1500012F01Rik	-0.233333	0.0166435	hypermethylated	0.301667	73	0.535	41
chr2	167062933	167063297	1500012F01Rik	-0.00256098	0.714704	insignificant	0.0830488	3393	0.0856098	4624
chr2	167065433	167065480	1500012F01Rik	0.54	0.000789928	stronglyHypomethylated	0.605	16	0.065	17
chr7	75308695	75308916	1500012K07Rik	0.00444444	0.887856	insignificant	0.08	356	0.0755556	349
chr7	75308701	75308916	1500012K07Rik	0.00461538	0.889632	insignificant	0.0830769	350	0.0784615	343
chr7	75329404	75331419	1500012K07Rik	0.0739286	0.397759	insignificant	0.711429	106	0.6375	64
chr18	61726389	61728253	1500015A07Rik	0.0592308	0.121634	insignificant	0.283846	235	0.224615	259
chr19	20422258	20422785	1500015L24Rik	0.238333	0.0044607	hypomethylated	0.963333	47	0.725	28
chr19	20421075	20421263	1500015L24Rik	0.1475	0.24668	insignificant	0.4625	34	0.315	47
chr1	43730601	43730963	1500015O10Rik	0.62	0.000424648	stronglyHypomethylated	0.78	9	0.16	66
chr1	43742244	43742564	1500015O10Rik	0.333333	0.0100202	stronglyHypomethylated	0.906667	21	0.573333	45
chr19	36619417	36621492	1500017E21Rik	0.113333	0.309964	insignificant	0.476667	44	0.363333	54
chr19	36645683	36645765	1500017E21Rik	0.131667	0.065464	insignificant	0.966667	46	0.835	61
chr19	36685526	36685667	1500017E21Rik	0.166667	0.0614322	insignificant	0.671667	51	0.505	107
chr19	36689238	36689479	1500017E21Rik	0.02875	0.458329	insignificant	0.14125	234	0.1125	178
chr10	89698162	89700866	1500026H17Rik	0.28375	0.0002336	hypomethylated	0.79375	109	0.51	62
chr10	89686362	89686519	1500026H17Rik	-0.0336364	0.388668	insignificant	0.160909	220	0.194545	233
chr10	89689148	89689322	1500026H17Rik	0.03	0.814708	insignificant	0.62	38	0.59	38
chr16	95831122	95832494	1600002D24Rik	0.149375	0.00235676	hypomethylated	0.76	141	0.610625	285
chr16	95841885	95842073	1600002D24Rik	0.3	0.274322	insignificant	0.87	15	0.57	7
chr17	24215055	24216005	1600002H07Rik	0.2075	0.0155564	hypomethylated	0.9375	49	0.73	29
chr17	24216249	24216440	1600002H07Rik	-0.29	0.277606	insignificant	0	5	0.29	16
chr17	24220690	24220769	1600002H07Rik	-0.00571429	1	insignificant	0.0678571	95	0.0735714	290
chr17	24218169	24218263	1600002H07Rik	0.62	0.00684063	stronglyHypomethylated	1	8	0.38	13
chr10	80172943	80173174	1600002K03Rik	-0.00285714	0.946381	insignificant	0.151071	609	0.153929	1425
chr7	109998376	109998773	1600010M07Rik	-0.1	0.556064	insignificant	0.4	24	0.5	21
chr17	14943183	14945939	1600012H06Rik	0.0381061	0.0260833	hypomethylated	0.213333	953	0.175227	1296
chr17	14943183	14943319	1600012H06Rik	0.00470588	0.823882	insignificant	0.14	646	0.135294	949
chr17	14943501	14945939	1600012H06Rik	0.0636166	0.143632	insignificant	0.300435	221	0.236818	249
chr17	14943566	14945939	1600012H06Rik	0.0652924	0.170723	insignificant	0.354737	194	0.289444	221
chr17	14943571	14945939	1600012H06Rik	0.0652924	0.170723	insignificant	0.354737	194	0.289444	221
chr7	38183216	38183521	1600014C10Rik	0.145556	0.0887176	insignificant	0.25	36	0.104444	64
chr7	38183786	38183899	1600014C10Rik	-0.00615385	0.747984	insignificant	0.161538	775	0.167692	1013
chr7	38194784	38197565	1600014C10Rik	0.101	0.15818	insignificant	0.84	72	0.739	125
chr17	45732863	45733122	1600014C23Rik	0.0875	0.35211	insignificant	0.6575	71	0.57	52
chr17	45733585	45733844	1600014C23Rik	0.00866667	1	insignificant	0.356667	17	0.348	61
chrX	85269519	85270291	1600014K23Rik	0.20875	0.105391	insignificant	1	15	0.79125	53
chr6	48929895	48931655	1600015I10Rik	0.0316667	0.628583	insignificant	0.851667	93	0.82	244
chr6	48933385	48933687	1600015I10Rik	0.155238	0.104322	insignificant	0.866667	36	0.711429	83
chr16	35506222	35506338	1600019K03Rik	0.3225	0.000304128	hypomethylated	1	26	0.6775	68
chr16	35509302	35509419	1600019K03Rik	0.0825	0.4495	insignificant	0.7125	58	0.63	68
chr6	86527329	86527433	1600020E01Rik	0.099	0.0716946	insignificant	0.195	69	0.096	118
chr6	86527400	86527531	1600020E01Rik	0.035	0.658191	insignificant	0.065	48	0.03	57
chr6	86563431	86563537	1600020E01Rik	0.125	0.0513968	insignificant	0.955	51	0.83	51
chr5	45668700	45669708	1600023N17Rik	0.0166935	0.222851	insignificant	0.1125	921	0.0958065	1216
chr8	103343877	103344160	1600027J07Rik	0.351667	0.00113389	stronglyHypomethylated	0.905	33	0.553333	37
chr9	99470420	99470926	1600029I14Rik	0.161	3.06609e-06	hypomethylated	0.606	313	0.445	610
chr9	99474393	99474751	1600029I14Rik	0.189722	8.68094e-09	hypomethylated	0.9075	240	0.717778	334
chr9	58202896	58203044	1600029O15Rik	0.2975	0.00799664	hypomethylated	0.505	40	0.2075	36
chr9	58207388	58208808	1600029O15Rik	0.145912	2.54948e-05	hypomethylated	0.809412	261	0.6635	463
chr5	30466076	30466184	1700001C02Rik	-0.00666667	0.720723	insignificant	0.199167	834	0.205833	907
chr5	30480384	30480655	1700001C02Rik	0.095	0.228095	insignificant	0.945	25	0.85	38
chr5	30482075	30482188	1700001C02Rik	-0.05	0.771213	insignificant	0.615	26	0.665	25
chr17	47412733	47413894	1700001C19Rik	0.185795	0.00374709	hypomethylated	0.80125	95	0.615455	138
chr17	47436606	47436794	1700001C19Rik	0.00363636	0.828364	insignificant	0.0781818	463	0.0745455	874
chr8	61282260	61282416	1700001D01Rik	0.14	0.28062	insignificant	1	16	0.86	29
chr8	61282802	61282886	1700001D01Rik	0.19	0.546443	insignificant	1	6	0.81	18
chr18	17038564	17038654	1700001G01Rik	0.515	0.0299731	stronglyHypomethylated	0.8	10	0.285	11
chr14	66296808	66297129	1700001G11Rik	-0.0441667	0.0773306	insignificant	0.07	262	0.114167	289
chr1	33669823	33670712	1700001G17Rik	0.00151515	0.927958	insignificant	0.0909091	735	0.0893939	751
chr5	146183446	146183643	1700001J03Rik	-0.06	0.779759	insignificant	0.715	58	0.775	22
chr5	146184166	146184214	1700001J03Rik	0.43	0.148607	insignificant	0.83	6	0.4	15
chr5	146185138	146185304	1700001J03Rik	0.35	0.176987	insignificant	0.83	6	0.48	13
chr9	40050557	40053025	1700001J11Rik	0.122	0.279733	insignificant	0.694	57	0.572	40
chr12	110668446	110668952	1700001K19Rik	0.0975	0.180542	insignificant	0.8925	56	0.795	48
chr12	110672182	110672240	1700001K19Rik	0.385	1.20177e-10	stronglyHypomethylated	0.891667	166	0.506667	207
chr15	83353846	83358950	1700001L05Rik	0.127337	0.00105309	hypomethylated	0.834706	198	0.707368	313
chr15	83365028	83365510	1700001L05Rik	0.183333	0.09139	insignificant	0.496667	44	0.313333	47
chr15	83366989	83367297	1700001L05Rik	0.001875	1	insignificant	0.205625	128	0.20375	271
chr13	68611160	68611277	1700001L19Rik	0.185	0.125006	insignificant	0.65	48	0.465	36
chr13	68612829	68614231	1700001L19Rik	0.388	3.08648e-07	stronglyHypomethylated	0.838	93	0.45	70
chr2	30795562	30795805	1700001O22Rik	0.135	0.0107779	hypomethylated	0.971667	48	0.836667	90
chr2	30797867	30797980	1700001O22Rik	0.2325	0.000322243	hypomethylated	0.90625	56	0.67375	143
chr2	30796400	30796566	1700001O22Rik	0.065	0.119133	insignificant	0.268333	188	0.203333	290
chr2	30801139	30801737	1700001O22Rik	-0.006	0.564459	insignificant	0.0877647	1571	0.0937647	2147
chr11	97771480	97771737	1700001P01Rik	0.262262	6.95589e-08	hypomethylated	0.830833	166	0.568571	198
chr11	97775651	97775918	1700001P01Rik	0.174	7.41453e-06	hypomethylated	0.663	244	0.489	496
chr5	11749832	11750102	1700003C15Rik	0.33	0.0323077	hypomethylated	1	17	0.67	9
chr11	98350717	98351994	1700003D09Rik	0.485	0.0156939	stronglyHypomethylated	0.735	28	0.25	8
chr6	83161215	83161437	1700003E16Rik	0.222	0.123499	insignificant	0.7	20	0.478	65
chr6	83161556	83162975	1700003E16Rik	-0.00388661	0.791019	insignificant	0.177917	986	0.181803	1540
chr6	83160911	83161133	1700003E16Rik	0.376026	1.59018e-05	stronglyHypomethylated	0.878333	40	0.502308	120
chr2	154549539	154550048	1700003F12Rik	0.0451891	0.0482868	hypomethylated	0.104118	217	0.0589286	329
chr9	45319092	45319319	1700003G13Rik	-0.23625	0.0044303	hypermethylated	0.17375	67	0.41	68
chr7	116089112	116089190	1700003G18Rik	0.26	7.72468e-05	hypomethylated	0.98	58	0.72	46
chr1	56019797	56020203	1700003I22Rik	0.2075	0.00257802	hypomethylated	0.8175	85	0.61	107
chr1	56019855	56020203	1700003I22Rik	0.2075	0.00257802	hypomethylated	0.8175	85	0.61	107
chr16	12848338	12848653	1700003L19Rik	-0.055	0.685325	insignificant	0.835	19	0.89	45
chr4	34711331	34711595	1700003M02Rik	0.31	0.00389992	hypomethylated	0.878	38	0.568	47
chr4	34722607	34722796	1700003M02Rik	0.293333	6.58608e-06	hypomethylated	0.915	84	0.621667	84
chr4	34716304	34716503	1700003M02Rik	0.233333	0.0716184	insignificant	0.866667	30	0.633333	30
chr4	34721415	34721574	1700003M02Rik	0.195	0.130033	insignificant	0.945	18	0.75	29
chr4	34727904	34727988	1700003M02Rik	-0.035	0.752336	insignificant	0.235	27	0.27	25
chr4	34730059	34730206	1700003M02Rik	0.0177273	0.361127	insignificant	0.0968182	426	0.0790909	556
chr4	34724814	34724905	1700003M02Rik	0.355	0.0123757	stronglyHypomethylated	0.69	48	0.335	18
chr4	129960373	129960561	1700003M07Rik	0.0110476	0.715564	insignificant	0.0757143	202	0.0646667	283
chr4	129960663	129960808	1700003M07Rik	0.09	0.189807	insignificant	0.235	53	0.145	127
chr4	129961198	129961280	1700003M07Rik	-0.0175	0.878499	insignificant	0.3525	80	0.37	109
chr4	129963371	129965138	1700003M07Rik	0.04	1	insignificant	0.71	14	0.67	6
chr13	118587885	118588629	1700003P14Rik	0.331	1.05998e-09	hypomethylated	0.881	147	0.55	113
chr3	124401154	124401413	1700006A11Rik	-0.12	0.421053	insignificant	0.88	8	1	11
chr3	124414311	124414501	1700006A11Rik	-0.225	0.517028	insignificant	0	6	0.225	13
chr3	124409615	124409774	1700006A11Rik	0.755	3.91435e-06	stronglyHypomethylated	0.92	24	0.165	16
chr11	101992119	101992264	1700006E09Rik	0.34	0.313725	insignificant	0.8	5	0.46	13
chr11	101990793	101990917	1700006E09Rik	0.365	0.00707924	stronglyHypomethylated	0.9	26	0.535	28
chr14	119751290	119751564	1700006F04Rik	0.22	0.186998	insignificant	0.725	22	0.505	16
chr13	107691890	107692168	1700006H21Rik	-0.02125	0.582371	insignificant	0.82625	156	0.8475	256
chr13	107689947	107690103	1700006H21Rik	0.4625	7.64385e-08	stronglyHypomethylated	0.9075	58	0.445	50
chr8	75746262	75746458	1700007B14Rik	0.294667	0.00178818	hypomethylated	0.766667	72	0.472	48
chr8	75984191	75984507	1700007B14Rik	0.178333	0.0219977	hypomethylated	0.845	92	0.666667	55
chr8	75448693	75449006	1700007B14Rik	0.4	0.52381	insignificant	0.8	5	0.4	5
chr8	75577729	75577994	1700007B14Rik	0.0675	0.282314	insignificant	0.595	166	0.5275	125
chr3	58141706	58142886	1700007F19Rik	0.295	0.0924399	insignificant	0.745	17	0.45	20
chr3	58148314	58148510	1700007F19Rik	0.04	0.572385	insignificant	0.985	50	0.945	37
chr3	58163506	58163553	1700007F19Rik	0.495	0.03131	stronglyHypomethylated	0.895	28	0.4	5
chr5	98346231	98346362	1700007G11Rik	0.1525	0.3842	insignificant	0.5	20	0.3475	32
chr2	28466033	28466324	1700007K13Rik	0.0436812	0.0799158	insignificant	0.294348	588	0.250667	724
chr16	33379853	33380379	1700007L15Rik	0.176667	0.0598755	insignificant	0.378333	67	0.201667	46
chr16	33380515	33380736	1700007L15Rik	-0.0024	0.866408	insignificant	0.0744	819	0.0768	1289
chr12	51052539	51052746	1700008C04Rik	0.157143	0.658708	insignificant	0.83	6	0.672857	68
chr8	129072392	129072716	1700008F21Rik	0.11	0.0966031	insignificant	0.9825	48	0.8725	23
chr8	129110856	129111005	1700008F21Rik	0.2675	0.115007	insignificant	0.7775	34	0.51	17
chr8	129145518	129145608	1700008F21Rik	0.22	0.475	insignificant	1	7	0.78	9
chr8	129178200	129178386	1700008F21Rik	0.095	0.315794	insignificant	0.46	84	0.365	65
chrX	135654697	135655125	1700008I05Rik	0.117143	0.036054	hypomethylated	0.867143	119	0.75	99
chrX	135660443	135660580	1700008I05Rik	0.205	0.0812067	insignificant	0.605	39	0.4	26
chrX	135665405	135665526	1700008I05Rik	0.38	0.286131	insignificant	0.67	6	0.29	7
chr7	127510437	127512869	1700008J07Rik	0.00472074	0.826183	insignificant	0.136596	756	0.131875	857
chr7	44360044	44360381	1700008O03Rik	0.00152778	1	insignificant	0.08875	185	0.0872222	228
chr7	44361049	44361183	1700008O03Rik	0.02	0.427111	insignificant	0.11	153	0.09	435
chr7	44374322	44374524	1700008O03Rik	0	1	insignificant	0	70	0	54
chr7	44374986	44375030	1700008O03Rik	0.55	0.0193672	stronglyHypomethylated	0.55	15	0	8
chr6	81909985	81910108	1700009C05Rik	0.0825	1	insignificant	1	10	0.9175	25
chr4	39450757	39451778	1700009N14Rik	0.195	0.00796735	hypomethylated	0.975	40	0.78	64
chr17	9001769	9001945	1700010I14Rik	0.17	0.0164749	hypomethylated	0.81	97	0.64	64
chr17	9007896	9008319	1700010I14Rik	0.155	0.13587	insignificant	0.625	53	0.47	64
chr10	112759466	112759609	1700010J16Rik	-0.1025	0.13759	insignificant	0.6175	103	0.72	101
chr15	101453471	101453909	1700011A15Rik	-0.0506667	0.360377	insignificant	0.293333	156	0.344	196
chr15	101452378	101452596	1700011A15Rik	0.64	0.000159567	stronglyHypomethylated	0.933333	15	0.293333	24
chr17	87422513	87422771	1700011E24Rik	0.207	4.78496e-06	hypomethylated	0.734	214	0.527	261
chr17	87395160	87395265	1700011E24Rik	0.0983333	0.497624	insignificant	0.765	39	0.666667	15
chr17	87411527	87411592	1700011E24Rik	0.355	0.00263334	stronglyHypomethylated	0.855	36	0.5	30
chr14	49226358	49226801	1700011H14Rik	0.2175	0.000126104	hypomethylated	0.85	115	0.6325	127
chr14	49245040	49245261	1700011H14Rik	-0.09	0.369945	insignificant	0.785	13	0.875	27
chr18	57533825	57533968	1700011I03Rik	-0.22	0.35436	insignificant	0.21	14	0.43	7
chr8	79229316	79229393	1700011L22Rik	0.245833	0.000738927	hypomethylated	0.813333	64	0.5675	129
chr8	79248219	79248583	1700011L22Rik	0.281667	4.51861e-05	hypomethylated	0.951667	72	0.67	48
chr8	79210429	79210757	1700011L22Rik	-0.24	0.333038	insignificant	0.11	9	0.35	13
chr6	32058482	32058915	1700012A03Rik	0.04	0.741716	insignificant	0.93	53	0.89	54
chr11	109788290	109788821	1700012B07Rik	0.33125	0.00501352	hypomethylated	0.9	20	0.56875	102
chr11	109794105	109794279	1700012B07Rik	0.07	1	insignificant	1	10	0.93	15
chr11	109813558	109813746	1700012B07Rik	0.125	0.36864	insignificant	0.96	21	0.835	27
chr9	14770838	14771030	1700012B09Rik	0.0227273	0.343864	insignificant	0.279091	677	0.256364	792
chr6	30462960	30463313	1700012C14Rik	0.16	0.062075	insignificant	0.731667	63	0.571667	60
chr6	30460984	30461129	1700012C14Rik	0.47	7.33799e-06	stronglyHypomethylated	0.672	34	0.202	67
chr10	127667122	127667383	1700012D01Rik	0	1	insignificant	0	83	0	92
chr10	127668417	127668851	1700012D01Rik	-0.0118182	0.784456	insignificant	0.146364	227	0.158182	191
chr7	111120907	111121023	1700012D14Rik	0.3	4.05646e-06	hypomethylated	0.9525	83	0.6525	63
chr3	153296501	153297007	1700012D16Rik	0.2575	0.0148154	hypomethylated	0.7175	37	0.46	46
chr15	67226768	67227080	1700012I11Rik	0.235	0.0690656	insignificant	0.55	42	0.315	37
chr15	67251169	67251211	1700012I11Rik	0.255	0.361455	insignificant	0.585	15	0.33	6
chr15	67376911	67377094	1700012I11Rik	0.05	1	insignificant	0.85	20	0.8	10
chrX	9283763	9284288	1700012L04Rik	0.07	1	insignificant	0.69	13	0.62	13
chr4	144418190	144418585	1700012P22Rik	0.16	0.677617	insignificant	0.63	8	0.47	19
chr4	144423778	144423892	1700012P22Rik	0.39	0.0918024	insignificant	0.6	10	0.21	14
chr6	124347593	124347828	1700013D24Rik	0.03	1	insignificant	0.71	17	0.68	22
chr3	108544576	108544697	1700013F07Rik	0.2975	4.14326e-10	hypomethylated	0.8925	141	0.595	213
chr3	108537583	108537699	1700013F07Rik	-0.015	1	insignificant	0	60	0.015	68
chr3	108544035	108544160	1700013F07Rik	0.0675	0.348101	insignificant	0.7525	79	0.685	126
chr4	137454485	137455461	1700013G24Rik	0.206469	2.22157e-10	hypomethylated	0.882069	290	0.6756	399
chrX	53745652	53745751	1700013H16Rik	-0.06	0.636563	insignificant	0.33	36	0.39	40
chrX	53746941	53747041	1700013H16Rik	0.085	0.321675	insignificant	0.645	46	0.56	58
chrX	53751509	53751856	1700013H16Rik	0.414167	0.00120164	stronglyHypomethylated	0.7575	39	0.343333	24
chr1	170311536	170312125	1700015E13Rik	0.133333	0.380126	insignificant	0.763333	25	0.63	29
chr1	170308860	170308984	1700015E13Rik	0.396	3.3495e-08	stronglyHypomethylated	0.88	61	0.484	131
chr5	5455896	5455990	1700015F17Rik	0.165	0.482107	insignificant	0.73	20	0.565	17
chr5	5466624	5466671	1700015F17Rik	-0.055	0.776545	insignificant	0.485	28	0.54	20
chr5	5478865	5479143	1700015F17Rik	-0.0325	1	insignificant	0.715	12	0.7475	39
chr7	52015637	52015716	1700015G11Rik	0.285	0.347634	insignificant	0.67	6	0.385	16
chr7	52013481	52013586	1700015G11Rik	0.3375	3.34811e-07	stronglyHypomethylated	0.87	113	0.5325	84
chr1	177752915	177753035	1700016C15Rik	0.2725	1.62702e-05	hypomethylated	0.955	80	0.6825	77
chr8	11654923	11655681	1700016D06Rik	-0.095	1	insignificant	0.71	7	0.805	15
chr8	11662589	11662691	1700016D06Rik	0	1	insignificant	1	5	1	6
chr13	5855508	5855951	1700016G22Rik	0.206667	0.0302082	hypomethylated	0.916667	28	0.71	37
chr5	103655444	103655724	1700016H13Rik	0.0238095	0.0457702	hypomethylated	0.127381	1322	0.103571	1803
chr5	103655603	103655732	1700016H13Rik	0.0243333	0.012962	hypomethylated	0.0673333	924	0.043	1349
chr11	75999911	76000266	1700016K19Rik	0.012682	0.420957	insignificant	0.0737931	478	0.0611111	890
chr11	76003003	76003569	1700016K19Rik	0.225	0.366006	insignificant	0.365	16	0.14	7
chr10	14705608	14705673	1700016L04Rik	0	1	insignificant	0	74	0	49
chr9	57252321	57254329	1700017B05Rik	0.205301	1.09513e-09	hypomethylated	0.832609	285	0.627308	483
chr9	57256385	57259140	1700017B05Rik	0.220012	1.84229e-10	hypomethylated	0.814583	311	0.594571	626
chr9	57262428	57262599	1700017B05Rik	0.0234524	0.136721	insignificant	0.0995238	743	0.0760714	694
chr19	11105676	11105796	1700017D01Rik	0.135	0.55064	insignificant	0.46	26	0.325	21
chr19	11130485	11130878	1700017D01Rik	0.138571	0.0507267	insignificant	0.807143	69	0.668571	94
chr3	40504864	40506013	1700017G19Rik	0.241111	0.000240194	hypomethylated	0.72	114	0.478889	111
chr3	40522614	40522912	1700017G19Rik	0.284167	2.2082e-10	hypomethylated	0.581667	270	0.2975	352
chr3	40506918	40507021	1700017G19Rik	-0.24	0.376518	insignificant	0.43	7	0.67	12
chr2	168978268	168978560	1700017J07Rik	0.241667	0.000941563	hypomethylated	0.696667	68	0.455	168
chr10	100612749	100612953	1700017N19Rik	0.258333	2.0435e-10	hypomethylated	0.897778	167	0.639444	467
chr10	100610595	100610715	1700017N19Rik	0.474167	8.67314e-06	stronglyHypomethylated	0.7375	67	0.263333	32
chr8	121535422	121535569	1700018B08Rik	0.281667	1.81868e-10	hypomethylated	0.943333	219	0.661667	314
chr8	121541718	121541954	1700018B08Rik	0.227	2.16914e-05	hypomethylated	0.829	150	0.602	151
chr8	121539866	121540007	1700018B08Rik	0.10875	0.315058	insignificant	0.6475	28	0.53875	177
chr3	48605730	48609100	1700018B24Rik	0.20589	2.51463e-10	hypomethylated	0.86069	559	0.6548	618
chrX	102928371	102928463	1700018G05Rik	0.38	0.0102331	stronglyHypomethylated	0.965	24	0.585	12
chr19	29047482	29048729	1700018L02Rik	-0.00276612	0.82817	insignificant	0.0881034	986	0.0908696	1416
chr1	53187553	53187617	1700019A02Rik	0.2	0.230769	insignificant	1	12	0.8	15
chr8	3483660	3483770	1700019B03Rik	0.310833	5.68196e-05	hypomethylated	0.733333	71	0.4225	104
chr8	3475830	3476407	1700019B03Rik	0.07125	0.486716	insignificant	0.39125	52	0.32	124
chrX	62510538	62510998	1700019B21Rik	0.155	0.0293939	hypomethylated	0.876667	71	0.721667	60
chr1	52925126	52925734	1700019D03Rik	0.184524	0.0224879	hypomethylated	0.842857	68	0.658333	58
chr1	52952614	52952840	1700019D03Rik	-0.0183385	0.179225	insignificant	0.0603571	708	0.0786957	981
chr6	85899049	85901613	1700019G17Rik	0.257922	0.000122822	hypomethylated	0.854286	79	0.596364	139
chr2	32778946	32779097	1700019L03Rik	0.321667	0.00110205	hypomethylated	0.631667	78	0.31	42
chr2	32777412	32777569	1700019L03Rik	0.223333	0.135913	insignificant	0.933333	15	0.71	33
chr2	32784220	32784405	1700019L03Rik	0.4	0.282051	insignificant	0.6	10	0.2	5
chr2	32780641	32780795	1700019L03Rik	0.435	0.00128588	stronglyHypomethylated	1	14	0.565	50
chr1	86426328	86428049	1700019O17Rik	0.115392	9.96857e-05	hypomethylated	0.937059	217	0.821667	333
chr19	5502768	5503787	1700020D05Rik	0.160109	4.1453e-08	hypomethylated	0.672667	443	0.512558	826
chr10	110896316	110896507	1700020G17Rik	0.172	8.72056e-06	hypomethylated	0.92	150	0.748	271
chr10	110801173	110801510	1700020G17Rik	0.1625	0.0681868	insignificant	0.74	76	0.5775	60
chr2	119594295	119594434	1700020I14Rik	-0.02625	0.632098	insignificant	0.1025	152	0.12875	244
chr11	83440286	83440596	1700020L24Rik	-0.015	1	insignificant	0.455	63	0.47	81
chr11	83440675	83441232	1700020L24Rik	-0.003125	0.814807	insignificant	0.134375	1060	0.1375	1489
chr9	120913773	120914090	1700020M21Rik	0.365	4.60476e-05	stronglyHypomethylated	0.97	60	0.605	25
chr10	21621645	21622375	1700020N01Rik	0.005	1	insignificant	0.715	18	0.71	36
chr10	43525120	43525408	1700021F05Rik	-0.288333	0.0474693	hypermethylated	0.615	29	0.903333	21
chr10	43540939	43540994	1700021F05Rik	-0.000625	1	insignificant	0.066875	410	0.0675	584
chr2	173527844	173527946	1700021F07Rik	0.17	1	insignificant	1	6	0.83	6
chr2	173526003	173526085	1700021F07Rik	0.58	0.000776536	stronglyHypomethylated	0.8	15	0.22	27
chr16	32821701	32824146	1700021K19Rik	0.190545	7.62786e-09	hypomethylated	0.774545	358	0.584	488
chr16	32826134	32826196	1700021K19Rik	0.21	0.0296902	hypomethylated	0.965	29	0.755	19
chr16	32835913	32836015	1700021K19Rik	0.186364	4.54443e-08	hypomethylated	0.906364	220	0.72	378
chr16	32842997	32843531	1700021K19Rik	0.253889	0.00736033	hypomethylated	0.865	32	0.611111	89
chr16	32824378	32824472	1700021K19Rik	-0.01	1	insignificant	0.43	7	0.44	9
chr16	32827287	32827352	1700021K19Rik	0.14	0.131235	insignificant	0.96	25	0.82	38
chr16	32827858	32828004	1700021K19Rik	0.461429	0.0643445	insignificant	0.8	5	0.338571	50
chr16	32868092	32868366	1700021K19Rik	-0.0034375	0.839846	insignificant	0.126875	822	0.130312	1215
chr16	32829264	32829322	1700021K19Rik	0.3725	8.69754e-07	stronglyHypomethylated	0.9875	45	0.615	90
chr16	32836409	32836620	1700021K19Rik	0.346667	9.56464e-06	stronglyHypomethylated	0.971667	40	0.625	94
chr4	134448764	134449368	1700021N21Rik	0.288333	0.0613071	insignificant	0.943333	17	0.655	26
chr5	24647495	24648860	1700022A21Rik	0.359538	3.07159e-10	stronglyHypomethylated	0.845625	352	0.486087	584
chr10	61680138	61680290	1700022H01Rik	0.054	0.493793	insignificant	0.154	85	0.1	85
chr4	42970863	42974325	1700022I11Rik	0.233056	0.0025664	hypomethylated	0.8475	53	0.614444	128
chr5	77016022	77016638	1700023E05Rik	0.07875	3.87893e-05	hypomethylated	0.285	800	0.20625	1335
chr5	77044015	77044081	1700023E05Rik	0.1775	0.000346778	hypomethylated	0.895	105	0.7175	184
chr5	77054449	77054587	1700023E05Rik	0.26	0.000316857	hypomethylated	0.815	82	0.555	91
chr5	77055980	77056083	1700023E05Rik	0.239	5.86921e-08	hypomethylated	0.915	157	0.676	171
chr5	77061197	77061522	1700023E05Rik	0.306667	5.04096e-05	hypomethylated	0.698333	76	0.391667	110
chr11	103198943	103199118	1700023F06Rik	0.00357143	1	insignificant	0.123571	197	0.12	217
chr11	103199646	103199822	1700023F06Rik	-0.09	0.352816	insignificant	0.183333	60	0.273333	48
chr11	103201095	103201142	1700023F06Rik	0	1	insignificant	1	12	1	7
chr11	103201263	103201488	1700023F06Rik	-0.01	1	insignificant	0.67	6	0.68	33
chr11	103201716	103201762	1700023F06Rik	0.03	1	insignificant	0.1	10	0.07	13
chr6	29985328	29985466	1700023L04Rik	0.0110714	0.354763	insignificant	0.0775	693	0.0664286	1256
chr14	124013690	124013739	1700024B18Rik	0	1	insignificant	0	24	0	14
chr13	3500915	3501393	1700024F13Rik	0.104	0.184914	insignificant	0.42	78	0.316	76
chr13	63675755	63675972	1700024I08Rik	0.185	0.110734	insignificant	0.845	42	0.66	35
chr13	63734201	63734298	1700024I08Rik	0.22	0.485714	insignificant	1	6	0.78	9
chr4	104913455	104913690	1700024P16Rik	0.10453	0.023135	hypomethylated	0.402308	142	0.297778	427
chr4	104988963	104989066	1700024P16Rik	0.3	0.0334991	hypomethylated	0.9	15	0.6	26
chr4	105005260	105005304	1700024P16Rik	0.075	0.255361	insignificant	0.955	57	0.88	33
chr4	105015609	105015766	1700024P16Rik	0.338333	0.0759394	insignificant	0.9	10	0.561667	59
chr4	105015851	105015885	1700024P16Rik	0.09	0.644458	insignificant	0.19	24	0.1	10
chr4	105016130	105016863	1700024P16Rik	0.26	0.522727	insignificant	0.86	7	0.6	5
chr19	11142336	11142453	1700025F22Rik	0.32	1.8823e-05	hypomethylated	0.94	57	0.62	55
chr19	11139682	11139806	1700025F22Rik	0.03	1	insignificant	0.92	27	0.89	9
chr10	119413443	119413619	1700025F24Rik	0.17	5.62875e-08	hypomethylated	0.99	128	0.82	220
chr10	119414584	119414662	1700025F24Rik	0.2	0.364427	insignificant	0.89	9	0.69	16
chr10	119426471	119426864	1700025F24Rik	0.618889	9.02379e-06	stronglyHypomethylated	1	15	0.381111	51
chr1	151884523	151893432	1700025G04Rik	0.19623	3.38922e-10	hypomethylated	0.72	839	0.52377	988
chr1	151921046	151921123	1700025G04Rik	0.005	1	insignificant	0.66	15	0.655	12
chr1	152089931	152090320	1700025G04Rik	0.0167121	0.210011	insignificant	0.0725455	535	0.0558333	867
chr7	121589902	121590370	1700025J12Rik	0.175	0.0315621	hypomethylated	0.815	85	0.64	58
chr7	121591429	121591591	1700025J12Rik	0.165	0.00179114	hypomethylated	0.77	157	0.605	167
chr5	73268579	73268953	1700025M24Rik	0.1075	0.226312	insignificant	0.25	24	0.1425	104
chr5	73268579	73268976	1700025M24Rik	0.1075	0.226312	insignificant	0.25	24	0.1425	104
chr5	73271655	73271794	1700025M24Rik	0.09	0.270663	insignificant	0.605	82	0.515	82
chr5	73282056	73282171	1700025M24Rik	0.18	0.0627365	insignificant	1	20	0.82	27
chr6	39063878	39064563	1700025N23Rik	0.205	3.10048e-07	hypomethylated	0.94	165	0.735	173
chr7	83777069	83777143	1700026D08Rik	0.29125	3.64648e-10	hypomethylated	0.89625	155	0.605	202
chr7	83780163	83780322	1700026D08Rik	0.04	1	insignificant	0.6	12	0.56	33
chr7	83793208	83793444	1700026D08Rik	-0.015	1	insignificant	0.9	10	0.915	12
chr7	83793995	83794085	1700026D08Rik	-0.03	1	insignificant	0.94	16	0.97	30
chr2	132490727	132490963	1700026D11Rik	0.1	1	insignificant	0.7	10	0.6	10
chr2	132520279	132520406	1700026D11Rik	0.18	0.228871	insignificant	0.835	18	0.655	47
chr8	71006727	71006886	1700026F02Rik	-0.08	0.672984	insignificant	0.72	16	0.8	12
chr2	28692911	28693059	1700026L06Rik	0.153333	0.079406	insignificant	0.783333	67	0.63	59
chr2	28699581	28699651	1700026L06Rik	0	1	insignificant	0	7	0	6
chr6	124364318	124364486	1700027F06Rik	0.323333	0.0168717	hypomethylated	0.87	22	0.546667	30
chr3	45430834	45431008	1700027H10Rik	0.305	0.216705	insignificant	0.525	17	0.22	9
chr10	43764795	43765058	1700027J07Rik	0.372	0.000217222	stronglyHypomethylated	1	27	0.628	32
chr7	28496940	28497492	1700028B04Rik	0.415	0.000738623	stronglyHypomethylated	0.923333	26	0.508333	37
chr5	151368674	151368856	1700028E10Rik	-0.0075	0.603802	insignificant	0.119375	962	0.126875	1260
chr5	151394490	151396164	1700028E10Rik	-0.0757143	0.306901	insignificant	0.381429	110	0.457143	85
chr5	151413626	151414083	1700028E10Rik	0.0316667	0.793919	insignificant	0.725	41	0.693333	31
chr10	82812122	82812359	1700028I16Rik	0	1	insignificant	0.0927273	523	0.0927273	579
chr10	82823516	82824242	1700028I16Rik	0	1	insignificant	0.5	24	0.5	10
chr5	107534710	107534808	1700028K03Rik	0.1675	0.000991813	hypomethylated	0.738333	164	0.570833	201
chr5	107543919	107544013	1700028K03Rik	0.209167	0.00400552	hypomethylated	0.9225	61	0.713333	55
chr5	107549084	107551542	1700028K03Rik	-0.05	1	insignificant	0.95	33	1	13
chr3	83560524	83560786	1700028M03Rik	-0.0616667	0.123342	insignificant	0.191667	218	0.253333	256
chr19	23593026	23593145	1700028P14Rik	-0.105833	0.402084	insignificant	0.4675	61	0.573333	35
chr19	23558759	23559037	1700028P14Rik	0.35	0.000916413	stronglyHypomethylated	0.84	55	0.49	36
chr2	171956878	171957159	1700028P15Rik	0.1575	0.00020654	hypomethylated	0.8775	147	0.72	270
chr2	171962501	171962630	1700028P15Rik	0.101667	0.0134656	hypomethylated	0.896667	177	0.795	127
chr2	171958293	171958443	1700028P15Rik	0.2	0.416667	insignificant	1	7	0.8	5
chr13	97021863	97022588	1700029F12Rik	0.16	0.480513	insignificant	0.7	10	0.54	35
chr13	97021863	97022600	1700029F12Rik	0.16	0.480513	insignificant	0.7	10	0.54	35
chr13	97030200	97030422	1700029F12Rik	0.055	1	insignificant	0.805	15	0.75	24
chr8	13558758	13558921	1700029H14Rik	0.365	0.119281	insignificant	1	7	0.635	11
chr8	13562158	13562461	1700029H14Rik	0.0661111	0.493029	insignificant	0.315	12	0.248889	70
chr2	92383207	92383281	1700029I15Rik	0.075	1	insignificant	1	5	0.925	19
chr16	93396814	93397120	1700029J03Rik	0.311667	0.00218909	hypomethylated	0.951667	42	0.64	28
chr8	45953605	45953812	1700029J07Rik	0.292167	1.28669e-08	hypomethylated	0.738	179	0.445833	199
chr8	45973503	45975252	1700029J07Rik	0.207895	3.53378e-10	hypomethylated	0.549211	879	0.341316	1211
chr8	45968026	45968164	1700029J07Rik	0.05	0.775765	insignificant	0.815	31	0.765	39
chr8	45970353	45970573	1700029J07Rik	0.185833	0.116169	insignificant	0.933333	25	0.7475	45
chr4	135627755	135630198	1700029M20Rik	0.189798	9.05089e-11	hypomethylated	0.950909	329	0.761111	471
chr4	135626654	135627045	1700029M20Rik	0.13	0.312428	insignificant	0.8575	31	0.7275	26
chr15	81980539	81981563	1700029P11Rik	0.187641	8.84279e-07	hypomethylated	0.912308	216	0.724667	190
chr17	28906003	28906771	1700030A11Rik	0.178611	7.63209e-05	hypomethylated	0.881111	165	0.7025	185
chr17	28905264	28905299	1700030A11Rik	0.015	1	insignificant	0.765	20	0.75	57
chr12	20815345	20815779	1700030C10Rik	0.153455	1.47881e-05	hypomethylated	0.310455	282	0.157	270
chr15	99927699	99927879	1700030F18Rik	0.215	0.222222	insignificant	1	14	0.785	14
chr15	99929829	99929978	1700030F18Rik	0.385	0.000813236	stronglyHypomethylated	0.655	52	0.27	34
chr8	116969598	116972156	1700030J22Rik	0.297976	3.49646e-10	hypomethylated	0.743333	142	0.445357	433
chr8	116973451	116973699	1700030J22Rik	0.137143	0.000187526	hypomethylated	0.887143	195	0.75	302
chr8	116978778	116978943	1700030J22Rik	0.0779167	2.61216e-05	hypomethylated	0.1975	665	0.119583	906
chr8	72443879	72443989	1700030K09Rik	0	1	insignificant	0	54	0	41
chr8	72444749	72445470	1700030K09Rik	0.39	6.00406e-06	stronglyHypomethylated	0.955	56	0.565	44
chr8	72451358	72451432	1700030K09Rik	0.5	0.00114506	stronglyHypomethylated	1	16	0.5	18
chr8	121544387	121544722	1700030M09Rik	0.2825	1.192e-08	hypomethylated	0.90125	146	0.61875	130
chr17	36932942	36933432	1700031A10Rik	0.316667	0.0396703	hypomethylated	0.76	21	0.443333	27
chr17	36923791	36923848	1700031A10Rik	0.57	0.0445476	stronglyHypomethylated	1	5	0.43	14
chrX	102864144	102864281	1700031F05Rik	0.635	0.00016618	stronglyHypomethylated	0.965	30	0.33	9
chr12	52602179	52602322	1700031P21Rik	0.09	0.650433	insignificant	0.2	17	0.11	19
chr5	112585931	112586096	1700034G24Rik	-0.03	1	insignificant	0.755	34	0.785	32
chr1	191894071	191897128	1700034H15Rik	0.186935	1.16296e-08	hypomethylated	0.735556	380	0.548621	481
chr1	191898272	191898826	1700034H15Rik	0.05625	0.189586	insignificant	0.86375	146	0.8075	192
chr1	191907059	191907527	1700034H15Rik	-0.00275862	0.92555	insignificant	0.0775862	604	0.0803448	1109
chr3	40900198	40902543	1700034I23Rik	0.36	0.0220736	stronglyHypomethylated	1	15	0.64	11
chr1	9770671	9770795	1700034P13Rik	0.288333	0.000812023	hypomethylated	0.753333	51	0.465	120
chr1	9747647	9748604	1700034P13Rik	0.00275862	0.730564	insignificant	0.0982759	1980	0.0955172	2921
chr3	85330958	85331290	1700036G14Rik	0.238333	1.47676e-10	hypomethylated	0.933333	242	0.695	300
chr3	85317518	85317560	1700036G14Rik	-0.05	1	insignificant	0.7	10	0.75	12
chr16	3905797	3906300	1700037C18Rik	0.27	1.34388e-05	hypomethylated	0.951667	67	0.681667	90
chr16	3906840	3907194	1700037C18Rik	0.257	0.00808775	hypomethylated	0.755	38	0.498	73
chr16	3908449	3908689	1700037C18Rik	-0.016	0.655719	insignificant	0.0586667	120	0.0746667	210
chr2	131146324	131146975	1700037H04Rik	0.172857	0.00252377	hypomethylated	0.872857	111	0.7	105
chr2	131159952	131160020	1700037H04Rik	0	1	insignificant	0	24	0	20
chr7	45286881	45287083	1700039E15Rik	0.315	0.00560414	hypomethylated	0.845	32	0.53	38
chr7	45286441	45286628	1700039E15Rik	0.25	0.0695627	insignificant	0.94	17	0.69	31
chr7	45288071	45288993	1700039E15Rik	0.1125	0.287392	insignificant	0.8875	27	0.775	116
chr19	44835490	44835938	1700039E22Rik	0.00940217	0.550532	insignificant	0.13875	786	0.129348	1324
chr19	44828492	44828692	1700039E22Rik	0.405	1.64259e-06	stronglyHypomethylated	0.91	55	0.505	60
chr10	68430955	68431323	1700040L02Rik	0.240625	2.11415e-10	hypomethylated	0.91625	249	0.675625	436
chr10	68509696	68509769	1700040L02Rik	-0.08	1	insignificant	0.14	7	0.22	17
chr10	68516265	68516410	1700040L02Rik	0.345	3.50838e-09	stronglyHypomethylated	0.961667	84	0.616667	102
chr9	57181293	57181394	1700041C23Rik	0.485	9.99496e-06	stronglyHypomethylated	0.915	44	0.43	34
chrX	155124980	155125855	1700042B14Rik	0.37	0.208791	insignificant	1	6	0.63	8
chr4	116173371	116173629	1700042G07Rik	0.27575	1.31119e-10	hypomethylated	0.95375	206	0.678	248
chr4	57359791	57361417	1700042G15Rik	0.26375	0.000138184	hypomethylated	0.70875	121	0.445	82
chr14	118367281	118367341	1700044C05Rik	0.17	0.117647	insignificant	1	22	0.83	12
chr14	118367623	118367696	1700044C05Rik	0	1	insignificant	1	7	1	9
chr14	118397830	118398165	1700044C05Rik	0.15	1	insignificant	0.86	7	0.71	7
chr4	150828224	150828481	1700045H11Rik	0.217083	0.00293833	hypomethylated	0.75375	113	0.536667	78
chr4	150854825	150854949	1700045H11Rik	-0.00954545	0.653355	insignificant	0.0495455	341	0.0590909	558
chr11	14560335	14560599	1700046C09Rik	0.04	1	insignificant	0.4	5	0.36	11
chr11	14599147	14599225	1700046C09Rik	0.495	0.00259666	stronglyHypomethylated	0.83	22	0.335	16
chr8	26088911	26088998	1700047A11Rik	0.09	0.542595	insignificant	0.89	26	0.8	67
chr8	26095786	26095955	1700047A11Rik	0.385	1.66463e-07	stronglyHypomethylated	0.935	72	0.55	68
chr14	44191816	44191935	1700047E10Rik	0.173333	0.00157232	hypomethylated	0.968333	79	0.795	85
chr15	11967061	11967196	1700047G03Rik	0.33	0.121334	insignificant	0.83	12	0.5	18
chr15	11969469	11970083	1700047G03Rik	-0.08	0.647639	insignificant	0.85	21	0.93	25
chr12	55137117	55137215	1700047I17Rik2	0	1	insignificant	1	5	1	9
chr12	55212181	55212279	1700047I17Rik2	0.025	1	insignificant	0.975	29	0.95	26
chr1	182300833	182301198	1700047M11Rik	0.20875	2.23867e-07	hypomethylated	0.8775	176	0.66875	323
chr1	182302968	182303289	1700047M11Rik	0.0175	1	insignificant	0.7525	46	0.735	19
chr9	121937975	121938162	1700048O20Rik	0.215	2.53453e-05	hypomethylated	0.691667	144	0.476667	250
chr9	121945610	121947016	1700048O20Rik	0.304286	2.32625e-07	hypomethylated	0.86	112	0.555714	137
chr6	147701087	147701284	1700049E15Rik	0.2	0.416667	insignificant	1	7	0.8	5
chr6	100527399	100527639	1700049E22Rik	0.03	1	insignificant	1	20	0.97	22
chr6	100533304	100533426	1700049E22Rik	-0.05	0.574894	insignificant	0.33	56	0.38	70
chr7	27929294	27929430	1700049G17Rik	0.0293333	0.41227	insignificant	0.1	114	0.0706667	297
chr7	27907391	27912261	1700049G17Rik	0.376667	2.45753e-05	stronglyHypomethylated	0.973333	40	0.596667	42
chr10	71979884	71980690	1700049L16Rik	0.225	4.19528e-05	hypomethylated	0.915	118	0.69	87
chr11	72266843	72267525	1700051A21Rik	0.0412903	0.000727948	hypomethylated	0.120645	934	0.0793548	1626
chr11	72267880	72268556	1700051A21Rik	0.39	0.00211638	stronglyHypomethylated	0.89	32	0.5	30
chr11	105179020	105181433	1700052K11Rik	0.00339786	0.668154	insignificant	0.0944928	2713	0.0910949	4027
chr10	4434827	4434933	1700052N19Rik	0.292	0.00235367	hypomethylated	0.866	49	0.574	55
chr10	4450646	4450809	1700052N19Rik	0.136	0.0136032	hypomethylated	0.94	65	0.804	100
chr10	4453471	4455140	1700052N19Rik	0.176111	1.77393e-06	hypomethylated	0.911111	196	0.735	219
chr10	4432604	4432711	1700052N19Rik	0.05	0.233191	insignificant	0.133333	131	0.0833333	135
chr19	53079192	53079384	1700054A03Rik	0.048	0.323877	insignificant	0.87	121	0.822	157
chr2	118305876	118305959	1700054M17Rik	0.245	0.35436	insignificant	0.86	7	0.615	13
chr9	64041306	64041465	1700055C04Rik	0.28	1.28009e-05	hypomethylated	0.965	58	0.685	102
chr9	64038879	64038919	1700055C04Rik	0.065	0.710989	insignificant	0.915	19	0.85	44
chr19	3965253	3965335	1700055N04Rik	0.31	0.0433815	hypomethylated	1	15	0.69	16
chr19	3968441	3968541	1700055N04Rik	0.0466667	1	insignificant	0.866667	20	0.82	11
chr19	3969762	3970438	1700055N04Rik	0.483333	0.000629388	stronglyHypomethylated	0.815	17	0.331667	48
chr1	184033031	184033998	1700056E22Rik	-0.00174074	0.793105	insignificant	0.104	3312	0.105741	4422
chr9	92350925	92351146	1700057G04Rik	0.27	0.58042	insignificant	0.83	6	0.56	9
chr4	124449625	124450455	1700057H15Rik	0.2275	0.0488435	hypomethylated	0.9275	40	0.7	20
chr4	124483034	124483103	1700057H15Rik	0.16125	0.0564393	insignificant	0.3575	52	0.19625	56
chr2	51437693	51437900	1700057H21Rik	0.216667	1.27997e-06	hypomethylated	0.921111	128	0.704444	193
chr2	158195354	158195734	1700060C20Rik	0.1425	0.0555306	insignificant	0.7	65	0.5575	109
chr2	9193430	9193709	1700061F12Rik	0.143333	0.303984	insignificant	0.73	25	0.586667	43
chr2	9197122	9197484	1700061F12Rik	0.2	0.473684	insignificant	0.2	10	0	10
chr17	56882779	56882986	1700061G19Rik	0.2675	0.00037596	hypomethylated	0.965	39	0.6975	72
chr17	56883626	56883860	1700061G19Rik	0.2675	0.00295202	hypomethylated	0.55	50	0.2825	81
chr17	56886440	56886687	1700061G19Rik	0.19125	0.000705274	hypomethylated	0.88125	116	0.69	117
chr17	56888636	56888838	1700061G19Rik	0.0925	0.0785891	insignificant	0.97	43	0.8775	62
chr17	56877362	56877589	1700061G19Rik	0.354958	1.02903e-10	stronglyHypomethylated	0.979333	110	0.624375	281
chr3	117076997	117077227	1700061I17Rik	-0.005	1	insignificant	0.1	10	0.105	19
chr11	23166077	23166375	1700061J23Rik	0.28125	2.88055e-06	hypomethylated	0.72	128	0.43875	142
chr9	41217284	41217374	1700063D05Rik	0.03	1	insignificant	0.74	18	0.71	20
chr5	91766971	91767128	1700063O14Rik	0.373333	0.00677745	stronglyHypomethylated	0.713333	30	0.34	34
chr12	99626052	99626328	1700064M15Rik	0.0733333	0.610508	insignificant	0.953333	24	0.88	26
chr12	99627605	99627974	1700064M15Rik	0.0124194	0.129314	insignificant	0.0780645	1558	0.0656452	2474
chr9	95857365	95857517	1700065D16Rik	0	1	insignificant	0	50	0	116
chr9	95857506	95857882	1700065D16Rik	0.0111674	0.164645	insignificant	0.0864615	1799	0.0752941	2826
chr15	63818209	63818396	1700065I16Rik	0.255	0.0301837	hypomethylated	0.855	38	0.6	30
chr15	63819005	63819540	1700065I16Rik	0.4	0.0735294	insignificant	1	12	0.6	5
chr6	35334850	35335025	1700065J11Rik	0.24	0.000313054	hypomethylated	0.77	99	0.53	110
chr1	192842302	192842385	1700065J18Rik	0.246667	1.16283e-05	hypomethylated	0.905	130	0.658333	75
chr1	192842451	192842739	1700065J18Rik	0.185	0.253805	insignificant	0.805	21	0.62	13
chr6	73440182	73440248	1700065L07Rik	0.03	0.778858	insignificant	0.81	32	0.78	41
chr6	73437516	73437612	1700065L07Rik	0.4	1.99151e-06	stronglyHypomethylated	1	48	0.6	30
chr18	35726988	35727096	1700066B19Rik	0.265	0.265681	insignificant	0.55	11	0.285	27
chr18	35728473	35730869	1700066B19Rik	0.0934127	0.100402	insignificant	0.457857	117	0.364444	210
chr13	58148561	58148975	1700066J03Rik	-0.0169608	0.50122	insignificant	0.108333	340	0.125294	429
chr1	57382742	57385422	1700066M21Rik	0.202	3.49207e-05	hypomethylated	0.864	161	0.662	141
chr1	57377619	57377946	1700066M21Rik	0.00425926	0.687377	insignificant	0.0955556	1412	0.0912963	2464
chr5	87979045	87979351	1700066N21Rik	0.0986667	0.233973	insignificant	0.836667	84	0.738	41
chr18	57504421	57505057	1700066O22Rik	0.0158333	0.833134	insignificant	0.6225	50	0.606667	42
chr1	89016112	89016372	1700067G17Rik	0.35	7.39328e-11	stronglyHypomethylated	0.85	202	0.5	149
chr8	84001705	84001905	1700067K01Rik	0.185139	9.43958e-06	hypomethylated	0.72625	217	0.541111	358
chr8	84002860	84003002	1700067K01Rik	0.2425	0.00338265	hypomethylated	0.78	52	0.5375	82
chr8	84004450	84004770	1700067K01Rik	-0.00428571	0.835759	insignificant	0.146429	649	0.150714	1126
chr17	48090234	48090920	1700067P10Rik	0.213221	1.58758e-10	hypomethylated	0.924091	326	0.71087	277
chr6	118246694	118246822	1700069P05Rik	0.235	0.0691832	insignificant	0.9	31	0.665	21
chr6	118247905	118248454	1700069P05Rik	0.085	1	insignificant	0.67	12	0.585	20
chr11	81572501	81573539	1700071K01Rik	0.2375	0.000732149	hypomethylated	0.9275	46	0.69	100
chr17	43589772	43591509	1700071M16Rik	0.0684615	0.206149	insignificant	0.62	179	0.551538	192
chr11	103648605	103649013	1700072I22Rik	-0.0122222	0.85394	insignificant	0.287778	72	0.3	65
chr6	120573895	120574204	1700072O05Rik	0.1075	0.0195314	hypomethylated	0.9775	62	0.87	44
chr6	120554795	120554960	1700072O05Rik	0.175	0.211402	insignificant	0.945	18	0.77	26
chr6	120568570	120568608	1700072O05Rik	0.43	0.0968421	insignificant	0.78	9	0.35	17
chr6	145387624	145392223	1700073E17Rik	0.115697	0.0010553	hypomethylated	0.829697	295	0.714	288
chr13	119680041	119680279	1700074H08Rik	0.005	1	insignificant	0.905	40	0.9	10
chr13	119680715	119680759	1700074H08Rik	0.075	1	insignificant	0.875	14	0.8	10
chr6	40929440	40929566	1700074P13Rik	0.181667	0.0207549	hypomethylated	0.705	69	0.523333	84
chr6	40940352	40940557	1700074P13Rik	0.14625	0.0702923	insignificant	0.79875	66	0.6525	58
chr9	105143343	105143649	1700080E11Rik	0.285	0.0755428	insignificant	0.585	24	0.3	20
chr9	105144434	105144704	1700080E11Rik	1.11022e-16	1	insignificant	0.735	34	0.735	34
chrX	51970214	51970285	1700080O16Rik	0.19	0.559441	insignificant	0.86	7	0.67	6
chrX	51968694	51969869	1700080O16Rik	0.338333	0.00115264	stronglyHypomethylated	0.895	56	0.556667	27
chrX	51972730	51972772	1700080O16Rik	0.35	0.0122763	stronglyHypomethylated	0.97	25	0.62	13
chr5	119108235	119108715	1700081H04Rik	0.314778	5.75141e-06	hypomethylated	0.837778	78	0.523	129
chr5	119113869	119114079	1700081H04Rik	0.1925	0.0931908	insignificant	0.83	34	0.6375	56
chr5	119114219	119114543	1700081H04Rik	-0.0025	1	insignificant	0.485	78	0.4875	114
chr13	113136075	113136269	1700084D21Rik	0.25	0.41228	insignificant	0.75	8	0.5	24
chr13	113143861	113144012	1700084D21Rik	0.19	0.0982819	insignificant	0.525	48	0.335	48
chr2	30237197	30237631	1700084E18Rik	-0.00542179	0.661288	insignificant	0.0248485	371	0.0302703	390
chr15	33405208	33405939	1700084J12Rik	0.17	6.2885e-06	hypomethylated	0.94	152	0.77	199
chr12	82932519	82933394	1700085C21Rik	0.315	0.35	insignificant	0.645	19	0.33	6
chr12	74284275	74284456	1700086L19Rik	0.00857143	0.900184	insignificant	0.258571	159	0.25	177
chr12	74285514	74285638	1700086L19Rik	0.355	0.31677	insignificant	0.8	5	0.445	19
chr12	74295552	74295950	1700086L19Rik	0.09	0.163423	insignificant	0.945	42	0.855	47
chr18	38238404	38239189	1700086O06Rik	0.095	0.475634	insignificant	0.33	18	0.235	19
chr18	38239572	38239751	1700086O06Rik	-0.00785714	0.87655	insignificant	0.0978571	193	0.105714	264
chr18	38249713	38250198	1700086O06Rik	-0.0109524	0.840087	insignificant	0.183333	94	0.194286	67
chr18	38250177	38250565	1700086O06Rik	-0.0666667	0.27264	insignificant	0.0233333	47	0.09	92
chr15	79134654	79135222	1700088E04Rik	0.0639286	0.452475	insignificant	0.811429	61	0.7475	109
chr15	79135636	79135765	1700088E04Rik	-0.125	0.479536	insignificant	0.165	12	0.29	38
chr15	79139237	79139300	1700088E04Rik	0.39	0.286713	insignificant	0.83	6	0.44	9
chr15	79140880	79140992	1700088E04Rik	0.00166667	1	insignificant	0.335	129	0.333333	170
chr15	79141154	79141251	1700088E04Rik	0	1	insignificant	0	82	0	168
chr8	77628829	77628956	1700092C02Rik	0.3	0.0565156	insignificant	0.86	21	0.56	13
chr14	69171575	69171843	1700092C10Rik	0.0716667	0.563064	insignificant	0.27	27	0.198333	47
chr13	26283158	26284263	1700092E19Rik	0.12375	0.0464218	hypomethylated	0.77375	145	0.65	107
chr11	114198725	114198877	1700092K14Rik	0.15	0.222222	insignificant	0.15	13	0	14
chr19	8740717	8740846	1700092M07Rik	0.4	0.087331	insignificant	0.9	10	0.5	16
chr19	8740974	8741225	1700092M07Rik	0	1	insignificant	0	60	0	56
chr11	23517211	23517380	1700093K21Rik	0.57	0.025641	stronglyHypomethylated	1	8	0.43	7
chr11	23519497	23519942	1700093K21Rik	0.391	1.22241e-09	stronglyHypomethylated	0.966	72	0.575	77
chr3	90065509	90068347	1700094D03Rik	0.137444	9.47288e-05	hypomethylated	0.824444	268	0.687	361
chr10	76389014	76389106	1700094J05Rik	0.32125	6.55746e-10	hypomethylated	0.965	93	0.64375	125
chr10	76401367	76401507	1700094J05Rik	0.23	0.00252785	hypomethylated	0.9625	52	0.7325	44
chr6	52499604	52500085	1700094M24Rik	0.23	0.000889869	hypomethylated	0.975	50	0.745	52
chr4	146519038	146519927	1700095A21Rik	-0.075	0.511537	insignificant	0.76	21	0.835	63
chr5	112798828	112798964	1700095B10Rik	0.385	0.0310559	stronglyHypomethylated	1	13	0.615	11
chr4	138137895	138138518	1700095J12Rik	0.141667	0.511886	insignificant	0.706667	20	0.565	17
chr5	25530017	25531466	1700096K18Rik	0.0104348	0.350277	insignificant	0.0986957	1458	0.0882609	1597
chr8	87636097	87636349	1700096P03Rik	0.045	1	insignificant	0.7	23	0.655	17
chr14	114945492	114945948	1700100I10Rik	0.141833	0.0115306	hypomethylated	0.761	102	0.619167	227
chr13	70574789	70574953	1700100L14Rik	0.18375	0.000712003	hypomethylated	0.85	122	0.66625	130
chr13	70575718	70576104	1700100L14Rik	0.77	0.00287947	stronglyHypomethylated	0.9	10	0.13	8
chr2	28955994	28956096	1700101E01Rik	0.0475	0.78639	insignificant	0.765	29	0.7175	41
chr2	29054813	29055066	1700101E01Rik	0	1	insignificant	0.125	170	0.125	272
chr2	28984295	28984521	1700101E01Rik	0.39	1.67975e-10	stronglyHypomethylated	0.880769	129	0.490769	246
chr6	129532183	129532942	1700101I11Rik	0.15	0.398509	insignificant	0.3675	30	0.2175	30
chr12	7372038	7372203	1700101O22Rik	0.1275	0.0414937	hypomethylated	0.97	64	0.8425	53
chr17	3557823	3557904	1700102H20Rik	0.05	0.404737	insignificant	0.105	30	0.055	75
chr17	3558520	3558681	1700102H20Rik	0.405714	2.13036e-10	stronglyHypomethylated	0.677857	156	0.272143	115
chr9	108393234	108393639	1700102P08Rik	0.152567	5.84777e-05	hypomethylated	0.945294	164	0.792727	165
chr9	108397192	108397767	1700102P08Rik	0.345	0.110023	insignificant	0.78	9	0.435	17
chr19	7383002	7383557	1700105P06Rik	0.0148654	0.290185	insignificant	0.12025	997	0.105385	1362
chr11	88294042	88295261	1700106J16Rik	0.180667	0.446914	insignificant	0.71	7	0.529333	101
chr14	76677567	76677679	1700108F19Rik	0.17	0.557312	insignificant	0.88	16	0.71	7
chr14	122233455	122233638	1700108J01Rik	0.168	0.0168587	hypomethylated	0.678	84	0.51	133
chr14	122229904	122230189	1700108J01Rik	0.1025	0.498595	insignificant	0.8775	30	0.775	28
chr5	3575622	3575778	1700109H08Rik	0.0825	0.505882	insignificant	0.9825	36	0.9	15
chr14	39655662	39655842	1700109I08Rik	0.02	1	insignificant	0.63	17	0.61	74
chr17	10328919	10329312	1700110C19Rik	0.227	0.00093463	hypomethylated	0.942	64	0.715	63
chr17	10325054	10325194	1700110C19Rik	0.0775	0.234175	insignificant	0.965	58	0.8875	44
chr9	40333471	40333587	1700110K17Rik	0.29625	1.66424e-05	hypomethylated	0.78875	76	0.4925	157
chr9	40343203	40343337	1700110K17Rik	0.2975	0.0106104	hypomethylated	0.9275	28	0.63	30
chrX	70098242	70098309	1700111N16Rik	0.126667	0.000195454	hypomethylated	0.918333	215	0.791667	239
chrX	69929259	69929689	1700111N16Rik	0.1	1	insignificant	0.3	10	0.2	5
chrX	70131872	70131955	1700111N16Rik	0.2	0.263158	insignificant	1	14	0.8	5
chrX	69967406	69967567	1700111N16Rik	0.65	0.0372671	stronglyHypomethylated	1	5	0.35	19
chr14	22019711	22019908	1700112E06Rik	-2.77556e-17	1	insignificant	0.147778	730	0.147778	1004
chr14	22027226	22027327	1700112E06Rik	0.125	0.21421	insignificant	0.85	40	0.725	56
chr1	184528836	184529068	1700112H15Rik	0.1825	0.196575	insignificant	0.8975	36	0.715	14
chr5	77006441	77006822	1700112J05Rik	0.328333	0.0472401	hypomethylated	0.943333	19	0.615	11
chr5	77017244	77017425	1700112J05Rik	0.005	1	insignificant	0.86	14	0.855	38
chr7	67204081	67205398	1700112J16Rik	0.1025	0.199354	insignificant	0.8025	54	0.7	116
chr7	67219497	67220180	1700112J16Rik	0.1675	0.0917558	insignificant	0.8525	46	0.685	49
chr7	67222243	67222458	1700112J16Rik	0.015	0.60796	insignificant	0.202	366	0.187	544
chr7	67222495	67222536	1700112J16Rik	-0.06	0.229611	insignificant	0.2275	144	0.2875	229
chr3	88175850	88175935	1700113A16Rik	0.305	0.00687483	hypomethylated	0.7075	32	0.4025	52
chr3	88177586	88177785	1700113A16Rik	0.0273333	0.0472491	hypomethylated	0.08	598	0.0526667	769
chr3	88171559	88172258	1700113A16Rik	0.3425	0.00169485	stronglyHypomethylated	0.84	44	0.4975	38
chr10	71204124	71204488	1700113B09Rik	0.1725	0.00936261	hypomethylated	0.8475	83	0.675	97
chr10	87225876	87226236	1700113H08Rik	0.235	0.016956	hypomethylated	0.8725	50	0.6375	27
chr16	50783826	50784091	1700116B05Rik	0.087	0.0400404	hypomethylated	0.481	228	0.394	357
chr16	50783829	50784091	1700116B05Rik	0.087	0.0400404	hypomethylated	0.481	228	0.394	357
chr16	34935854	34936260	1700119H24Rik	-0.185833	0.00490228	hypermethylated	0.291667	104	0.4775	110
chr15	99251787	99252001	1700120C14Rik	0.00142857	1	insignificant	0.0942857	387	0.0928571	638
chr18	74525139	74525876	1700120E14Rik	0.302211	1.73935e-10	hypomethylated	0.808	259	0.505789	423
chr7	135191764	135192234	1700120G07Rik	0.32	0.0750358	insignificant	0.835	18	0.515	17
chr7	127603902	127604445	1700120K04Rik	0.252755	2.29852e-10	hypomethylated	0.892432	399	0.639677	731
chr12	106443666	106443871	1700121N20Rik	0.256389	3.84889e-09	hypomethylated	0.838889	184	0.5825	298
chr19	37465253	37465475	1700122C19Rik	0.206667	0.001908	hypomethylated	0.986667	46	0.78	89
chr19	37471250	37471827	1700122C19Rik	0.150719	6.69159e-06	hypomethylated	0.777778	381	0.627059	389
chr17	48036744	48037281	1700122O11Rik	0.22	0.0463631	hypomethylated	1	19	0.78	42
chr19	6184409	6184582	1700123I01Rik	0.135	0.00957596	hypomethylated	0.89	105	0.755	197
chr19	6223520	6224219	1700123I01Rik	0.2225	1.54707e-09	hypomethylated	0.824375	272	0.601875	349
chr19	6195663	6195780	1700123I01Rik	0.105	0.4829	insignificant	0.855	28	0.75	24
chr19	6212127	6212253	1700123I01Rik	-0.226667	0.0616463	insignificant	0.703333	80	0.93	16
chr19	6221672	6221745	1700123I01Rik	-0.07	0.748221	insignificant	0.655	24	0.725	18
chr19	6213298	6213396	1700123I01Rik	0.505	0.0014375	stronglyHypomethylated	0.705	35	0.2	15
chr7	126224246	126225683	1700123J17Rik	0.1275	0.477811	insignificant	0.8	11	0.6725	51
chr7	126248103	126248238	1700123J17Rik	-0.0633333	0.156043	insignificant	0	45	0.0633333	76
chr5	138562286	138562551	1700123K08Rik	0.3075	0.000208331	hypomethylated	0.895	56	0.5875	68
chr5	138564528	138564694	1700123K08Rik	-0.67	0.0277722	stronglyHypermethylated	0.33	9	1	6
chr6	96164502	96166205	1700123L14Rik	0.287936	3.39109e-10	hypomethylated	0.837258	779	0.549322	1250
chr4	11966573	11966683	1700123M08Rik	0	1	insignificant	0	49	0	45
chr4	11980141	11980408	1700123M08Rik	0	1	insignificant	1	5	1	5
chr14	54686170	54687120	1700123O20Rik	0.0164117	0.0196896	hypomethylated	0.101277	2760	0.0848649	4267
chr14	54689803	54690742	1700123O20Rik	0.357083	0.000237499	stronglyHypomethylated	0.94375	54	0.586667	24
chr16	5975586	5975840	1700123O21Rik	0.42	0.145105	insignificant	0.86	7	0.44	9
chr4	124890887	124890981	1700125G02Rik	0.244	0.000115391	hypomethylated	0.828	114	0.584	109
chr4	124894479	124894782	1700125G02Rik	0.0415	0.0151259	hypomethylated	0.1965	840	0.155	1248
chr8	68369236	68369345	1700125H03Rik	-0.05	1	insignificant	0.085	21	0.135	15
chr11	85178256	85178452	1700125H20Rik	0.2375	7.37392e-05	hypomethylated	0.9275	69	0.69	128
chr11	85173187	85173363	1700125H20Rik	-0.095	0.440885	insignificant	0.335	21	0.43	50
chr5	66166606	66166762	1700126H18Rik	0.0625	0.582687	insignificant	0.4875	57	0.425	63
chr5	66191273	66191335	1700126H18Rik	0.4	0.0526316	insignificant	1	15	0.6	5
chr14	106443310	106443404	1700128A07Rik	0.11	0.117582	insignificant	0.93	35	0.82	55
chr9	8221888	8222171	1700128F08Rik	0.291429	1.45831e-05	hypomethylated	0.92	80	0.628571	61
chr9	8225241	8225348	1700128F08Rik	0	1	insignificant	1	12	1	8
chr9	8241267	8241987	1700128F08Rik	0.15	0.266129	insignificant	0.97	21	0.82	11
chr1	98143296	98144655	1810006J02Rik	0.261667	0.16385	insignificant	0.876667	18	0.615	11
chr12	49476992	49477219	1810007C17Rik	0.59	0.0151819	stronglyHypomethylated	0.76	21	0.17	6
chr12	49480529	49480862	1810007C17Rik	0.458333	0.000197803	stronglyHypomethylated	0.583333	62	0.125	24
chr19	58628905	58629068	1810007D17Rik	-0.0396667	0.579685	insignificant	0.752	72	0.791667	95
chr19	8888882	8889248	1810009A15Rik	0.0025	0.862558	insignificant	0.0869444	750	0.0844444	987
chr19	8888882	8888964	1810009A15Rik	-0.0025	1	insignificant	0.2525	116	0.255	184
chr19	8889123	8889248	1810009A15Rik	-0.008	0.499225	insignificant	0	271	0.008	280
chr19	8890410	8890759	1810009A15Rik	0.26	0.0745151	insignificant	1	14	0.74	27
chr7	145205817	145206581	1810010D01Rik	-0.0353846	0.461008	insignificant	0.23	167	0.265385	189
chr11	107028362	107028557	1810010H24Rik	0.17	0.0186181	hypomethylated	0.305	54	0.135	120
chr11	107029584	107030442	1810010H24Rik	0.240833	1.41163e-10	hypomethylated	0.540833	397	0.3	421
chr11	107028222	107028268	1810010H24Rik	0.00125	1	insignificant	0.005	218	0.00375	261
chr14	32806779	32806911	1810011H11Rik	0.09	0.355376	insignificant	0.965	30	0.875	32
chr8	24437615	24438946	1810011O10Rik	0.07	0.595371	insignificant	0.07	120	0	17
chr8	22398720	22398983	1810012K16Rik	-0.0114286	0.77244	insignificant	0.147143	179	0.158571	189
chr17	28272200	28272244	1810013A23Rik	0.2	1	insignificant	1	5	0.8	5
chr16	8855793	8858924	1810013L24Rik	0.318819	1.61827e-10	hypomethylated	0.9112	219	0.592381	220
chr16	8830099	8830685	1810013L24Rik	-0.00287416	0.738836	insignificant	0.0559036	1821	0.0587778	2396
chr16	8842967	8843243	1810013L24Rik	0.226	0.0628567	insignificant	1	14	0.774	75
chr10	86685879	86685996	1810014B01Rik	-0.0257778	0.458341	insignificant	0.202	267	0.227778	468
chr19	58699950	58701323	1810018F18Rik	0.246667	7.3759e-05	hypomethylated	0.906667	76	0.66	102
chr8	106137468	106137544	1810019D21Rik	0.179167	1.04443e-05	hypomethylated	0.508333	273	0.329167	333
chr8	106135399	106135732	1810019D21Rik	-0.0383333	1	insignificant	0.596667	20	0.635	22
chr8	106135399	106135621	1810019D21Rik	-0.0383333	1	insignificant	0.596667	20	0.635	22
chr8	106136530	106136688	1810019D21Rik	0.0577778	0.0806088	insignificant	0.166667	168	0.108889	270
chr8	106137166	106137350	1810019D21Rik	0.138	0.0566192	insignificant	0.198	68	0.06	49
chr8	106137827	106138722	1810019D21Rik	0.00426471	0.80412	insignificant	0.161765	820	0.1575	1188
chr6	87675592	87675896	1810020O05Rik	0.163333	0.0195442	hypomethylated	0.914444	50	0.751111	78
chr6	87680150	87680271	1810020O05Rik	0.364	2.66944e-08	stronglyHypomethylated	0.984	70	0.62	54
chr15	89075613	89075854	1810021B22Rik	0.0190571	0.357126	insignificant	0.0912	370	0.0721429	406
chr3	14611209	14611256	1810022K09Rik	0	1	insignificant	0	8	0	7
chr2	127208174	127208280	1810024B03Rik	-0.02	1	insignificant	0.485	61	0.505	86
chr2	127186354	127187514	1810024B03Rik	0.435	0.000319768	stronglyHypomethylated	0.5	23	0.065	30
chr7	73539797	73544382	1810026B05Rik	0.151326	6.50435e-06	hypomethylated	0.280417	243	0.129091	350
chr7	73549596	73549652	1810026B05Rik	0.4	0.128741	insignificant	0.83	12	0.43	7
chr7	73558038	73558395	1810026B05Rik	0.00297297	0.601571	insignificant	0.0610811	3259	0.0581081	5112
chr9	21593149	21595970	1810026J23Rik	0.129632	4.65895e-10	hypomethylated	0.298023	2125	0.168391	3557
chr9	21592721	21593070	1810026J23Rik	0.0117481	0.5333	insignificant	0.112105	581	0.100357	784
chrX	12673325	12673546	1810030O07Rik	0.0994444	0.00133568	hypomethylated	0.198333	234	0.0988889	330
chrX	12657861	12658024	1810030O07Rik	0.165	0.12593	insignificant	0.905	41	0.74	19
chrX	12669526	12669646	1810030O07Rik	0.0825	0.175957	insignificant	0.91	49	0.8275	67
chr11	116674299	116675798	1810032O08Rik	0.281111	0.00043091	hypomethylated	0.786667	70	0.505556	87
chr11	116674299	116674375	1810032O08Rik	0.01	1	insignificant	0.94	28	0.93	29
chr13	64248699	64249203	1810034E14Rik	0.00333333	0.47064	insignificant	0.0166667	41	0.0133333	110
chr13	64267020	64268145	1810034E14Rik	0.0971176	0.116201	insignificant	0.603	107	0.505882	127
chr3	122924396	122924656	1810037I17Rik	0.0187662	0.201734	insignificant	0.0978571	646	0.0790909	913
chr3	122925478	122926194	1810037I17Rik	-0.0133333	1	insignificant	0.5	37	0.513333	55
chr14	121878123	121878270	1810041H14Rik	-0.07	0.293095	insignificant	0	27	0.07	52
chr15	84379202	84384392	1810041L15Rik	0.18595	2.23409e-10	hypomethylated	0.867895	549	0.681944	916
chr15	84417099	84417313	1810041L15Rik	0.316667	1.11658e-10	hypomethylated	0.861111	250	0.544444	478
chr15	84420136	84420232	1810041L15Rik	0.156333	0.00979961	hypomethylated	0.603333	128	0.447	168
chr10	77978649	77978781	1810043G02Rik	-0.00590909	0.651759	insignificant	0.0422727	431	0.0481818	594
chr10	77980500	77980547	1810043G02Rik	0.27	0.0641338	insignificant	1	13	0.73	19
chr10	77984418	77985438	1810043G02Rik	0.1325	0.159355	insignificant	0.41	48	0.2775	60
chr11	120100173	120100424	1810043H04Rik	0.3825	1.05525e-06	stronglyHypomethylated	0.87	52	0.4875	136
chr9	51289685	51290448	1810046K07Rik	0.155	0.0114542	hypomethylated	0.975	45	0.82	59
chr9	51291546	51291845	1810046K07Rik	0.2975	5.54705e-05	hypomethylated	0.8625	60	0.565	103
chr9	51294956	51294999	1810046K07Rik	0.245	0.127154	insignificant	0.685	26	0.44	18
chr9	51318280	51318383	1810046K07Rik	0.186667	0.0641217	insignificant	0.808333	51	0.621667	40
chr16	93343715	93344371	1810053B23Rik	0.241667	1.27709e-06	hypomethylated	0.901667	96	0.66	231
chr16	93343723	93344371	1810053B23Rik	0.241667	1.27709e-06	hypomethylated	0.901667	96	0.66	231
chr16	93346056	93347188	1810053B23Rik	0.264727	4.6319e-05	hypomethylated	0.922	71	0.657273	119
chr16	93344743	93345047	1810053B23Rik	0.15	0.0969739	insignificant	0.935	32	0.785	38
chr16	93346796	93347188	1810053B23Rik	0.29	0.349845	insignificant	0.67	6	0.38	13
chr16	93358994	93359058	1810053B23Rik	0.1275	0.517276	insignificant	0.5	12	0.3725	42
chr19	3715637	3715802	1810055G02Rik	0.15	0.0295542	hypomethylated	0.93	44	0.78	94
chr19	3708332	3708436	1810055G02Rik	0.0121429	0.540833	insignificant	0.0707143	322	0.0585714	394
chr19	3716490	3717881	1810055G02Rik	0.3975	0.00129463	stronglyHypomethylated	0.9125	35	0.515	18
chr6	35252731	35253045	1810058I24Rik	0.0575	0.00294207	hypomethylated	0.0625	192	0.005	192
chr6	35261158	35262059	1810058I24Rik	0.285	0.00163693	hypomethylated	0.91	51	0.625	48
chr6	35252698	35252782	1810058I24Rik	-0.175	0.0117249	hypermethylated	0.158333	72	0.333333	71
chr3	36475936	36476239	1810062G17Rik	0.0466667	0.0165533	hypomethylated	0.0466667	98	0	122
chr3	36481775	36482299	1810062G17Rik	0.315	0.0350257	hypomethylated	0.565	16	0.25	50
chr11	59921498	59921607	1810063I02Rik	-0.02	0.847622	insignificant	0.5475	57	0.5675	51
chr11	59921724	59921889	1810063I02Rik	-0.075	1	insignificant	0.405	15	0.48	13
chr9	22206785	22208949	1810064F22Rik	0.0775	0.137705	insignificant	0.925	77	0.8475	142
chr11	57796025	57796173	2010001A14Rik	0.33	0.223188	insignificant	0.55	19	0.22	9
chr11	57801233	57801467	2010001A14Rik	-0.024375	0.361539	insignificant	0.106875	308	0.13125	432
chr10	39926734	39926923	2010001E11Rik	-0.00638889	0.72807	insignificant	0.0611111	470	0.0675	844
chr19	34617050	34620182	2010002M12Rik	0.221875	8.98738e-07	hypomethylated	0.851875	244	0.63	146
chr19	4498243	4498583	2010003K11Rik	0.27	0.000368628	hypomethylated	0.715	73	0.445	125
chr16	36221561	36221646	2010005H15Rik	0.1	0.204767	insignificant	0.96	38	0.86	68
chr16	36238823	36238885	2010005H15Rik	0.42	0.145105	insignificant	0.86	7	0.44	9
chr2	158084076	158084126	2010009K17Rik	0.2125	0.00569364	hypomethylated	0.955	51	0.7425	34
chr18	75288659	75289169	2010010A06Rik	0.115	0.00480159	hypomethylated	0.815	247	0.7	222
chr18	75296709	75296867	2010010A06Rik	0.32	0.000377281	hypomethylated	0.915	50	0.595	43
chr18	75295674	75296063	2010010A06Rik	0.1925	0.195289	insignificant	0.73	26	0.5375	40
chr19	46701514	46703382	2010012O05Rik	0.147556	0.0255193	hypomethylated	0.872	73	0.724444	77
chr19	46689905	46690085	2010012O05Rik	0.000833333	1	insignificant	0.0866667	324	0.0858333	444
chr3	106481985	106483433	2010016I18Rik	0.0232258	0.261834	insignificant	0.179677	590	0.156452	698
chrX	112557846	112558343	2010106E10Rik	0.50625	2.79442e-07	stronglyHypomethylated	0.89	36	0.38375	88
chr12	111963229	111963353	2010107E04Rik	0.245	0.0521378	insignificant	0.975	30	0.73	11
chr12	111966923	111966977	2010107E04Rik	0.0275	1	insignificant	0.0275	50	0	49
chr6	34956876	34957058	2010107G12Rik	0.205	0.0265616	hypomethylated	0.915	43	0.71	63
chr6	34945294	34946226	2010107G12Rik	0.315	0.0522803	insignificant	0.89	18	0.575	16
chr10	62107655	62109123	2010107G23Rik	0.257154	1.15956e-10	hypomethylated	0.806	250	0.548846	383
chr10	62110958	62111013	2010107G23Rik	0	1	insignificant	0.0833333	317	0.0833333	407
chr5	93206517	93206723	2010109A12Rik	0.00818182	0.492297	insignificant	0.0795455	635	0.0713636	903
chr15	74881613	74881704	2010109I03Rik	0.385	0.268207	insignificant	0.6	5	0.215	13
chr13	63068039	63068285	2010111I01Rik	0.15	0.0446905	hypomethylated	0.95	45	0.8	42
chr13	63210105	63210166	2010111I01Rik	0.13	1.05354e-06	hypomethylated	0.97625	219	0.84625	186
chr13	63298711	63302877	2010111I01Rik	0.226842	1.80008e-07	hypomethylated	0.78	232	0.553158	254
chr13	63301778	63302877	2010111I01Rik	0.17	0.0446018	hypomethylated	0.622	72	0.452	71
chr13	62964892	62965019	2010111I01Rik	-0.0647222	0.0205784	hypermethylated	0.170833	396	0.235556	506
chr13	63015025	63015963	2010111I01Rik	0.22	0.0833944	insignificant	1	18	0.78	15
chr13	63033022	63033189	2010111I01Rik	0.265	0.532164	insignificant	0.265	16	0	5
chr13	63240028	63240155	2010111I01Rik	0	1	insignificant	0	30	0	27
chr13	63240086	63240155	2010111I01Rik	0	1	insignificant	0	14	0	9
chr13	63323778	63326096	2010111I01Rik	0.1125	0.052253	insignificant	0.8	132	0.6875	110
chrX	7411816	7412532	2010204K13Rik	0.167	0.191039	insignificant	0.542	28	0.375	98
chrX	7412103	7412532	2010204K13Rik	0.167	0.191039	insignificant	0.542	28	0.375	98
chrX	7420927	7421047	2010204K13Rik	0.195	0.320266	insignificant	0.44	20	0.245	19
chrX	7422878	7422988	2010204K13Rik	0.06	0.319498	insignificant	0.41	136	0.35	138
chr1	37623760	37626068	2010300C02Rik	0.18795	1.60768e-10	hypomethylated	0.896522	458	0.708571	704
chr1	37628216	37628426	2010300C02Rik	0.210833	9.73513e-07	hypomethylated	0.911667	138	0.700833	228
chr1	37631320	37631482	2010300C02Rik	0.12	0.00261448	hypomethylated	0.87	170	0.75	290
chr1	37631815	37631951	2010300C02Rik	0.244375	1.1528e-10	hypomethylated	0.913125	181	0.66875	383
chr1	37611675	37612396	2010300C02Rik	0.229429	0.0738879	insignificant	0.661429	76	0.432	29
chr1	37613336	37613481	2010300C02Rik	-0.015	1	insignificant	0.71	14	0.725	38
chr1	37719569	37719811	2010300C02Rik	-0.000188679	1	insignificant	0.0639623	2082	0.0641509	3464
chr1	37637860	37638029	2010300C02Rik	0.406494	3.47312e-10	stronglyHypomethylated	0.772857	104	0.366364	145
chr6	42379987	42380558	2010310C07Rik	0.04	1	insignificant	0.97	24	0.93	18
chr9	124291803	124294101	2010315B03Rik	0.31	0.034278	hypomethylated	0.75	42	0.44	18
chr9	124312559	124312694	2010315B03Rik	0.06	0.642483	insignificant	0.405	39	0.345	37
chr8	70776861	70777606	2010320M18Rik	0.0128545	0.1914	insignificant	0.0671212	984	0.0542667	1482
chr7	29248127	29248240	2200002D01Rik	0.21625	1.06089e-07	hypomethylated	0.60375	248	0.3875	384
chr7	29248356	29248467	2200002D01Rik	0.202727	6.46884e-08	hypomethylated	0.606364	271	0.403636	581
chr7	29247520	29247734	2200002D01Rik	0.0816667	0.373001	insignificant	0.316667	37	0.235	79
chr7	30700245	30700534	2200002J24Rik	0.3	0.000102711	hypomethylated	0.8375	78	0.5375	75
chr7	30699772	30699980	2200002J24Rik	0.11	0.409845	insignificant	0.81	30	0.7	37
chr6	41030267	41031784	2210010C04Rik	0.1825	0.0929727	insignificant	0.71	41	0.5275	55
chr8	84010227	84010492	2210011C24Rik	-0.155	0.512983	insignificant	0.415	12	0.57	42
chr8	84011140	84011720	2210011C24Rik	-0.00191383	0.859269	insignificant	0.0796703	1666	0.0815842	2269
chrX	153723553	153723937	2210013O21Rik	0.128485	0.0165771	hypomethylated	0.371818	147	0.243333	149
chrX	153728861	153728939	2210013O21Rik	0.06	1	insignificant	0.86	7	0.8	10
chr11	5762149	5762240	2210015D19Rik	-0.0238889	0.0699962	insignificant	0.0611111	762	0.085	1029
chr11	5783891	5784710	2210015D19Rik	0.566667	6.23346e-05	stronglyHypomethylated	0.866667	26	0.3	20
chr13	58384149	58384409	2210016F16Rik	0.216923	0.00345288	hypomethylated	0.796923	97	0.58	69
chr13	58380045	58382009	2210016F16Rik	0.0525	1	insignificant	0.8075	24	0.755	16
chr5	114947681	114948540	2210016L21Rik	0.149	0.00719976	hypomethylated	0.781	106	0.632	212
chr7	98590605	98590884	2210018M11Rik	0.197	5.43644e-05	hypomethylated	0.862	144	0.665	160
chr7	98602582	98602747	2210018M11Rik	0.185	0.0316663	hypomethylated	0.98	35	0.795	40
chr7	98600671	98600827	2210018M11Rik	0.4	0.128205	insignificant	1	8	0.6	5
chr7	98621390	98621540	2210018M11Rik	0.045	0.674138	insignificant	0.935	34	0.89	36
chr7	98656473	98656569	2210018M11Rik	-0.0175	0.851292	insignificant	0.1	135	0.1175	153
chr7	98619298	98619469	2210018M11Rik	0.465	0.00508888	stronglyHypomethylated	0.84	22	0.375	21
chr7	98637260	98637520	2210018M11Rik	0.34	0.000640849	stronglyHypomethylated	0.92	29	0.58	69
chr7	98646448	98646523	2210018M11Rik	0.464	2.78759e-06	stronglyHypomethylated	0.966	30	0.502	69
chr5	147239188	147239413	2210019I11Rik	0.25	9.22086e-06	hypomethylated	0.923333	90	0.673333	119
chr5	147271219	147271521	2210019I11Rik	-0.0166667	0.596574	insignificant	0.228889	490	0.245556	478
chr12	73548482	73548571	2210039B01Rik	0.24375	8.71478e-08	hypomethylated	0.755	226	0.51125	219
chr12	73551155	73551986	2210039B01Rik	0.0724286	0.179003	insignificant	0.451429	149	0.379	280
chr17	21909553	21909926	2210404O09Rik	-0.00746627	0.739472	insignificant	0.178621	745	0.186087	770
chr5	36447610	36447923	2210406O10Rik	0.104848	0.0637346	insignificant	0.888182	114	0.783333	103
chr5	36455734	36456411	2210406O10Rik	0.146	0.227714	insignificant	0.82	27	0.674	89
chr5	36455833	36456411	2210406O10Rik	0.146	0.227714	insignificant	0.82	27	0.674	89
chr5	36458385	36458759	2210406O10Rik	0	1	insignificant	0.5	14	0.5	14
chr5	36464514	36464854	2210406O10Rik	0.00533333	0.798834	insignificant	0.152667	432	0.147333	735
chr11	58611978	58612134	2210407C18Rik	0.236	0.000237936	hypomethylated	0.896	72	0.66	81
chr11	58608205	58608512	2210407C18Rik	0.415	1.60197e-10	stronglyHypomethylated	0.9175	110	0.5025	127
chr11	58613415	58613492	2210407C18Rik	0.395	0.0215253	stronglyHypomethylated	0.83	12	0.435	39
chr6	31277847	31277955	2210408F21Rik	0.278333	0.000447315	hypomethylated	0.545	86	0.266667	78
chr13	77192553	77193223	2210408I21Rik	0.3025	0.030973	hypomethylated	0.8525	38	0.55	21
chr13	77192553	77193905	2210408I21Rik	0.3025	0.030973	hypomethylated	0.8525	38	0.55	21
chr13	77135535	77135630	2210408I21Rik	0.005	1	insignificant	0.005	177	0	143
chr13	77174852	77174984	2210408I21Rik	0.335	0.266348	insignificant	1	6	0.665	16
chr13	77281041	77281152	2210408I21Rik	0.115	0.416462	insignificant	0.865	17	0.75	20
chr13	77323364	77323770	2210408I21Rik	0.296667	0.0768637	insignificant	0.43	21	0.133333	15
chr18	57638478	57638585	2210409D07Rik	0.58	0.00483241	stronglyHypomethylated	0.83	12	0.25	13
chr11	88098057	88098128	2210416O15Rik	0	1	insignificant	0	21	0	12
chr11	88098861	88100107	2210416O15Rik	0.0124717	0.150013	insignificant	0.110472	2189	0.098	2920
chr5	148742734	148743139	2210417A02Rik	-0.035	0.66142	insignificant	0.865	19	0.9	20
chr17	35567833	35568945	2300002M23Rik	0.202143	0.0177784	hypomethylated	0.657143	78	0.455	85
chr17	35567484	35567620	2300002M23Rik	-0.14	0.237611	insignificant	0.805	38	0.945	22
chr11	99837147	99838066	2300003K06Rik	0.343571	0.000100631	stronglyHypomethylated	0.828571	41	0.485	120
chr15	74743384	74743489	2300005B03Rik	0.195	0.205531	insignificant	0.64	22	0.445	54
chr9	63398875	63399244	2300009A05Rik	-0.0039881	0.821809	insignificant	0.0997619	840	0.10375	1132
chr9	63394446	63394675	2300009A05Rik	0.37	0.00178099	stronglyHypomethylated	1	25	0.63	16
chr6	129232622	129232947	2310001H17Rik	0.07	0.779057	insignificant	0.675	21	0.605	34
chr6	129233063	129233153	2310001H17Rik	0.0275	0.802333	insignificant	0.13	75	0.1025	75
chr6	129237738	129238045	2310001H17Rik	0	1	insignificant	0	33	0	25
chr6	129238435	129238482	2310001H17Rik	-0.18	0.197226	insignificant	0.105	39	0.285	15
chr2	163472544	163473003	2310001K24Rik	0.0551692	0.0211315	hypomethylated	0.100526	177	0.0453571	269
chr12	80516298	80516376	2310002D06Rik	0.085	0.392413	insignificant	0.955	36	0.87	25
chr7	43745465	43747790	2310002F09Rik	0.233833	3.75999e-07	hypomethylated	0.880833	149	0.647	209
chr4	73941578	73943234	2310002L09Rik	0.371429	0.0661908	insignificant	0.89	9	0.518571	56
chr11	120376705	120377661	2310003H01Rik	0.2425	0.000386865	hypomethylated	0.955	44	0.7125	138
chr11	120370283	120370419	2310003H01Rik	0.375	0.177945	insignificant	0.83	6	0.455	26
chr11	120373881	120374651	2310003H01Rik	0.0498571	0.449705	insignificant	0.347	80	0.297143	135
chr11	120378327	120378446	2310003H01Rik	0.00333333	0.904925	insignificant	0.0708333	491	0.0675	605
chr11	120378541	120378746	2310003H01Rik	0.0157576	0.376982	insignificant	0.121818	524	0.106061	832
chr11	120375416	120375573	2310003H01Rik	0.606	2.02568e-06	stronglyHypomethylated	0.97	23	0.364	37
chr2	155099110	155099235	2310005A03Rik	0.268333	4.10427e-06	hypomethylated	0.755	115	0.486667	184
chr2	155100027	155100079	2310005A03Rik	0.2	0.0440881	hypomethylated	1	23	0.8	21
chr2	155097790	155099007	2310005A03Rik	-0.09	0.767637	insignificant	0.3275	26	0.4175	22
chr1	93154486	93154640	2310007B03Rik	0.108929	0.0318277	hypomethylated	0.901429	81	0.7925	162
chr1	93155978	93156204	2310007B03Rik	0.125	0.013149	hypomethylated	0.875	118	0.75	151
chr1	93160888	93160948	2310007B03Rik	0.1325	0.0459704	hypomethylated	0.965	47	0.8325	76
chr1	93152916	93153273	2310007B03Rik	0.235	0.391304	insignificant	0.855	12	0.62	14
chr1	93160801	93160870	2310007B03Rik	-0.025	1	insignificant	0.57	7	0.595	26
chr11	106374825	106374917	2310007L24Rik	0.01	1	insignificant	0.185	32	0.175	43
chr11	106375172	106375248	2310007L24Rik	0.09	0.270059	insignificant	0.885	38	0.795	60
chr11	106375408	106375515	2310007L24Rik	0.18	0.0679177	insignificant	0.97	30	0.79	40
chr8	26815162	26815305	2310008N11Rik	0.452	3.15987e-05	stronglyHypomethylated	0.96	30	0.508	32
chr9	73039717	73039865	2310009A05Rik	0	1	insignificant	0.5	34	0.5	31
chr9	73042431	73042775	2310009A05Rik	0.0271429	0.874275	insignificant	0.52	96	0.492857	68
chr1	138853570	138853672	2310009B15Rik	0.19	0.0109471	hypomethylated	0.826667	64	0.636667	90
chr1	138851978	138852173	2310009B15Rik	0.065	0.575446	insignificant	0.94	37	0.875	16
chr1	138856580	138856854	2310009B15Rik	0.0284091	0.573771	insignificant	0.0909091	72	0.0625	104
chr7	90129871	90129936	2310010J17Rik	0.00357143	0.865431	insignificant	0.0621429	244	0.0585714	414
chr10	80320182	80320548	2310011J03Rik	-0.031303	0.0344952	hypermethylated	0.0563636	522	0.0876667	844
chr10	80318254	80319547	2310011J03Rik	0.339265	1.34821e-10	stronglyHypomethylated	0.941765	272	0.6025	353
chr7	12927884	12931072	2310014L17Rik	0.0978356	5.34357e-10	hypomethylated	0.315072	1438	0.217237	2085
chr12	80120545	80125126	2310015A10Rik	0.166333	0.0153671	hypomethylated	0.478333	101	0.312	140
chr12	80132726	80132844	2310015A10Rik	-0.0045	0.844612	insignificant	0.1575	750	0.162	1040
chr10	70219476	70219711	2310015B20Rik	0.328444	8.03646e-10	hypomethylated	0.934444	113	0.606	127
chr10	70216951	70217066	2310015B20Rik	0.07	1	insignificant	0.64	11	0.57	7
chr16	13519184	13519522	2310015D24Rik	0.11375	0.0764829	insignificant	0.89125	54	0.7775	160
chr13	99087853	99087921	2310020H05Rik	0.8	0.00226244	stronglyHypomethylated	0.8	10	0	7
chr7	27564485	27564573	2310022A10Rik	0.16	0.0201565	hypomethylated	0.856667	66	0.696667	88
chr7	27580336	27582098	2310022A10Rik	0.227857	1.8651e-07	hypomethylated	0.902857	135	0.675	300
chr7	27580336	27580691	2310022A10Rik	0.156667	0.0205438	hypomethylated	1	30	0.843333	92
chr7	27581350	27582098	2310022A10Rik	0.30375	0.009307	hypomethylated	0.7825	32	0.47875	44
chr7	27553289	27553353	2310022A10Rik	-0.001875	1	insignificant	0.0675	260	0.069375	461
chr7	27560475	27560603	2310022A10Rik	-0.075	0.715987	insignificant	0.44	20	0.515	11
chr7	27564659	27564774	2310022A10Rik	0.0916667	0.129653	insignificant	0.965	53	0.873333	39
chr7	27571563	27571701	2310022A10Rik	0.4	0.13922	insignificant	1	5	0.6	34
chr7	27574590	27574740	2310022A10Rik	0.25	0.167526	insignificant	1	9	0.75	33
chr8	124635755	124637964	2310022B05Rik	0.156258	1.32438e-08	hypomethylated	0.792647	486	0.636389	643
chr8	124639090	124639615	2310022B05Rik	-0.34	0.5671	insignificant	0.33	6	0.67	6
chr8	124651370	124651421	2310022B05Rik	0.2	0.139379	insignificant	0.7375	30	0.5375	40
chr8	124662847	124663369	2310022B05Rik	0.00166667	0.795059	insignificant	0.0898958	2799	0.0882292	3979
chr1	150322642	150322830	2310030A07Rik	0.175	0.246319	insignificant	0.745	34	0.57	21
chr1	150344896	150344968	2310030A07Rik	0.33	0.0963773	insignificant	1	10	0.67	12
chr9	50739690	50740749	2310030G06Rik	-0.0311111	0.869917	insignificant	0.343333	81	0.374444	81
chr9	50746441	50746521	2310030G06Rik	0.005	1	insignificant	0.2625	138	0.2575	219
chr11	59208360	59208673	2310033P09Rik	0.0156319	0.595357	insignificant	0.0867857	230	0.0711538	195
chr11	59209972	59210104	2310033P09Rik	0.245	0.164314	insignificant	0.82	20	0.575	18
chr19	46348200	46348988	2310034G01Rik	0.0287143	0.0263521	hypomethylated	0.105714	878	0.077	1079
chr5	100217446	100218049	2310034O05Rik	0.2425	0.0919644	insignificant	0.785	29	0.5425	29
chr1	105726342	105726466	2310035C23Rik	0.125	0.0320578	hypomethylated	0.935	85	0.81	75
chr1	105743210	105743349	2310035C23Rik	0.21125	0.000980395	hypomethylated	0.905	56	0.69375	150
chr1	105753502	105755131	2310035C23Rik	0.277364	2.4459e-07	hypomethylated	0.916364	127	0.639	113
chr1	105663860	105664633	2310035C23Rik	0.0132252	0.22959	insignificant	0.101892	1323	0.0886667	1624
chr1	105686948	105687020	2310035C23Rik	0.28	0.334084	insignificant	0.78	16	0.5	6
chr1	105716777	105716849	2310035C23Rik	0.3	0.349845	insignificant	0.8	10	0.5	10
chr1	105718774	105718915	2310035C23Rik	0.02	1	insignificant	0.82	11	0.8	5
chr1	105735922	105736022	2310035C23Rik	0.19	0.118177	insignificant	1	16	0.81	21
chr1	105750321	105750410	2310035C23Rik	0.5	0.181818	insignificant	1	6	0.5	6
chr1	105696500	105696596	2310035C23Rik	0.5	0.0116959	stronglyHypomethylated	1	13	0.5	8
chr8	85029538	85029616	2310036O22Rik	0.255	0.0120335	hypomethylated	0.885	28	0.63	64
chr8	85029874	85030286	2310036O22Rik	0.248571	7.49878e-11	hypomethylated	0.921429	197	0.672857	251
chr8	85026832	85027234	2310036O22Rik	0.00560976	0.628489	insignificant	0.105854	1334	0.100244	1669
chr17	46772634	46773407	2310039H08Rik	0.024734	0.175687	insignificant	0.1375	537	0.112766	806
chr10	95358266	95358358	2310039L15Rik	0.20875	0.000162748	hypomethylated	0.95875	85	0.75	98
chr10	95362946	95363216	2310039L15Rik	0.176667	0.255496	insignificant	0.843333	25	0.666667	15
chr1	177641541	177641897	2310043L19Rik	0.22	0.00493208	hypomethylated	0.905	64	0.685	44
chr8	70141863	70141976	2310045N01Rik	0.2025	3.73839e-06	hypomethylated	0.89875	151	0.69625	184
chr8	70145023	70145134	2310045N01Rik	0.22	0.00201674	hypomethylated	0.96	53	0.74	54
chr11	69059774	69061576	2310047M10Rik	0.00560046	0.473305	insignificant	0.127985	3258	0.122385	4948
chr3	92868358	92869395	2310050C09Rik	0.146667	0.000421759	hypomethylated	0.8975	144	0.750833	268
chr10	28972287	28972679	2310057J18Rik	0.255	0.00391814	hypomethylated	0.9	52	0.645	52
chr7	131350650	131351102	2310057M21Rik	-0.0266667	1	insignificant	0.903333	31	0.93	12
chr7	131361732	131361936	2310057M21Rik	-0.228333	0.0525257	insignificant	0.286667	43	0.515	31
chr7	131362507	131362698	2310057M21Rik	0.0207143	0.260534	insignificant	0.0807143	298	0.06	594
chr17	35895670	35896072	2310061I04Rik	0.222333	0.0029992	hypomethylated	0.834	70	0.611667	92
chr17	35897190	35897378	2310061I04Rik	-0.01	0.687173	insignificant	0.116875	369	0.126875	597
chr17	35894918	35895119	2310061I04Rik	0.418	4.42755e-07	stronglyHypomethylated	0.95	42	0.532	97
chr16	55973267	55974617	2310061J03Rik	-0.00125037	0.864983	insignificant	0.0712195	3492	0.0724699	5083
chr16	88707170	88707962	2310061N02Rik	0.125714	0.0964069	insignificant	0.85	59	0.724286	75
chr11	67112460	67114117	2310065F04Rik	0.211634	0.00135071	hypomethylated	0.612222	93	0.400588	181
chr11	67116111	67116500	2310065F04Rik	0.15	0.0854205	insignificant	0.9	38	0.75	76
chr11	115785814	115785942	2310067B10Rik	0.3075	0.000110675	hypomethylated	0.83	56	0.5225	158
chr11	115789243	115789360	2310067B10Rik	0.315	1.71828e-10	hypomethylated	0.915	152	0.6	273
chr11	115765432	115765553	2310067B10Rik	-0.375	0.0618713	insignificant	0.17	12	0.545	20
chr11	115785439	115785559	2310067B10Rik	0.195	0.0504129	insignificant	0.86	36	0.665	56
chr11	115786175	115786312	2310067B10Rik	0.29	0.118441	insignificant	0.855	14	0.565	16
chr11	115788238	115788390	2310067B10Rik	0.128333	0.0528992	insignificant	0.908333	54	0.78	114
chr11	115788662	115788765	2310067B10Rik	0.133333	0.314615	insignificant	0.933333	30	0.8	15
chr11	115791746	115792062	2310067B10Rik	0.29	0.2	insignificant	1	8	0.71	7
chr11	115793056	115793274	2310067B10Rik	0.206	0.414772	insignificant	0.83	6	0.624	167
chr11	115794662	115794778	2310067B10Rik	0.24	0.592075	insignificant	0.67	6	0.43	7
chr11	115794980	115795080	2310067B10Rik	0.12	1	insignificant	1	6	0.88	8
chr11	115795624	115795814	2310067B10Rik	0.13	0.543478	insignificant	0.93	15	0.8	10
chr11	115794007	115794189	2310067B10Rik	0.395	5.14254e-06	stronglyHypomethylated	1	33	0.605	68
chr15	99972166	99973287	2310068J16Rik	0.0021875	0.791752	insignificant	0.0972917	2528	0.0951042	3604
chr6	82877865	82879476	2310069B03Rik	0.321795	2.66801e-10	hypomethylated	0.883333	204	0.561538	113
chr6	82881768	82881853	2310069B03Rik	0.215	0.000929095	hypomethylated	0.623333	93	0.408333	189
chr15	44787762	44787890	2310069G16Rik	0.007	0.800817	insignificant	0.16	489	0.153	597
chr16	88626787	88627666	2310079G19Rik	0.2175	0.00134071	hypomethylated	0.835	88	0.6175	106
chr3	41500930	41501285	2400006E01Rik	0.31	0.0270526	hypomethylated	0.95	20	0.64	25
chr3	41501367	41501437	2400006E01Rik	0.216667	0.00373579	hypomethylated	0.923333	60	0.706667	72
chr3	41521416	41521477	2400006E01Rik	0.33	1.15538e-05	hypomethylated	0.983333	55	0.653333	44
chr3	41522943	41523244	2400006E01Rik	0.45	0.0706598	insignificant	1	6	0.55	21
chr3	41528398	41528474	2400006E01Rik	0.02	1	insignificant	0.89	18	0.87	15
chr7	44250612	44252319	2410002F23Rik	0.269703	1.37921e-10	hypomethylated	0.795789	228	0.526087	310
chr7	44246721	44246823	2410002F23Rik	0.0493056	0.183637	insignificant	0.135556	111	0.08625	245
chr11	97598510	97598667	2410003L11Rik	0.0833333	0.290195	insignificant	0.708333	72	0.625	147
chr11	97622606	97622893	2410003L11Rik	0.415	0.0940057	insignificant	0.555	24	0.14	7
chr3	145938031	145938328	2410004B18Rik	0.00131148	0.938891	insignificant	0.0668852	1166	0.0655738	1673
chr3	145943796	145944275	2410004B18Rik	0.135833	0.0576686	insignificant	0.838333	87	0.7025	75
chr11	102958299	102958899	2410004I01Rik	0.4	0.0483837	stronglyHypomethylated	0.9	10	0.5	18
chr18	33794891	33795124	2410004N09Rik	0.0122039	0.179441	insignificant	0.060625	1033	0.0484211	1501
chr18	33795382	33795445	2410004N09Rik	0	1	insignificant	0	88	0	48
chr18	33795852	33795989	2410004N09Rik	0.28	0.105159	insignificant	0.51	33	0.23	14
chr12	17004957	17005998	2410004P03Rik	0.313571	8.73918e-08	hypomethylated	0.895	96	0.581429	139
chr12	17007019	17007236	2410004P03Rik	0.289	2.34727e-08	hypomethylated	0.79	137	0.501	247
chr12	17011127	17011351	2410004P03Rik	-0.0566667	1	insignificant	0	18	0.0566667	18
chr12	17011451	17011727	2410004P03Rik	0	1	insignificant	1	6	1	6
chr11	62602876	62603023	2410006H16Rik	-0.0209524	0.43165	insignificant	0.0607143	170	0.0816667	217
chr11	62604654	62604806	2410006H16Rik	-0.06	0.688022	insignificant	0.565	42	0.625	66
chr3	75655389	75655731	2410007B07Rik	0.260427	4.24945e-07	hypomethylated	0.758889	151	0.498462	211
chr14	70872941	70873954	2410012E07Rik	0.266	6.90144e-06	hypomethylated	0.888	92	0.622	116
chr14	70855780	70855909	2410012E07Rik	0.31	0.0806254	insignificant	0.89	26	0.58	12
chr9	98864766	98866580	2410012M07Rik	0.132727	1.29731e-05	hypomethylated	0.800455	419	0.667727	457
chr17	56607451	56607841	2410015M20Rik	0.32	0.0979803	insignificant	0.9	10	0.58	18
chr17	56609639	56609771	2410015M20Rik	0.0128472	0.517315	insignificant	0.055625	173	0.0427778	316
chr12	83950607	83952953	2410016O06Rik	0.0259572	4.11793e-07	hypomethylated	0.155246	7898	0.129289	11193
chr17	36161024	36161146	2410017I17Rik	-0.07	0.715249	insignificant	0.43	16	0.5	13
chr17	36161236	36162374	2410017I17Rik	-0.00555258	0.72718	insignificant	0.121212	832	0.126765	1077
chr12	22953996	22954837	2410018L13Rik	-0.095	0.723408	insignificant	0.655	15	0.75	28
chr12	23009844	23010243	2410018L13Rik	-0.0129814	0.561544	insignificant	0.0913043	343	0.104286	523
chr15	8179757	8179914	2410089E03Rik	0.295	0.000959222	hypomethylated	0.945	50	0.65	34
chr15	8203672	8203837	2410089E03Rik	0.166667	7.5842e-07	hypomethylated	0.961667	198	0.795	181
chr15	8209961	8210100	2410089E03Rik	0.13875	0.0123998	hypomethylated	0.77875	115	0.64	168
chr15	8216307	8216599	2410089E03Rik	0.286667	0.00213785	hypomethylated	0.971667	33	0.685	39
chr15	8228589	8229330	2410089E03Rik	0.21	0.000186645	hypomethylated	0.961667	81	0.751667	69
chr15	8262927	8263080	2410089E03Rik	0.25625	1.5622e-09	hypomethylated	0.9025	162	0.64625	266
chr15	8169105	8169489	2410089E03Rik	0.00577778	0.703222	insignificant	0.0722222	752	0.0664444	987
chr15	8180878	8180982	2410089E03Rik	0.35	0.0979803	insignificant	0.89	9	0.54	19
chr15	8194323	8194488	2410089E03Rik	0.045	0.458003	insignificant	0.94	93	0.895	118
chr15	8221782	8221949	2410089E03Rik	0.118333	0.0614293	insignificant	0.905	79	0.786667	91
chr15	8260519	8260685	2410089E03Rik	-0.0639286	0.139083	insignificant	0.583571	218	0.6475	284
chr15	8262326	8262385	2410089E03Rik	0.22	0.31126	insignificant	1	7	0.78	28
chr15	8178336	8178443	2410089E03Rik	0.5	0.00769231	stronglyHypomethylated	1	20	0.5	6
chr15	8218422	8219395	2410089E03Rik	0.3475	0.00124012	stronglyHypomethylated	0.8675	37	0.52	39
chr15	8227285	8227567	2410089E03Rik	0.3825	0.00292101	stronglyHypomethylated	0.89	24	0.5075	38
chr15	8233763	8233868	2410089E03Rik	0.445	4.30989e-05	stronglyHypomethylated	0.975	36	0.53	26
chr15	8259733	8259865	2410089E03Rik	0.62	0.00934154	stronglyHypomethylated	0.95	16	0.33	6
chr4	34909788	34910608	2410114N07Rik	0.239143	0.00253231	hypomethylated	0.922	41	0.682857	75
chr19	18677687	18677883	2410127L17Rik	0.225833	0.029126	hypomethylated	0.7825	66	0.556667	31
chr19	18670779	18671202	2410127L17Rik	-0.00724031	0.546798	insignificant	0.0206667	568	0.027907	475
chr19	18704019	18704792	2410127L17Rik	0	1	insignificant	1	13	1	10
chr5	118261099	118263114	2410131K14Rik	0.182917	1.6564e-10	hypomethylated	0.96	305	0.777083	451
chr5	118245226	118245458	2410131K14Rik	-0.0133333	0.318074	insignificant	0.0659524	812	0.0792857	980
chr5	118255669	118255826	2410131K14Rik	0.133333	1	insignificant	1	6	0.866667	28
chr5	118259374	118259488	2410131K14Rik	0.23	0.235818	insignificant	0.5	8	0.27	40
chr17	36977700	36978106	2410137M14Rik	0.0666667	0.562557	insignificant	0.21	35	0.143333	48
chr8	57506527	57506801	2500002B13Rik	0.315	0.0211527	hypomethylated	0.9	32	0.585	17
chr8	57506527	57506730	2500002B13Rik	0.315	0.0211527	hypomethylated	0.9	32	0.585	17
chr8	57487962	57488193	2500002B13Rik	-0.111111	0.0643257	insignificant	0	35	0.111111	45
chr2	153345620	153345810	2500004C02Rik	-0.166667	0.0101191	hypermethylated	0	35	0.166667	33
chr2	153341156	153342864	2500004C02Rik	0.17	0.647916	insignificant	0.67	12	0.5	8
chr16	18836705	18836873	2510002D24Rik	-0.00357143	0.856204	insignificant	0.0775	693	0.0810714	1024
chr4	116138705	116138841	2510003B16Rik	0.07	0.382979	insignificant	0.93	21	0.86	29
chr10	62558469	62559883	2510003E04Rik	0.170486	2.16724e-07	hypomethylated	0.924375	191	0.753889	381
chr10	62575049	62575148	2510003E04Rik	0.1625	0.0227185	hypomethylated	0.97	37	0.8075	52
chr10	62577963	62578457	2510003E04Rik	0.013151	0.0605633	insignificant	0.0722973	2061	0.0591463	3445
chr16	21649044	21653758	2510009E07Rik	0.243569	1.88361e-10	hypomethylated	0.798235	452	0.554667	588
chr16	21694215	21694665	2510009E07Rik	-0.0232292	0.0962175	insignificant	0.0934375	871	0.116667	1186
chr4	147940894	147942057	2510039O18Rik	0.006	0.334205	insignificant	0.0953077	3455	0.0893077	5906
chr4	147944607	147945461	2510039O18Rik	0.05	0.428571	insignificant	1	28	0.95	21
chr6	13869073	13870740	2610001J05Rik	0.241827	6.65037e-07	hypomethylated	0.453077	152	0.21125	249
chr6	13871055	13871146	2610001J05Rik	0.0025	1	insignificant	0.1275	231	0.125	235
chr6	13871438	13871483	2610001J05Rik	0.142857	0.164498	insignificant	0.142857	43	0	20
chr4	155249965	155250062	2610002J02Rik	-0.25	0.000362856	hypermethylated	0	48	0.25	32
chr4	155249965	155250650	2610002J02Rik	-0.0374436	0.318262	insignificant	0.186842	258	0.224286	241
chrX	107782751	107787853	2610002M06Rik	0.163667	0.0032259	hypomethylated	0.762667	167	0.599	124
chrX	107788265	107788338	2610002M06Rik	0.245	0.0956522	insignificant	1	13	0.755	12
chrX	107792898	107793006	2610002M06Rik	-0.01	1	insignificant	0.74	23	0.75	8
chrX	107816134	107816334	2610002M06Rik	0.0685	0.126095	insignificant	0.146	62	0.0775	174
chr8	20385781	20388402	2610005L07Rik	0.141667	0.00246817	hypomethylated	0.826667	190	0.685	161
chr8	20424591	20424814	2610005L07Rik	-0.136667	0.000622205	hypermethylated	0.0566667	141	0.193333	123
chr10	79064373	79068051	2610008E11Rik	0.150714	0.000584547	hypomethylated	0.985	84	0.834286	84
chr10	79097457	79097600	2610008E11Rik	0.155	0.343971	insignificant	0.665	16	0.51	28
chr16	43931193	43931384	2610015P09Rik	0.145714	0.00436152	hypomethylated	0.947143	86	0.801429	124
chr16	43938913	43939163	2610015P09Rik	0.182	0.011241	hypomethylated	0.85	59	0.668	167
chr16	43889901	43890038	2610015P09Rik	0	1	insignificant	0	5	0	56
chr16	43908411	43908635	2610015P09Rik	0.135	0.303285	insignificant	0.95	20	0.815	16
chr16	43963267	43964314	2610015P09Rik	0.035	0.660594	insignificant	0.965	28	0.93	56
chr16	43959215	43959368	2610015P09Rik	0.46	0.0277592	stronglyHypomethylated	0.96	20	0.5	6
chr19	25671133	25671445	2610016A17Rik	-0.0745833	0.119175	insignificant	0.17375	134	0.248333	164
chr19	25672077	25672239	2610016A17Rik	0.0109167	0.606486	insignificant	0.103	280	0.0920833	449
chr16	11224124	11225796	2610020C07Rik	0.227906	2.43817e-07	hypomethylated	0.8632	253	0.635294	160
chr16	11203382	11203747	2610020C07Rik	-0.0172222	0.390187	insignificant	0.0522222	233	0.0694444	355
chr7	119825535	119825638	2610020H08Rik	0.2625	1.89334e-06	hypomethylated	0.9575	80	0.695	99
chr7	119805142	119805286	2610020H08Rik	0.4	0.52381	insignificant	0.8	5	0.4	5
chr11	85791659	85793236	2610027K06Rik	0.214444	0.000701112	hypomethylated	0.853333	93	0.638889	107
chr11	85801788	85802013	2610027K06Rik	0.230317	1.43197e-10	hypomethylated	0.946429	231	0.716111	327
chr11	85832167	85832388	2610027K06Rik	-0.0075	0.819977	insignificant	0.26125	372	0.26875	553
chr4	125887850	125890733	2610028E06Rik	0.157917	1.54901e-05	hypomethylated	0.752083	328	0.594167	333
chr4	125893842	125893970	2610028E06Rik	0.275	0.0310514	hypomethylated	1	14	0.725	60
chr4	125921872	125921968	2610028E06Rik	-0.025	0.562734	insignificant	0.12125	92	0.14625	135
chr4	125922076	125922310	2610028E06Rik	-0.00742857	1	insignificant	0.258571	94	0.266	136
chr10	76457879	76458162	2610028H24Rik	0.265	0.0137778	hypomethylated	0.933333	30	0.668333	36
chr10	76460486	76461218	2610028H24Rik	0.279	0.000771198	hypomethylated	0.919	73	0.64	36
chr10	76449080	76449321	2610028H24Rik	0.015	1	insignificant	0.885	61	0.87	63
chr7	79925358	79926850	2610034B18Rik	0.112698	0.0188572	hypomethylated	0.905556	99	0.792857	139
chr7	79928171	79928378	2610034B18Rik	0.2875	0.0031814	hypomethylated	0.73	34	0.4425	116
chr7	79935152	79935264	2610034B18Rik	-0.0055	0.803467	insignificant	0.056	458	0.0615	757
chr11	113043905	113045160	2610035D17Rik	0.103167	0.0890192	insignificant	0.649	91	0.545833	281
chr11	113201290	113201838	2610035D17Rik	0.035	0.329491	insignificant	0.0763636	69	0.0413636	225
chr14	122471390	122471689	2610035F20Rik	0.1775	0.0199328	hypomethylated	0.585	68	0.4075	104
chr14	122474447	122474602	2610035F20Rik	-0.0143333	0.627164	insignificant	0.0616667	206	0.076	448
chr14	122474902	122475199	2610035F20Rik	0.0110771	0.298231	insignificant	0.0716327	943	0.0605556	1266
chr15	96190473	96192894	2610037D02Rik	0.260595	1.57036e-10	hypomethylated	0.959167	184	0.698571	232
chr15	96193210	96193947	2610037D02Rik	0.186667	0.0563273	insignificant	0.936667	43	0.75	37
chr15	96197941	96197974	2610037D02Rik	0.07	0.521677	insignificant	0.905	42	0.835	44
chr8	129233904	129234046	2610044O15Rik8	0	1	insignificant	0	18	0	38
chr8	129216353	129217749	2610044O15Rik8	0.4175	0.00636019	stronglyHypomethylated	0.8275	38	0.41	15
chr3	17789920	17790180	2610100L16Rik	-0.1	0.40625	insignificant	0	19	0.1	13
chr3	17794592	17795013	2610100L16Rik	0.00208333	0.935235	insignificant	0.11875	690	0.116667	773
chr9	41589973	41592487	2610203C20Rik	0.0566667	0.57036	insignificant	0.836667	32	0.78	46
chr1	9560832	9561778	2610203C22Rik	-0.065	1	insignificant	0.19	16	0.255	16
chr7	84689639	84689814	2610206C17Rik	-0.00192308	0.802747	insignificant	0.0559615	1933	0.0578846	3088
chr7	84775214	84776549	2610206C17Rik	0.148333	0.367752	insignificant	0.623333	24	0.475	19
chr4	10893262	10893358	2610301B20Rik	0.133333	0.0303455	hypomethylated	0.895	92	0.761667	90
chr4	10897898	10899423	2610301B20Rik	0.329048	1.10276e-08	hypomethylated	0.930714	127	0.601667	83
chr4	10874497	10874772	2610301B20Rik	-0.00529412	0.771675	insignificant	0.0570588	305	0.0623529	654
chr4	10879522	10879610	2610301B20Rik	0.27	0.252413	insignificant	0.82	16	0.55	16
chr4	10882406	10882472	2610301B20Rik	0.245	0.374091	insignificant	0.86	7	0.615	25
chr4	147611935	147614048	2610305D13Rik	-0.08	0.724102	insignificant	0.345	17	0.425	14
chr6	86848406	86849440	2610306M01Rik	0.00727273	0.682919	insignificant	0.0872727	520	0.08	785
chr13	28460033	28461061	2610307P16Rik	0.2775	0.00350129	hypomethylated	0.95	26	0.6725	45
chr13	28505705	28505913	2610307P16Rik	-0.05	1	insignificant	0.95	15	1	13
chr13	28608517	28608628	2610307P16Rik	0.13	0.0642158	insignificant	0.735	81	0.605	112
chr13	28668369	28668704	2610307P16Rik	-0.105	1	insignificant	0.71	7	0.815	11
chr13	28883314	28883577	2610307P16Rik	0.3	0.328671	insignificant	0.7	10	0.4	5
chr3	45281994	45282164	2610316D01Rik	0.56	0.00572294	stronglyHypomethylated	0.76	21	0.2	10
chr16	17118291	17118512	2610318N02Rik	0.12	0.269037	insignificant	0.915	26	0.795	31
chr16	17117479	17117584	2610318N02Rik	0.37	0.0215385	stronglyHypomethylated	1	18	0.63	8
chr11	78262698	78262828	2610507B11Rik	0.0895833	0.0152703	hypomethylated	0.198333	162	0.10875	275
chr11	78271290	78272383	2610507B11Rik	0.32875	0.000589693	hypomethylated	0.8925	34	0.56375	137
chr11	78279046	78279204	2610507B11Rik	0.215	0.00550144	hypomethylated	0.835	67	0.62	80
chr11	78287683	78287794	2610507B11Rik	0.166667	0.0197696	hypomethylated	1	30	0.833333	47
chr11	78287931	78288067	2610507B11Rik	0.19	0.0268828	hypomethylated	0.915	44	0.725	42
chr11	78289803	78290625	2610507B11Rik	0.158571	0.00463471	hypomethylated	0.858571	122	0.7	99
chr11	78261753	78261917	2610507B11Rik	0.00225806	0.871379	insignificant	0.0974194	802	0.0951613	958
chr11	78265572	78265762	2610507B11Rik	0.13	0.559571	insignificant	0.93	13	0.8	10
chr11	78267096	78267242	2610507B11Rik	0.2	0.0713906	insignificant	0.875	26	0.675	36
chr11	78272777	78272969	2610507B11Rik	0.156667	0.05485	insignificant	0.876667	50	0.72	57
chr11	78273681	78273902	2610507B11Rik	0.145	0.281424	insignificant	0.96	20	0.815	11
chr11	78284099	78284282	2610507B11Rik	0.13	0.100842	insignificant	0.975	35	0.845	33
chr11	78288164	78288295	2610507B11Rik	0.135	1	insignificant	1	5	0.865	16
chr11	78285437	78285593	2610507B11Rik	0.4875	1.49621e-05	stronglyHypomethylated	0.97	28	0.4825	42
chr11	59197792	59200302	2610507I01Rik	0.0671429	0.263006	insignificant	0.951429	73	0.884286	88
chr11	59202123	59202431	2610507I01Rik	0.185	0.647916	insignificant	0.685	12	0.5	8
chr5	114821936	114822725	2610524H06Rik	0.251	0.00330068	hypomethylated	0.916	47	0.665	54
chr5	114823312	114823468	2610524H06Rik	0.00957516	0.804476	insignificant	0.122353	290	0.112778	345
chr14	37109978	37110101	2610528A11Rik	-0.00166667	1	insignificant	0.435	22	0.436667	35
chr4	118529478	118530217	2610528J11Rik	0.284853	1.68299e-10	hypomethylated	0.9325	197	0.647647	294
chr4	118527274	118527337	2610528J11Rik	0.170833	0.150513	insignificant	0.563333	26	0.3925	51
chr4	118529198	118529311	2610528J11Rik	0.17	0.440083	insignificant	0.875	15	0.705	25
chr8	60890450	60890536	2700029M09Rik	-0.00230769	0.922243	insignificant	0.075	665	0.0773077	835
chr5	23850596	23850621	2700038G22Rik	0	1	insignificant	0	43	0	43
chr5	23853766	23855033	2700038G22Rik	0.215	0.32415	insignificant	1	9	0.785	37
chr5	23853785	23855033	2700038G22Rik	0.215	0.32415	insignificant	1	9	0.785	37
chr18	62751673	62753333	2700046A07Rik	0.220207	2.94823e-08	hypomethylated	0.867826	302	0.647619	185
chr18	62755923	62756347	2700046A07Rik	0.085	0.13727	insignificant	0.5025	166	0.4175	194
chr18	62755125	62755174	2700046A07Rik	0.55	0.0139319	stronglyHypomethylated	0.63	8	0.08	13
chr19	32389704	32391184	2700046G09Rik	0.10375	0.0242527	hypomethylated	0.603333	219	0.499583	286
chr19	32389215	32389376	2700046G09Rik	0.013125	0.518496	insignificant	0.185	571	0.171875	792
chr12	71136847	71138038	2700049A03Rik	-0.00358178	0.90454	insignificant	0.0588095	570	0.0623913	641
chr12	71164383	71164558	2700049A03Rik	0.1	0.5	insignificant	0.93	15	0.83	6
chr12	71170518	71170706	2700049A03Rik	0.4675	0.0644637	insignificant	1	6	0.5325	34
chr12	71189406	71189654	2700049A03Rik	0.141667	0.191135	insignificant	0.806667	23	0.665	67
chr12	71140864	71140934	2700049A03Rik	0.8	0.00163399	stronglyHypomethylated	1	13	0.2	5
chr12	71152649	71152797	2700049A03Rik	0.38	0.00452523	stronglyHypomethylated	0.83	24	0.45	30
chr12	71160190	71160408	2700049A03Rik	0.5225	4.88248e-05	stronglyHypomethylated	1	20	0.4775	26
chr12	71194291	71194466	2700049A03Rik	0.413333	0.00488296	stronglyHypomethylated	0.815	16	0.401667	59
chr17	13487020	13490839	2700054A10Rik	0.236349	1.32804e-09	hypomethylated	0.873571	221	0.637222	276
chr17	13548295	13548433	2700054A10Rik	0.18	0.0303596	hypomethylated	0.7275	72	0.5475	82
chr14	19819906	19820006	2700060E02Rik	0.275	0.0489141	hypomethylated	0.835	30	0.56	18
chr14	19811401	19812237	2700060E02Rik	0.055	0.635919	insignificant	0.945	30	0.89	19
chr14	19823668	19823823	2700060E02Rik	0.0231136	0.55368	insignificant	0.0769231	73	0.0538095	127
chr14	19816184	19816273	2700060E02Rik	0.48	0.000211356	stronglyHypomethylated	0.89	26	0.41	38
chr18	24470870	24470980	2700062C07Rik	0.00764706	0.718581	insignificant	0.0811765	457	0.0735294	515
chr18	24471061	24471084	2700062C07Rik	0	1	insignificant	0	34	0	24
chr3	5220669	5220823	2700069I18Rik	-0.0325	1	insignificant	0.2	10	0.2325	26
chr14	63056623	63058149	2700070H01Rik	0.2275	0.0515529	insignificant	0.9375	34	0.71	14
chr14	63055766	63055952	2700070H01Rik	0.35	9.24705e-08	stronglyHypomethylated	1	54	0.65	80
chr19	7420066	7420561	2700081O15Rik	0.237833	2.09177e-10	hypomethylated	0.792	255	0.554167	443
chr19	7421254	7421644	2700081O15Rik	0.23693	3.46604e-10	hypomethylated	0.845263	704	0.608333	1537
chr19	7422642	7425904	2700081O15Rik	0.0449567	2.52163e-07	hypomethylated	0.223507	3459	0.178551	5428
chr19	7417624	7417917	2700081O15Rik	-0.00166667	0.93055	insignificant	0.053	1161	0.0546667	1432
chr19	7421913	7422462	2700081O15Rik	0.00833137	0.717018	insignificant	0.191304	633	0.182973	612
chr6	133105238	133107750	2700089E24Rik	0.0189479	0.0110075	hypomethylated	0.0678873	1711	0.0489394	2358
chr6	133105238	133105605	2700089E24Rik	0.0124202	0.08275	insignificant	0.0541509	1512	0.0417308	2225
chr19	59558020	59559391	2700089I24Rik	0.2625	1.10329e-06	hypomethylated	0.9425	108	0.68	90
chr2	84670482	84670708	2700094K13Rik	0	1	insignificant	0.25	55	0.25	66
chr12	55045660	55045943	2700097O09Rik	0.27	0.0796424	insignificant	0.89	18	0.62	24
chr17	94761497	94761604	2700099C18Rik	0.215	0.020155	hypomethylated	1	32	0.785	13
chr17	94763771	94763924	2700099C18Rik	0.205	0.0367375	hypomethylated	0.92	40	0.715	40
chr17	94750099	94750232	2700099C18Rik	0	1	insignificant	0	50	0	64
chr17	94774891	94775129	2700099C18Rik	-0.05	1	insignificant	0.84	18	0.89	17
chr17	94766856	94766947	2700099C18Rik	0.415	0.0103189	stronglyHypomethylated	0.94	18	0.525	14
chr11	64082652	64083259	2810001G20Rik	0.258571	2.0112e-05	hypomethylated	0.87	107	0.611429	107
chr11	64079483	64079777	2810001G20Rik	0.00757576	0.538288	insignificant	0.09	1021	0.0824242	1131
chr2	94406706	94406966	2810002D19Rik	0.00115385	1	insignificant	0.0423077	465	0.0411538	600
chr8	124840447	124840506	2810004N23Rik	0.05	0.286382	insignificant	0.975	38	0.925	21
chr8	124862884	124863029	2810004N23Rik	0.075	0.466426	insignificant	0.555	48	0.48	81
chr5	124328088	124328229	2810006K23Rik	-0.0115385	0.701946	insignificant	0.0738462	164	0.0853846	199
chr5	124338626	124340121	2810006K23Rik	-0.04	0.832183	insignificant	0.53	43	0.57	47
chr5	124340608	124341852	2810006K23Rik	0.17	0.444252	insignificant	0.83	23	0.66	16
chr7	14410685	14411819	2810007J24Rik	-0.0533333	1	insignificant	0.656667	38	0.71	14
chr11	117076782	117077202	2810008D09Rik	0.00141998	0.867408	insignificant	0.0746809	1002	0.0732609	1083
chr11	117078775	117078955	2810008D09Rik	0.0675	0.570611	insignificant	0.8325	36	0.765	39
chr8	123042574	123044602	2810013P06Rik	0.0321676	0.000208651	hypomethylated	0.195439	3434	0.163271	4517
chr11	58879928	58884338	2810021J22Rik	0.245	1.31462e-05	hypomethylated	0.86	100	0.615	160
chr1	157412351	157413125	2810025M15Rik	-0.0308246	0.0185382	hypermethylated	0.101842	1034	0.132667	1526
chr12	111572316	111573740	2810029C07Rik	0.195	0.000157107	hypomethylated	0.756875	156	0.561875	208
chr12	111573872	111574402	2810029C07Rik	0.0201023	0.221672	insignificant	0.106944	583	0.0868421	741
chr12	5414901	5416132	2810032G03Rik	0.123714	0.204109	insignificant	0.898	38	0.774286	81
chr7	8086046	8086971	2810047C21Rik1	0.33	0.0980392	insignificant	1	12	0.67	6
chr13	83927902	83928710	2810049E08Rik	0.26	0.0375274	hypomethylated	0.7125	38	0.4525	39
chr3	88709829	88709942	2810403A07Rik	0.3075	0.00149236	hypomethylated	1	32	0.6925	24
chr3	88685793	88685887	2810403A07Rik	-0.0133333	1	insignificant	0	43	0.0133333	81
chr3	88686343	88686566	2810403A07Rik	0.02375	0.492105	insignificant	0.105	92	0.08125	136
chr3	88693420	88693584	2810403A07Rik	0.035	1	insignificant	0.8	5	0.765	16
chr3	88710760	88710852	2810403A07Rik	0.105	0.41844	insignificant	0.9	13	0.795	35
chr3	88711629	88712933	2810403A07Rik	0.116	0.19451	insignificant	0.95	30	0.834	30
chrX	108834477	108834685	2810403D21Rik	0.0702747	0.132106	insignificant	0.363846	247	0.293571	204
chr2	116074547	116076096	2810405F15Rik	0.0252525	0.475272	insignificant	0.188889	205	0.163636	308
chr11	69898846	69899092	2810408A11Rik	0.305	0.00595697	hypomethylated	0.635	38	0.33	54
chr11	69898251	69898410	2810408A11Rik	0.347143	0.174819	insignificant	1	6	0.652857	108
chr11	69900302	69900986	2810408A11Rik	0.00758435	0.656736	insignificant	0.195789	907	0.188205	1233
chr1	64679868	64680385	2810408I11Rik	0.04	1	insignificant	0.6	19	0.56	9
chr1	64690463	64690659	2810408I11Rik	0.00230769	0.810284	insignificant	0.0726923	987	0.0703846	1453
chr2	165490111	165491711	2810408M09Rik	0.157143	0.0113474	hypomethylated	0.907143	75	0.75	80
chr2	165493046	165493314	2810408M09Rik	-0.000384615	1	insignificant	0.0198077	1219	0.0201923	1655
chr11	120186649	120187751	2810410L24Rik	0.042612	0.0042523	hypomethylated	0.177255	1073	0.134643	1447
chr11	120189439	120189856	2810410L24Rik	-0.00387097	0.63613	insignificant	0.0679032	2035	0.0717742	2384
chr9	65901557	65903551	2810417H13Rik	0.220705	1.57634e-06	hypomethylated	0.901538	154	0.680833	143
chr9	65890731	65890809	2810417H13Rik	0	1	insignificant	0	8	0	19
chr8	70504295	70504509	2810428I15Rik	0.167857	0.000763001	hypomethylated	0.712143	143	0.544286	276
chr8	70505755	70505960	2810428I15Rik	0.189333	2.64787e-10	hypomethylated	0.448667	533	0.259333	1073
chr8	70506496	70506579	2810428I15Rik	0	1	insignificant	0	99	0	154
chr8	70506661	70506739	2810428I15Rik	0.0267143	0.415962	insignificant	0.135714	132	0.109	276
chr13	3479908	3480001	2810429I04Rik	0.24	0.00825776	hypomethylated	0.96	39	0.72	44
chr13	3478302	3478352	2810429I04Rik	-0.005	0.845592	insignificant	0.2	282	0.205	380
chr11	102624277	102624416	2810433D01Rik	0.0283333	0.535268	insignificant	0.355	191	0.326667	227
chr1	162005435	162005822	2810442N19Rik	0.304	0.00164327	hypomethylated	0.914	53	0.61	39
chr1	162016319	162016485	2810442N19Rik	0.1175	0.375035	insignificant	0.785	32	0.6675	24
chr6	134897960	134900785	2810454H06Rik	0.0208692	0.0724969	insignificant	0.109155	1228	0.0882857	1586
chr1	86052949	86055456	2810459M11Rik	0.271607	0.0020297	hypomethylated	0.76875	76	0.497143	60
chr1	86045862	86046572	2810459M11Rik	0.00132877	0.792754	insignificant	0.069	4667	0.0676712	6946
chr17	25573985	25575043	2810468N07Rik	0.178955	4.57051e-09	hypomethylated	0.9085	279	0.729545	396
chr17	25570810	25571101	2810468N07Rik	-0.005	1	insignificant	0.12875	215	0.13375	226
chr11	28681563	28682119	2810471M01Rik	0.3175	0.00068139	hypomethylated	0.845	73	0.5275	41
chr11	28692388	28693276	2810471M01Rik	0	1	insignificant	0.2	5	0.2	10
chr6	149310321	149310377	2810474O19Rik	0.205	0.0322964	hypomethylated	0.42	57	0.215	43
chr6	149310321	149310359	2810474O19Rik	0.205	0.0322964	hypomethylated	0.42	57	0.215	43
chr6	149325404	149329784	2810474O19Rik	0.159722	0.00227239	hypomethylated	0.824167	161	0.664444	109
chr6	149334591	149335663	2810474O19Rik	0.1625	0.000193963	hypomethylated	0.945	126	0.7825	128
chr6	149309413	149309904	2810474O19Rik	0.000792929	0.946313	insignificant	0.0956818	1039	0.0948889	1659
chr5	25100974	25103007	2900005J15Rik	-0.0138735	0.668107	insignificant	0.250909	479	0.264783	549
chrX	12160288	12160346	2900008C10Rik	0.09	0.0160893	hypomethylated	0.214	212	0.124	238
chrX	12134453	12134869	2900008C10Rik	0.05	0.53653	insignificant	0.24	43	0.19	262
chrX	12136400	12137200	2900008C10Rik	0.0211319	0.226287	insignificant	0.144035	661	0.122903	907
chr16	13986636	13986893	2900011O08Rik	-0.0283333	0.382609	insignificant	0	71	0.0283333	44
chr16	14049382	14049506	2900011O08Rik	-0.07	1	insignificant	0.56	9	0.63	16
chr5	113086322	113091024	2900026A02Rik	0.103433	0.000310376	hypomethylated	0.862692	379	0.759259	388
chr5	113093965	113094084	2900026A02Rik	0.255833	1.88005e-10	hypomethylated	0.815	315	0.559167	486
chr5	113095589	113095764	2900026A02Rik	0.265556	1.59334e-10	hypomethylated	0.958333	347	0.692778	713
chr5	113097597	113097838	2900026A02Rik	0.302571	7.0866e-06	hypomethylated	0.964	53	0.661429	127
chr5	113101458	113101577	2900026A02Rik	0.45	0.102295	insignificant	1	6	0.55	11
chr11	117611246	117611434	2900041M22Rik	0.00263636	1	insignificant	0.0736364	138	0.071	157
chr11	117612261	117613417	2900041M22Rik	0.1675	0.162057	insignificant	0.825	43	0.6575	28
chr9	46913602	46913746	2900052N01Rik	0.425	0.000758109	stronglyHypomethylated	0.875	29	0.45	38
chr18	40256961	40257687	2900055J20Rik	0.02	0.815326	insignificant	0.155556	73	0.135556	77
chr18	76091556	76091971	2900057B20Rik	0.345	0.0663522	insignificant	1	11	0.655	21
chr18	76098220	76098471	2900057B20Rik	0.065	0.64043	insignificant	0.9	14	0.835	26
chr1	118458668	118459265	2900060B14Rik	0.0666667	0.157789	insignificant	0.168889	167	0.102222	107
chr7	81523549	81523679	2900076A07Rik	0	1	insignificant	0	35	0	44
chr9	112276594	112278215	2900079G21Rik	0.1885	0.0129816	hypomethylated	0.946	49	0.7575	75
chr9	112278553	112278701	2900079G21Rik	0.205	4.05345e-07	hypomethylated	0.927	136	0.722	276
chr9	112346535	112348925	2900079G21Rik	0.228333	0.00575037	hypomethylated	0.933333	45	0.705	62
chr9	112234276	112234377	2900079G21Rik	-0.1425	0.0639915	insignificant	0.075	42	0.2175	40
chr9	112234380	112234603	2900079G21Rik	-0.00117647	1	insignificant	0.0688235	371	0.07	315
chr9	112235102	112236018	2900079G21Rik	0.00761574	0.548265	insignificant	0.115741	929	0.108125	1465
chr9	112279242	112280333	2900079G21Rik	0.158333	0.102023	insignificant	0.835	43	0.676667	56
chr9	112345336	112345386	2900079G21Rik	0.13	0.105844	insignificant	0.8775	63	0.7475	60
chr1	42700335	42703176	2900092D14Rik	0.102	0.283817	insignificant	0.35	54	0.248	50
chr2	156388062	156392979	2900097C17Rik	0.144583	0.0338933	hypomethylated	0.533333	107	0.38875	124
chr9	109830153	109831431	3000002C10Rik	0.237143	5.26641e-05	hypomethylated	1	48	0.762857	98
chrX	152368571	152368694	3010001F23Rik	0.23	0.104519	insignificant	0.48	16	0.25	29
chrX	152369027	152369116	3010001F23Rik	-0.285	0.141068	insignificant	0.715	21	1	10
chr11	50174850	50174951	3010026O09Rik	0.00634615	0.800904	insignificant	0.0838462	354	0.0775	525
chr11	50199535	50200115	3010026O09Rik	0.5	0.0357143	stronglyHypomethylated	1	10	0.5	6
chr8	108584155	108584677	3010033K07Rik	0.176	0.0472498	hypomethylated	0.706	68	0.53	63
chr7	124626947	124627203	3100003L05Rik	0.055	0.711513	insignificant	0.44	9	0.385	27
chr7	124628312	124628409	3100003L05Rik	0.1	0.167149	insignificant	1	24	0.9	50
chr7	124708763	124708935	3100003L05Rik	-0.01	1	insignificant	0.29	14	0.3	10
chr16	13672019	13672078	3110001I22Rik	0.06	0.000456925	hypomethylated	0.06	144	0	189
chr16	13676833	13678385	3110001I22Rik	0.218	3.12436e-07	hypomethylated	0.896	157	0.678	225
chr18	12168729	12168902	3110002H16Rik	0.00472222	0.704731	insignificant	0.0911111	997	0.0863889	1173
chr18	12169232	12169309	3110002H16Rik	0.0333333	0.306692	insignificant	0.0333333	122	0	58
chr18	12179112	12179253	3110002H16Rik	0.43	0.192308	insignificant	1	7	0.57	7
chr18	12184891	12185020	3110002H16Rik	0.1	0.564783	insignificant	0.915	14	0.815	11
chr18	12188208	12188328	3110002H16Rik	0.025	1	insignificant	0.835	30	0.81	53
chrX	123103558	123103637	3110007F17Rik	-0.0075	1	insignificant	0.16125	128	0.16875	185
chr1	120121186	120121810	3110009E18Rik	0.0267647	0.148844	insignificant	0.1	377	0.0732353	531
chr12	110151653	110152969	3110009F21Rik	0.1825	0.00574082	hypomethylated	0.92	71	0.7375	83
chr12	110157838	110158073	3110009F21Rik	0.1	0.69683	insignificant	0.5	14	0.4	10
chr13	111228941	111229431	3110015C05Rik	-0.00666667	0.900438	insignificant	0.52	99	0.526667	177
chr6	119848192	119849016	3110021A11Rik	-0.0195906	0.387696	insignificant	0.0777778	339	0.0973684	507
chr4	108780452	108781904	3110021N24Rik	0.00450734	0.551399	insignificant	0.0811111	2541	0.0766038	3101
chr1	9601266	9601650	3110035E14Rik	0.208889	0.00101556	hypomethylated	0.655556	120	0.446667	113
chr1	9624712	9627142	3110035E14Rik	0.19	0.00169993	hypomethylated	0.82125	128	0.63125	91
chr9	41376560	41376676	3110039I08Rik	0.2375	0.0105808	hypomethylated	0.495	47	0.2575	71
chr7	81782186	81782581	3110040N11Rik	-0.1025	0.335407	insignificant	0.2575	68	0.36	59
chr7	81789354	81789453	3110040N11Rik	-0.0916667	0.33085	insignificant	0.205	54	0.296667	39
chr4	35191281	35193068	3110043O21Rik	0.0458333	0.550744	insignificant	0.656667	79	0.610833	121
chr4	35196972	35197208	3110043O21Rik	0.175	0.0868082	insignificant	1	18	0.825	40
chr4	35225787	35225880	3110043O21Rik	-0.00428571	0.895241	insignificant	0.142857	191	0.147143	290
chr4	35205767	35205884	3110043O21Rik	0.35	0.03993	stronglyHypomethylated	0.716667	28	0.366667	21
chr1	169970449	169970802	3110045C21Rik	0.36	0.00707271	stronglyHypomethylated	0.675	36	0.315	32
chr17	21661314	21664966	3110052M02Rik	0.146667	0.00625335	hypomethylated	0.813333	154	0.666667	131
chr17	21650610	21650872	3110052M02Rik	-0.005	1	insignificant	0.485	84	0.49	114
chr12	71015506	71015823	3110056K07Rik	0.001	1	insignificant	0.153	399	0.152	681
chr3	40905871	40905956	3110057O12Rik	0.3075	9.76533e-06	hypomethylated	0.975	73	0.6675	42
chr3	40934866	40935029	3110057O12Rik	0.178	0.0179668	hypomethylated	0.944	50	0.766	42
chr3	40904885	40904993	3110057O12Rik	0.055	0.382186	insignificant	0.93	62	0.875	75
chr3	40916871	40916956	3110057O12Rik	0.27	0.194753	insignificant	0.915	18	0.645	14
chr3	40930136	40930226	3110057O12Rik	0.0775	0.602376	insignificant	0.9325	38	0.855	14
chr3	40933523	40933902	3110057O12Rik	0.246667	0.167322	insignificant	0.926667	24	0.68	14
chr3	40935341	40936307	3110057O12Rik	0.443333	0.000648325	stronglyHypomethylated	0.933333	32	0.49	22
chr6	34871770	34874695	3110062M04Rik	0.179286	6.27376e-06	hypomethylated	0.785	198	0.605714	502
chr6	34877574	34878065	3110062M04Rik	0.0209216	0.140116	insignificant	0.120333	869	0.0994118	1041
chr6	34877899	34878065	3110062M04Rik	0.0253571	0.0850626	insignificant	0.1	702	0.0746429	875
chr6	34876538	34876771	3110062M04Rik	0.475	0.00602261	stronglyHypomethylated	1	11	0.525	21
chr13	119487256	119488384	3110070M22Rik	-0.0940077	8.1844e-10	hypermethylated	0.355479	4560	0.449487	5336
chr5	139359738	139360730	3110082I17Rik	0.341903	2.77654e-10	stronglyHypomethylated	0.914211	304	0.572308	688
chr5	139455416	139455546	3110082I17Rik	0.351667	1.66525e-06	stronglyHypomethylated	0.956667	60	0.605	74
chr5	30106006	30106086	3110082J24Rik	0.156667	0.0379103	hypomethylated	0.183333	27	0.0266667	39
chr5	30105062	30105414	3110082J24Rik	-0.00536585	0.735649	insignificant	0.0909756	646	0.0963415	1098
chr12	88376849	88377323	3200001D21Rik	0.116667	0.225639	insignificant	0.153333	39	0.0366667	27
chr2	150362587	150362765	3300002I08Rik	0.01	0.854532	insignificant	0.18	89	0.17	119
chr7	3421664	3422584	3300002P13Rik	0.138	0.110916	insignificant	0.758	61	0.62	88
chr7	3423273	3423445	3300002P13Rik	0.055	0.0581154	insignificant	0.34875	472	0.29375	632
chr17	5801198	5801341	3300005D01Rik	0.196667	0.0289053	hypomethylated	0.946667	36	0.75	41
chr17	5798656	5798760	3300005D01Rik	0.0115	1	insignificant	0.524	40	0.5125	88
chr14	32659118	32664178	3425401B19Rik	0.191863	2.52847e-10	hypomethylated	0.808529	509	0.616667	887
chr14	49682018	49682416	3632451O06Rik	0.1875	0.0776824	insignificant	0.875	26	0.6875	38
chr14	49682611	49682746	3632451O06Rik	-0.22	0.384541	insignificant	0.64	14	0.86	14
chr14	49783267	49783367	3632451O06Rik	0	1	insignificant	0	52	0	82
chrX	135022421	135025433	3632454L22Rik	0.345	0.262126	insignificant	0.845	13	0.5	6
chrX	135022421	135025294	3632454L22Rik	0.345	0.262126	insignificant	0.845	13	0.5	6
chrX	135029868	135030044	3632454L22Rik	0.06	1	insignificant	0.75	12	0.69	13
chrX	135036013	135036602	3632454L22Rik	0.0339938	0.448458	insignificant	0.231053	283	0.197059	227
chrX	135060069	135060336	3632454L22Rik	-0.02	1	insignificant	0.65	28	0.67	47
chrX	135027905	135029032	3632454L22Rik	0.5	0.0143492	stronglyHypomethylated	0.6	15	0.1	11
chrX	56147075	56147193	3830403N18Rik	0.2	0.649917	insignificant	0.7	10	0.5	10
chrX	56153072	56153496	3830403N18Rik	0.443333	3.28813e-05	stronglyHypomethylated	0.736667	47	0.293333	38
chr14	12287269	12287393	3830406C13Rik	0.25	0.000751535	hypomethylated	0.97	39	0.72	72
chr14	12297581	12297656	3830406C13Rik	-0.125	1	insignificant	0.875	14	1	5
chr14	12301147	12303231	3830406C13Rik	0.155	0.0558769	insignificant	0.51	71	0.355	94
chr14	12301571	12303231	3830406C13Rik	0.155	0.0558769	insignificant	0.51	71	0.355	94
chr13	107033264	107033518	3830408C21Rik	0.185	0.0230795	hypomethylated	0.925	51	0.74	42
chr13	107022569	107023982	3830408C21Rik	-0.0755263	0.00401876	hypermethylated	0.147632	477	0.223158	414
chr13	107026398	107026455	3830408C21Rik	-0.36	0.127967	insignificant	0.64	13	1	6
chrX	64177430	64178778	3830417A13Rik	0.202333	0.00649939	hypomethylated	0.794	81	0.591667	80
chrX	64173547	64173691	3830417A13Rik	0.04	0.238008	insignificant	0.852857	292	0.812857	234
chr1	119534977	119535022	3830432H09Rik	0.265	0.00115069	hypomethylated	0.98	40	0.715	49
chr8	10924426	10926995	3930402G23Rik	0.037	0.134928	insignificant	0.337	613	0.3	814
chr19	28923063	28923702	4430402I18Rik	0.178	0.0155348	hypomethylated	0.78	74	0.602	82
chr19	28944223	28944454	4430402I18Rik	0.236667	1.98897e-10	hypomethylated	0.850833	333	0.614167	496
chr19	28963535	28963673	4430402I18Rik	0.06	1	insignificant	0.5	11	0.44	13
chr19	28963820	28964154	4430402I18Rik	-0.0025	0.773005	insignificant	0.0867647	2329	0.0892647	3178
chr2	93033009	93033445	4631405J19Rik	0.304	0.013762	hypomethylated	1	15	0.696	43
chr3	89767510	89769562	4632404H12Rik	0.105333	0.247628	insignificant	0.703333	50	0.598	66
chr3	89772501	89773400	4632404H12Rik	-0.0034	0.739934	insignificant	0.06	983	0.0634	1668
chr3	19894870	19898984	4632415L05Rik	0.0259643	0.0713535	insignificant	0.224714	1338	0.19875	1869
chr7	92740705	92740976	4632427E13Rik	0	1	insignificant	0	17	0	19
chr7	92741061	92741459	4632427E13Rik	0.0106061	0.565673	insignificant	0.100606	594	0.09	677
chr16	30019153	30021430	4632428C04Rik	0.136522	0.000205066	hypomethylated	0.744348	317	0.607826	355
chr10	60357841	60358267	4632428N05Rik	0.233492	6.56088e-07	hypomethylated	0.935714	107	0.702222	211
chr10	60364200	60364308	4632428N05Rik	0.290417	0.00348281	hypomethylated	0.916667	26	0.62625	84
chr10	60368901	60372684	4632428N05Rik	0.282105	1.85822e-10	hypomethylated	0.932105	214	0.65	369
chr10	60346850	60347103	4632428N05Rik	0.00777778	0.691454	insignificant	0.108333	480	0.100556	614
chr6	148212287	148212430	4732416N19Rik	0.000833333	1	insignificant	0.0883333	269	0.0875	359
chr15	101552355	101553371	4732456N10Rik	-0.012	0.899358	insignificant	0.486	130	0.498	119
chr15	101556233	101556359	4732456N10Rik	0.12	0.175992	insignificant	0.9425	47	0.8225	40
chr15	101557173	101557338	4732456N10Rik	0.11	0.186629	insignificant	0.905	39	0.795	66
chr15	101558300	101558396	4732456N10Rik	0.275	0.0644352	insignificant	0.46	13	0.185	39
chr15	101562345	101562950	4732456N10Rik	0.407727	1.63187e-05	stronglyHypomethylated	0.965	28	0.557273	119
chr7	25396327	25396563	4732471J01Rik	0.081587	0.00032005	hypomethylated	0.2755	580	0.193913	856
chr7	25385051	25385300	4732471J01Rik	0.1475	0.0734696	insignificant	0.831667	36	0.684167	173
chr7	25385462	25385734	4732471J01Rik	-0.245	0.106301	insignificant	0.33	18	0.575	62
chr7	25394712	25395953	4732471J01Rik	-0.0228518	0.215331	insignificant	0.0856098	550	0.108462	521
chr7	25396327	25396389	4732471J01Rik	0.0745	0.117283	insignificant	0.2825	161	0.208	224
chr7	25396689	25396976	4732471J01Rik	0.0914286	0.061838	insignificant	0.921429	86	0.83	187
chr7	25396689	25396906	4732471J01Rik	0.08	0.435196	insignificant	0.95	20	0.87	54
chr7	25531290	25531462	4732471J01Rik	0.3675	2.36717e-07	stronglyHypomethylated	0.9225	72	0.555	93
chr11	113209396	113209669	4732490B19Rik	0.166111	0.00026487	hypomethylated	0.735	205	0.568889	224
chr17	12324396	12327250	4732491K20Rik	0.173333	0.146645	insignificant	0.94	30	0.766667	31
chr14	30458035	30458116	4831407H17Rik	0.07	1	insignificant	0.2	5	0.13	8
chr14	30459941	30460007	4831407H17Rik	-0.265	0.156837	insignificant	0.25	22	0.515	13
chr14	30460088	30460374	4831407H17Rik	0.0762857	0.409017	insignificant	0.314286	56	0.238	57
chr5	25499796	25504473	4831440E17Rik	0.0506727	0.00197944	hypomethylated	0.221477	1129	0.170805	1288
chr8	10899921	10900151	4833411C07Rik	0.220556	6.72459e-05	hypomethylated	0.398333	148	0.177778	130
chr8	10900264	10900506	4833411C07Rik	0.170833	0.000132845	hypomethylated	0.698333	229	0.5275	258
chr8	10901604	10902334	4833411C07Rik	0.236	0.00239617	hypomethylated	0.908	65	0.672	55
chr7	67784537	67785292	4833412C05Rik	0.232857	2.94082e-08	hypomethylated	0.900714	179	0.667857	230
chr7	67786398	67786594	4833412C05Rik	0.215	0.11393	insignificant	0.875	17	0.66	39
chr7	67803364	67803496	4833412C05Rik	0.07	0.736001	insignificant	0.5	15	0.43	21
chr11	95859993	95861046	4833417C18Rik	-0.065	0.118052	insignificant	0.0175	68	0.0825	74
chr17	87274885	87275370	4833418N02Rik	-0.035	0.698115	insignificant	0.588333	45	0.623333	72
chr17	87282173	87282814	4833418N02Rik	-0.000555556	0.96404	insignificant	0.130694	1785	0.13125	2732
chr18	4353546	4353823	4833419F23Rik	0.0371667	0.39246	insignificant	0.118	118	0.0808333	123
chr18	4354100	4354192	4833419F23Rik	0.156667	0.224937	insignificant	0.24	21	0.0833333	24
chr18	4368615	4368945	4833419F23Rik	-0.025	1	insignificant	0.415	17	0.44	38
chr13	119462758	119463119	4833420G17Rik	0.0069697	0.657146	insignificant	0.0915152	501	0.0845455	502
chr13	119479427	119479522	4833420G17Rik	0.095	0.719916	insignificant	0.715	23	0.62	13
chr13	119485726	119486117	4833420G17Rik	0.0166667	1	insignificant	0.67	18	0.653333	66
chr13	91701664	91704041	4833422C13Rik	0.144118	0.000274859	hypomethylated	0.8	293	0.655882	245
chr13	91707901	91709314	4833422C13Rik	0.131667	0.218548	insignificant	0.686667	55	0.555	26
chr13	91741421	91741872	4833422C13Rik	0.0139477	0.310944	insignificant	0.11325	949	0.0993023	1531
chr17	35780022	35780687	4833427F10Rik	0.12033	0.0122671	hypomethylated	0.745714	179	0.625385	207
chr9	51101744	51102078	4833427G06Rik	0.057037	0.0144064	hypomethylated	0.257037	529	0.2	888
chr9	45416625	45417395	4833428L15Rik	0.236667	0.0420554	hypomethylated	0.833333	26	0.596667	29
chr9	45419856	45419983	4833428L15Rik	0.17	0.0473021	hypomethylated	0.91	55	0.74	40
chr9	45431144	45431232	4833428L15Rik	0.00714286	0.758357	insignificant	0.160714	526	0.153571	811
chr13	54561692	54561871	4833439L19Rik	0.213333	0.00863481	hypomethylated	0.943333	36	0.73	66
chr13	54564514	54564621	4833439L19Rik	0.0316667	0.630248	insignificant	0.255	103	0.223333	108
chr13	54565181	54565382	4833439L19Rik	-0.0111599	0.69652	insignificant	0.0509091	224	0.062069	281
chr17	33064142	33068058	4921501E09Rik	0.344286	8.34287e-06	stronglyHypomethylated	0.812857	67	0.468571	111
chr5	19202367	19203925	4921504A21Rik	0.128571	0.0188395	hypomethylated	0.902857	86	0.774286	107
chr5	19210227	19210322	4921504A21Rik	0.05	1	insignificant	0.88	8	0.83	6
chr5	19226140	19226555	4921504A21Rik	0.00375	1	insignificant	0.26375	297	0.26	307
chr2	19477785	19477873	4921504E06Rik	0.14	0.678456	insignificant	0.64	14	0.5	10
chr2	19495056	19495128	4921504E06Rik	0.185	0.426935	insignificant	0.805	19	0.62	13
chr2	19542374	19542495	4921504E06Rik	0.21	0.249346	insignificant	0.86	21	0.65	17
chr12	57617446	57617659	4921506M07Rik	0.277222	1.30798e-07	hypomethylated	0.905	146	0.627778	104
chr12	57621970	57622109	4921506M07Rik	0.185	0.0460237	hypomethylated	0.9	41	0.715	39
chr12	57564114	57564242	4921506M07Rik	0.09	0.388605	insignificant	0.96	23	0.87	36
chr12	57575801	57576686	4921506M07Rik	-0.00666667	0.391886	insignificant	0.0848	2314	0.0914667	3333
chr2	93981082	93981172	4921507L20Rik	0.147917	0.0716454	insignificant	0.821667	54	0.67375	128
chr6	50573303	50574516	4921507P07Rik	0.208333	0.00896182	hypomethylated	0.846667	70	0.638333	61
chr6	50596442	50596590	4921507P07Rik	0.00125	1	insignificant	0.0565625	786	0.0553125	1100
chr6	50584342	50584524	4921507P07Rik	0.333333	0.0185329	stronglyHypomethylated	1	15	0.666667	30
chr2	151471867	151473800	4921509C19Rik	0.121111	0.148688	insignificant	0.664444	70	0.543333	57
chr13	113484517	113484655	4921509O07Rik	0.27375	9.89536e-06	hypomethylated	0.845	95	0.57125	145
chr13	113465739	113466519	4921509O07Rik	0.156667	0.0771639	insignificant	1	24	0.843333	41
chr13	113485756	113485923	4921509O07Rik	-0.005	1	insignificant	0.86	22	0.865	35
chr3	79212918	79213556	4921511C10Rik	0.173	0.000123902	hypomethylated	0.86	185	0.687	173
chr3	79253473	79253913	4921511C10Rik	0.22	0.273978	insignificant	0.96	21	0.74	13
chrX	127394292	127395898	4921511C20Rik	0.255	0.0253683	hypomethylated	0.865	44	0.61	20
chr5	7304755	7305602	4921511H03Rik	0.03	1	insignificant	0.56	9	0.53	48
chr12	12351521	12352479	4921511I17Rik	0.178095	0.0156903	hypomethylated	0.741429	69	0.563333	144
chr12	12392418	12392475	4921511I17Rik	0.1775	0.000377894	hypomethylated	0.99	69	0.8125	98
chr10	120774314	120774485	4921513I03Rik	0.3225	1.51523e-05	hypomethylated	0.6225	82	0.3	107
chr15	18357566	18358042	4921515E04Rik	0.217	0.0226815	hypomethylated	0.702	76	0.485	48
chr15	18361900	18362332	4921515E04Rik	0.085	0.322572	insignificant	0.88	49	0.795	69
chr13	59687401	59689701	4921517D22Rik	0.219405	3.43198e-08	hypomethylated	0.803571	245	0.584167	295
chr13	59690448	59690944	4921517D22Rik	0.139333	0.0951215	insignificant	0.683333	91	0.544	64
chr12	57587346	57589940	4921518K17Rik	0.204	6.4511e-07	hypomethylated	0.786	217	0.582	314
chr12	57585974	57586198	4921518K17Rik	0.233333	0.0927921	insignificant	0.833333	18	0.6	56
chr12	57617358	57617510	4921518K17Rik	0.165	0.143207	insignificant	0.87	35	0.705	30
chr12	57592880	57593136	4921518K17Rik	0.6675	2.83411e-05	stronglyHypomethylated	0.96	17	0.2925	28
chr8	85408758	85409890	4921524J17Rik	0.117917	0.0105752	hypomethylated	0.79875	155	0.680833	237
chr18	6626322	6626531	4921524L21Rik	0.192636	0.000307878	hypomethylated	0.913636	125	0.721	101
chr18	6638598	6638966	4921524L21Rik	0.3075	1.51317e-06	hypomethylated	0.9175	75	0.61	99
chr18	6623953	6624053	4921524L21Rik	0.26	0.165741	insignificant	0.585	19	0.325	13
chr13	52122156	52122741	4921525O09Rik	0.186932	0.000374706	hypomethylated	0.868182	143	0.68125	112
chr13	52096740	52096840	4921525O09Rik	0	1	insignificant	1	13	1	7
chr13	52118166	52118691	4921525O09Rik	0	1	insignificant	1	6	1	15
chr6	54009661	54009786	4921529L05Rik	0.225667	0.000466047	hypomethylated	0.951667	69	0.726	53
chr6	54016210	54017383	4921529L05Rik	0.225	0.000153722	hypomethylated	0.8275	102	0.6025	174
chr6	53995797	53995912	4921529L05Rik	0.1	0.411765	insignificant	0.1	14	0	20
chr14	95881265	95881326	4921530L21Rik	0.245	0.0413007	hypomethylated	0.635	46	0.39	34
chr14	95881680	95882775	4921530L21Rik	0.137692	0.0095011	hypomethylated	0.782308	137	0.644615	185
chr2	179977448	179979013	4921531C22Rik	0.218	0.0123425	hypomethylated	0.814	58	0.596	68
chr2	179976852	179977192	4921531C22Rik	0.00454545	0.716592	insignificant	0.122727	1033	0.118182	1728
chr18	17234482	17235482	4921533I20Rik	0.23	0.00275907	hypomethylated	0.81	61	0.58	116
chr9	98009615	98012175	4921534H16Rik	0.185278	0.00167203	hypomethylated	0.8975	99	0.712222	79
chr9	98003419	98003697	4921534H16Rik	-0.015	1	insignificant	0.515	19	0.53	24
chr11	3886087	3888309	4921536K21Rik	0.194111	0.00212518	hypomethylated	0.741111	103	0.547	177
chr11	3894839	3895126	4921536K21Rik	0.0125077	0.524829	insignificant	0.0952	304	0.0826923	538
chr4	103230444	103231515	4921539E11Rik	0.13	0.0511405	insignificant	0.8625	68	0.7325	95
chr4	103270705	103270851	4921539E11Rik	0.525	0.0154193	stronglyHypomethylated	0.725	15	0.2	10
chr6	129331494	129331781	4922502D21Rik	0.309167	0.00168962	hypomethylated	0.8825	37	0.573333	50
chr6	129322164	129323058	4922502D21Rik	0.05	1	insignificant	0.85	13	0.8	11
chr13	101391870	101392118	4922502H24Rik	0.15	1	insignificant	0.86	7	0.71	7
chr6	139315596	139316183	4922502N22Rik	0.075	0.545907	insignificant	1	14	0.925	34
chr6	139322503	139322576	4922502N22Rik	0.08	1	insignificant	0.91	11	0.83	6
chr10	25779313	25779706	4930401C15Rik	0.0616667	0.484058	insignificant	0.816667	51	0.755	58
chr2	35390473	35390557	4930402F06Rik	0.46	0.00513974	stronglyHypomethylated	0.855	23	0.395	17
chr7	69498826	69499689	4930402F11Rik	0.325	0.00553837	hypomethylated	0.775	36	0.45	44
chr7	69496093	69496165	4930402F11Rik	0.3825	0.0227959	stronglyHypomethylated	0.8825	32	0.5	10
chr2	130736466	130736625	4930402H24Rik	0.275	0.00388622	hypomethylated	0.945	33	0.67	58
chr2	130717260	130717347	4930402H24Rik	-0.02	1	insignificant	0.81	21	0.83	6
chr2	130791851	130791987	4930402H24Rik	0.205	0.209486	insignificant	0.915	16	0.71	7
chr2	130812844	130812941	4930402H24Rik	0.25	0.183361	insignificant	0.94	13	0.69	16
chr2	130839963	130840110	4930402H24Rik	0.00555556	0.75803	insignificant	0.0844444	258	0.0788889	295
chr2	130707852	130709318	4930402H24Rik	0.35	9.69808e-11	stronglyHypomethylated	0.99	115	0.64	108
chr2	130739370	130739469	4930402H24Rik	0.37	0.0130348	stronglyHypomethylated	1	11	0.63	56
chr2	130764452	130764540	4930402H24Rik	0.351667	7.41263e-06	stronglyHypomethylated	0.853333	78	0.501667	65
chr2	130784423	130784460	4930402H24Rik	0.4575	7.55633e-08	stronglyHypomethylated	0.9725	45	0.515	49
chrX	9104561	9106342	4930402K13Rik	0.2675	0.0841943	insignificant	0.7	13	0.4325	98
chr16	52799507	52799986	4930404A05Rik	0.22	0.61991	insignificant	0.55	11	0.33	6
chr16	52815651	52815744	4930404A05Rik	0.115	0.164725	insignificant	1	19	0.885	40
chr16	91011248	91011319	4930404I05Rik	0.00375	0.788466	insignificant	0.0525	451	0.04875	793
chr16	91015248	91015467	4930404I05Rik	0.17	0.62704	insignificant	0.67	6	0.5	8
chr10	81364023	81364236	4930404N11Rik	0.122469	6.03638e-06	hypomethylated	0.327826	365	0.205357	893
chr10	81365703	81365820	4930404N11Rik	0.29625	0.000721403	hypomethylated	0.765	56	0.46875	80
chr10	81364541	81364667	4930404N11Rik	0.15	0.251232	insignificant	0.2	10	0.05	20
chr10	81364741	81364980	4930404N11Rik	0.000625	1	insignificant	0.1975	772	0.196875	1417
chr14	22507173	22507767	4930405A10Rik	-0.11	0.244605	insignificant	0.815	25	0.925	39
chr2	156716884	156717013	4930405A21Rik	-0.0283333	0.764049	insignificant	0.381667	92	0.41	93
chr2	156720705	156720909	4930405A21Rik	0.00952381	0.433681	insignificant	0.0783333	596	0.0688095	1109
chr11	90894695	90895152	4930405D11Rik	0.295	0.165986	insignificant	0.9	11	0.605	13
chr10	20201656	20201854	4930405J17Rik	0.0225	0.803616	insignificant	0.8075	58	0.785	42
chr5	45926821	45927206	4930405L22Rik	0.23	0.261874	insignificant	0.68	23	0.45	11
chr17	63305445	63305623	4930405O22Rik	0.035	1	insignificant	0.67	9	0.635	22
chr17	63305734	63306138	4930405O22Rik	0.205	0.185597	insignificant	0.865	28	0.66	24
chr3	100426404	100426659	4930406D18Rik	0.285	0.143281	insignificant	0.955	18	0.67	6
chr4	107957015	107957093	4930407G08Rik	0.315	0.0312397	hypomethylated	0.85	20	0.535	28
chr15	82062113	82066538	4930407I10Rik	0.072	0.0371038	hypomethylated	0.73	296	0.658	562
chr10	66146211	66146345	4930407I19Rik	0	1	insignificant	0	6	0	6
chr2	117821927	117822702	4930412B13Rik	0.135	0.1449	insignificant	0.695	75	0.56	57
chr2	117902748	117902857	4930412B13Rik	0.125	0.5367	insignificant	0.945	19	0.82	11
chr2	117903177	117903241	4930412B13Rik	0.085	1	insignificant	0.6	5	0.515	12
chr4	9770584	9770694	4930412C18Rik	0.00627451	0.731874	insignificant	0.0629412	232	0.0566667	443
chr4	9819923	9823411	4930412C18Rik	0.375227	1.05527e-10	stronglyHypomethylated	0.8925	170	0.517273	152
chrX	127721175	127721867	4930412D23Rik	0.165	0.33994	insignificant	0.855	19	0.69	39
chr2	9883006	9883141	4930412O13Rik	0.0807692	0.011074	hypomethylated	0.183077	219	0.102308	249
chr2	9881245	9881679	4930412O13Rik	0.0229487	0.591459	insignificant	0.364615	219	0.341667	366
chr2	9882542	9882864	4930412O13Rik	0.0163889	0.350948	insignificant	0.115556	601	0.0991667	959
chr2	9883795	9886767	4930412O13Rik	-0.00776233	0.68324	insignificant	0.210351	1007	0.218113	1310
chr5	118952338	118953023	4930413E15Rik	0.1975	0.0445771	hypomethylated	0.9375	33	0.74	34
chr15	34678042	34678201	4930413F20Rik	0.0466667	1	insignificant	0.0466667	23	0	11
chr15	34678577	34679204	4930413F20Rik	-0.00609796	0.617087	insignificant	0.095102	1300	0.1012	1607
chr7	122969057	122970459	4930413G21Rik	0.00960245	0.0750573	insignificant	0.0764072	4272	0.0668047	5610
chr14	50520547	50520943	4930413M19Rik	0.24	0.272303	insignificant	0.64	14	0.4	15
chr6	72438682	72440615	4930414L22Rik	0.0110047	0.104078	insignificant	0.0829012	2911	0.0718966	3738
chr19	44972116	44972371	4930414N06Rik	0.305	0.0619122	insignificant	0.835	20	0.53	15
chr11	11495414	11495456	4930415F15Rik	0.34	0.314685	insignificant	0.67	9	0.33	6
chr11	11496400	11496508	4930415F15Rik	0.17	0.0834338	insignificant	0.885	39	0.715	40
chr11	11509229	11509337	4930415F15Rik	0.0725	0.399559	insignificant	0.8325	81	0.76	60
chrX	89930096	89932672	4930415L06Rik	0.297083	0.000277522	hypomethylated	0.70875	123	0.411667	58
chr6	125270322	125270413	4930417O13Rik	0.203333	0.017463	hypomethylated	0.91	54	0.706667	45
chr6	125265524	125266069	4930417O13Rik	-0.03	1	insignificant	0.6	5	0.63	8
chr6	125266399	125266526	4930417O13Rik	0.261667	0.0840233	insignificant	0.733333	15	0.471667	45
chr6	125273447	125273777	4930417O13Rik	0.2	0.363985	insignificant	0.89	16	0.69	13
chr11	101955694	101955864	4930417O22Rik	0.313333	0.028418	hypomethylated	0.856667	21	0.543333	24
chr11	101959669	101960574	4930417O22Rik	0.1475	0.0259823	hypomethylated	0.96	64	0.8125	43
chr3	33024776	33024902	4930419G24Rik	0.2	1	insignificant	0.2	5	0	5
chr3	33034725	33034788	4930419G24Rik	0.195	0.106401	insignificant	0.765	42	0.57	43
chr3	33088328	33088607	4930419G24Rik	0.09	0.31866	insignificant	0.82	51	0.73	41
chr4	5641289	5641958	4930423M02Rik	0.238333	0.00329974	hypomethylated	0.78	85	0.541667	70
chr5	67935511	67935700	4930425K10Rik	0.333333	0.072409	insignificant	0.783333	27	0.45	13
chr5	67938514	67938687	4930425K10Rik	-0.13	0.642415	insignificant	0.25	12	0.38	8
chr6	135679505	135679732	4930425L21Rik	0.33	0.014548	hypomethylated	0.816667	27	0.486667	33
chr6	135680083	135680333	4930425L21Rik	-0.142	0.0916394	insignificant	0.21	45	0.352	65
chr3	138711534	138712672	4930425O10Rik	0.155	0.0353384	hypomethylated	0.7525	74	0.5975	102
chr18	21653808	21654013	4930426D05Rik	-0.0881429	0.000656976	hypermethylated	0.0678571	266	0.156	357
chr18	21652706	21652862	4930426D05Rik	0.015	1	insignificant	0.0425	24	0.0275	36
chr18	21655021	21656107	4930426D05Rik	0.195	0.24601	insignificant	0.55	28	0.355	21
chr2	18998318	18999804	4930426L09Rik	0.00238095	0.869599	insignificant	0.085	868	0.082619	1094
chr12	113157577	113157727	4930427A07Rik	0.32	0.00253818	hypomethylated	0.915	24	0.595	68
chr12	113161712	113161892	4930427A07Rik	0.122667	0.00566374	hypomethylated	0.936667	100	0.814	132
chr12	113163052	113165458	4930427A07Rik	0.266476	1.91201e-10	hypomethylated	0.816154	458	0.549677	753
chr12	113156420	113156571	4930427A07Rik	0.004	1	insignificant	0.1	225	0.096	185
chr12	113157160	113157363	4930427A07Rik	0.353333	0.00163559	stronglyHypomethylated	0.566667	30	0.213333	48
chrX	76397113	76397979	4930428D18Rik	0.08	1	insignificant	0.38	24	0.3	10
chr16	69800311	69800381	4930428D20Rik	0.055	0.801178	insignificant	0.355	43	0.3	30
chr5	107702248	107702573	4930428O21Rik	0.5125	0.0521421	insignificant	1	5	0.4875	44
chr3	32365488	32367438	4930429B21Rik	0.0590038	4.96645e-08	hypomethylated	0.226604	2411	0.1676	3063
chr5	103230374	103231433	4930429D17Rik	-0.05	0.744168	insignificant	0.76	21	0.81	30
chr5	103240719	103240799	4930429D17Rik	0.185	0.586466	insignificant	0.9	11	0.715	11
chr5	103254383	103254426	4930429D17Rik	0.18	0.0796105	insignificant	0.77	45	0.59	31
chr17	79475623	79477052	4930429F11Rik	0.06	0.472048	insignificant	0.85	54	0.79	62
chr9	79793640	79793865	4930429F24Rik	0.009	0.68562	insignificant	0.0655	401	0.0565	613
chr2	111204114	111204143	4930430A15Rik	0.26	0.0641908	insignificant	0.335	21	0.075	23
chr10	100572273	100573760	4930430F08Rik	0.277143	2.06893e-05	hypomethylated	0.927143	100	0.65	61
chr10	100577160	100577358	4930430F08Rik	0.1775	0.00104232	hypomethylated	0.9775	66	0.8	66
chr10	100583913	100584009	4930430F08Rik	0.135	1	insignificant	0.8	5	0.665	20
chr10	100589026	100589259	4930430F08Rik	0.012	0.610809	insignificant	0.144	330	0.132	530
chr15	31040056	31040125	4930430F21Rik	0.065	0.479808	insignificant	0.73	35	0.665	48
chr5	44966798	44967143	4930431F12Rik	0.228889	1.4254e-10	hypomethylated	0.951111	172	0.722222	352
chr5	44977817	44978805	4930431F12Rik	0	1	insignificant	1	5	1	8
chr5	44972079	44972279	4930431F12Rik	0.5	0.00172374	stronglyHypomethylated	0.83	27	0.33	18
chr14	44959337	44959426	4930431P03Rik	-0.02	1	insignificant	0.865	17	0.885	33
chr14	44961277	44961307	4930431P03Rik	0.315	0.103162	insignificant	0.915	12	0.6	20
chr14	44954899	44956710	4930431P03Rik	0.334	3.43934e-05	stronglyHypomethylated	0.712	78	0.378	72
chr14	103977627	103980269	4930432J09Rik	0.186667	0.000983473	hypomethylated	0.816667	133	0.63	118
chr14	103981346	103981620	4930432J09Rik	0.07	0.435124	insignificant	0.815	50	0.745	38
chr8	84172160	84172597	4930432K21Rik	0.144	0.000120313	hypomethylated	0.91	184	0.766	226
chr3	121682812	121682982	4930432M17Rik	0.235	0.0503583	insignificant	0.305	23	0.07	20
chr3	18468284	18468352	4930433B08Rik	0.275	7.90705e-05	hypomethylated	0.8275	95	0.5525	75
chr3	18472647	18472705	4930433B08Rik	0.09	1	insignificant	0.38	13	0.29	7
chr7	40992915	40994833	4930433I11Rik	0.15625	0.00960971	hypomethylated	0.7575	114	0.60125	163
chr9	3199536	3199813	4930433N12Rik	-0.0135	0.793165	insignificant	0.159167	150	0.172667	326
chr14	71920239	71920438	4930434J06Rik	0.07	0.643996	insignificant	0.91	23	0.84	19
chr14	67332041	67332449	4930438E09Rik	0.155	0.305019	insignificant	0.835	14	0.68	39
chr14	67356648	67356750	4930438E09Rik	0.166667	0.496531	insignificant	0.616667	26	0.45	13
chr1	94799365	94800384	4930440C22Rik	0.145	0.342867	insignificant	0.44	22	0.295	17
chr2	78061150	78061300	4930440I19Rik	0.24	0.0352712	hypomethylated	0.655	49	0.415	40
chr2	78051176	78051338	4930440I19Rik	0.036	0.613096	insignificant	0.956	45	0.92	25
chr2	74300406	74300519	4930441J16Rik	0	1	insignificant	0	6	0	5
chr2	74298939	74299076	4930441J16Rik	0.4225	3.48267e-07	stronglyHypomethylated	0.935	69	0.5125	39
chr3	96829825	96831828	4930442L01Rik	0.242083	0.00121393	hypomethylated	0.76125	55	0.519167	210
chr10	18801085	18803337	4930444F02Rik	0.16	0.00204359	hypomethylated	0.94	97	0.78	81
chr10	18798295	18798378	4930444F02Rik	-0.085	0.753948	insignificant	0.44	25	0.525	17
chr10	18829517	18830791	4930444F02Rik	0.23	0.0860796	insignificant	0.785	29	0.555	27
chr14	76514557	76515134	4930444M15Rik	0.22	0.000503159	hypomethylated	0.915	77	0.695	87
chr14	76515877	76516352	4930444M15Rik	0.0346667	0.558518	insignificant	0.683333	253	0.648667	123
chr14	76520561	76520855	4930444M15Rik	0.08	0.739007	insignificant	0.89	24	0.81	48
chr1	16081667	16082510	4930444P10Rik	0.242857	8.89429e-05	hypomethylated	0.822857	87	0.58	147
chr1	16078567	16078700	4930444P10Rik	0.105	0.549426	insignificant	0.8	20	0.695	46
chr1	16080829	16080993	4930444P10Rik	0.105	0.291361	insignificant	0.81	39	0.705	38
chr1	16092973	16093325	4930444P10Rik	-0.00288037	0.802775	insignificant	0.0990244	1161	0.101905	1792
chr18	82858840	82859162	4930445N18Rik	0.276	0.0046609	hypomethylated	0.8	39	0.524	75
chr18	82855896	82856130	4930445N18Rik	-0.045	0.489362	insignificant	0	24	0.045	23
chr18	82856302	82856632	4930445N18Rik	0.0733333	0.528795	insignificant	0.37	43	0.296667	64
chr12	72907820	72907941	4930447C04Rik	0.5	0.0207337	stronglyHypomethylated	0.88	16	0.38	8
chr9	108137416	108137566	4930447F24Rik	0.285	0.00121413	hypomethylated	0.6275	69	0.3425	67
chr9	108137663	108138567	4930447F24Rik	0.265	0.233684	insignificant	0.75	8	0.485	17
chr13	34084154	34084654	4930447K03Rik	0.211667	0.00673355	hypomethylated	0.398333	51	0.186667	112
chr13	34095229	34095455	4930447K03Rik	0.06	1	insignificant	0.815	16	0.755	16
chr2	19344316	19345119	4930447M23Rik	0.213	0.0774918	insignificant	0.5	15	0.287	73
chr3	122798342	122799052	4930447N08Rik	0.33	0.0287179	hypomethylated	1	18	0.67	9
chr3	122795090	122795288	4930447N08Rik	0.26	0.112155	insignificant	0.705	21	0.445	18
chr13	18100022	18100202	4930448F12Rik	0.22	0.525275	insignificant	0.89	9	0.67	6
chr5	143226991	143227017	4930448H16Rik	0.28	0.0185271	hypomethylated	0.92	25	0.64	42
chr5	143228546	143228693	4930448H16Rik	0.275	0.0556397	insignificant	0.9	14	0.625	21
chr5	143234509	143234748	4930448H16Rik	0.0542857	0.256508	insignificant	0.372857	158	0.318571	310
chr1	41167559	41167838	4930448I06Rik	0.33	0.0707292	insignificant	0.8	16	0.47	17
chr16	4977497	4978054	4930451G09Rik	0.207	8.79154e-07	hypomethylated	0.889	156	0.682	235
chr16	4977497	4978962	4930451G09Rik	0.171667	2.46217e-05	hypomethylated	0.8725	173	0.700833	258
chr16	4964287	4964390	4930451G09Rik	-0.02	0.870353	insignificant	0.485	58	0.505	105
chr16	4964288	4964390	4930451G09Rik	-0.02	0.870353	insignificant	0.485	58	0.505	105
chr16	4974037	4974179	4930451G09Rik	0.045	1	insignificant	1	5	0.955	19
chr7	126830871	126831027	4930451I11Rik	0.105	0.0923581	insignificant	0.59375	116	0.48875	171
chr17	9774878	9775086	4930452A19Rik	0.1525	0.0584594	insignificant	0.605	84	0.4525	78
chr14	8431171	8431718	4930452B06Rik	0.215	0.00272658	hypomethylated	0.775	104	0.56	72
chr14	8515252	8515375	4930452B06Rik	0.11	0.564783	insignificant	0.93	14	0.82	11
chr14	8665977	8666290	4930452B06Rik	0.01125	0.239516	insignificant	0.0772917	1339	0.0660417	1949
chr14	79702919	79703142	4930452G13Rik	0.3295	5.14406e-05	hypomethylated	0.892	45	0.5625	124
chr8	9146865	9148117	4930453L07Rik	0.266364	1.89089e-10	hypomethylated	0.88	268	0.613636	243
chr16	64770736	64770939	4930453N24Rik	0.00766667	0.710317	insignificant	0.0743333	443	0.0666667	565
chr16	64768923	64769162	4930453N24Rik	0.556667	0.00425016	stronglyHypomethylated	0.956667	47	0.4	5
chr14	8671640	8671745	4930455B14Rik	0.161667	0.00457405	hypomethylated	0.783333	168	0.621667	98
chr10	21341475	21342055	4930455C13Rik	0.286667	1.39675e-10	hypomethylated	0.944444	329	0.657778	333
chr10	21323737	21323822	4930455C13Rik	0.005	1	insignificant	0.92	56	0.915	85
chr10	21319087	21319274	4930455C13Rik	0.38	0.0216928	stronglyHypomethylated	0.96	19	0.58	12
chr18	32836979	32837287	4930455D15Rik	0.0875	0.239164	insignificant	0.185	87	0.0975	60
chr16	4227814	4228058	4930455F16Rik	0.242	0.00761277	hypomethylated	0.77	57	0.528	64
chr16	4219911	4220175	4930455F16Rik	0.42	0.0903025	insignificant	0.8	10	0.38	13
chr16	4227814	4227880	4930455F16Rik	0.36	0.300699	insignificant	0.8	5	0.44	9
chr16	4228885	4229116	4930455F16Rik	0.105	0.561562	insignificant	0.72	28	0.615	24
chr4	142017897	142018130	4930455G09Rik	0.35	0.187988	insignificant	0.75	8	0.4	10
chr3	116968266	116968599	4930455H04Rik	-0.045	0.487255	insignificant	0.306	118	0.351	116
chr3	116970202	116970276	4930455H04Rik	-0.04	1	insignificant	0.885	19	0.925	23
chr13	58741073	58741804	4930455J16Rik	0.143571	0.102655	insignificant	0.728571	113	0.585	51
chr13	58762183	58762311	4930455J16Rik	0.145	0.188191	insignificant	0.955	24	0.81	24
chr10	96226206	96226610	4930459C07Rik	0.28	7.8072e-11	hypomethylated	0.9925	216	0.7125	198
chr10	96244568	96244685	4930459C07Rik	0.2875	0.000456514	hypomethylated	0.915	53	0.6275	61
chr10	96248022	96248708	4930459C07Rik	0.12	0.373297	insignificant	0.855	38	0.735	31
chr9	58469144	58469623	4930461G14Rik	0.6	0.00877193	stronglyHypomethylated	1	15	0.4	5
chr10	84492679	84493080	4930463O16Rik	0.2	0.00076171	hypomethylated	0.8425	112	0.6425	132
chr10	84488292	84489181	4930463O16Rik	0.445	0.0194648	stronglyHypomethylated	0.75	8	0.305	72
chr18	77714183	77715445	4930465K10Rik	-0.0174491	0.120524	insignificant	0.0741509	1043	0.0916	1374
chr5	97392416	97392507	4930467D21Rik	0.25125	8.10642e-05	hypomethylated	0.97625	81	0.725	40
chr5	97585852	97588126	4930467D21Rik	0.144306	0.0276319	hypomethylated	0.81875	95	0.674444	90
chr5	97564108	97564311	4930467D21Rik	0.2	0.139996	insignificant	0.915	26	0.715	26
chr8	19749415	19749477	4930467E23Rik	0.155	0.554481	insignificant	1	9	0.845	29
chr10	57486182	57486353	4930467K11Rik	-0.00758929	0.82434	insignificant	0.043125	200	0.0507143	230
chrX	76582609	76583472	4930468A15Rik	0.125417	0.0156203	hypomethylated	0.86875	134	0.743333	146
chr1	161158862	161159314	4930469G21Rik	0.61	0.0405594	stronglyHypomethylated	0.86	7	0.25	8
chr17	4081829	4082995	4930470H14Rik	0.165333	1.87063e-07	hypomethylated	0.917	265	0.751667	284
chr17	4044657	4044960	4930470H14Rik	0.0383333	0.766458	insignificant	0.763333	39	0.725	24
chr2	170601036	170602017	4930470P17Rik	0.170923	0.00238915	hypomethylated	0.784	132	0.613077	163
chr6	91440360	91440854	4930471M09Rik	0.036746	0.081132	insignificant	0.0828571	290	0.0461111	247
chr2	130543790	130544117	4930473A02Rik	0.25	2.41604e-06	hypomethylated	0.875	140	0.625	123
chr2	130544935	130545065	4930473A02Rik	0.1	1	insignificant	1	6	0.9	10
chr2	130552841	130552916	4930473A02Rik	0.27	0.0909336	insignificant	0.865	22	0.595	23
chr2	130563653	130563749	4930473A02Rik	0.00625	0.775972	insignificant	0.1275	399	0.12125	720
chr10	97590983	97591923	4930473O22Rik	0.05	0.6	insignificant	0.09	22	0.04	24
chr14	90128988	90129074	4930474H20Rik	0.153333	0.0156591	hypomethylated	0.956667	66	0.803333	51
chr14	90137884	90138379	4930474H20Rik	0.17	1	insignificant	0.67	6	0.5	6
chr14	90160751	90160893	4930474H20Rik	0.085	0.468618	insignificant	0.82	54	0.735	46
chr14	90263987	90264191	4930474H20Rik	0.425	0.00395549	stronglyHypomethylated	0.79	32	0.365	22
chr17	14398738	14398942	4930474M22Rik	0.045	0.547743	insignificant	1	28	0.955	58
chr12	99162542	99162808	4930474N09Rik	0.133333	0.074322	insignificant	0.59	83	0.456667	148
chr16	78563584	78564869	4930478L05Rik	0.123516	0.133749	insignificant	0.804286	55	0.680769	99
chr16	78560315	78560767	4930478L05Rik	0.37	0.0188829	stronglyHypomethylated	0.535	44	0.165	16
chr5	35361552	35362643	4930478P22Rik	0.2425	0.0308352	hypomethylated	0.7925	28	0.55	112
chr5	35364736	35364770	4930478P22Rik	0.105	0.721023	insignificant	0.67	12	0.565	23
chr5	35366841	35367677	4930478P22Rik	-0.025	1	insignificant	0.44	18	0.465	23
chr6	146657217	146657345	4930479D17Rik	0.18	0.307818	insignificant	0.915	18	0.735	42
chr6	146664073	146664494	4930479D17Rik	0.335	0.0151853	stronglyHypomethylated	0.67	18	0.335	60
chr4	20005547	20005739	4930480G23Rik	0.125	0.147573	insignificant	0.875	63	0.75	54
chr14	69743412	69745869	4930480K23Rik	0.239167	0.00148033	hypomethylated	0.845	53	0.605833	120
chr14	69732783	69733288	4930480K23Rik	0.0207268	0.314108	insignificant	0.112632	396	0.0919048	493
chr14	69732833	69733668	4930480K23Rik	0.00387363	0.866376	insignificant	0.129231	595	0.125357	676
chr19	5415606	5415812	4930481A15Rik	0.135	0.0386365	hypomethylated	1	37	0.865	31
chr19	5417393	5418251	4930481A15Rik	0.116667	0.365492	insignificant	0.84	25	0.723333	38
chr3	153151845	153152108	4930482G09Rik	0.282917	0.00164855	hypomethylated	0.76625	68	0.483333	60
chr15	81190852	81191005	4930483J18Rik	-0.00621212	1	insignificant	0.0183333	129	0.0245455	218
chr15	81191816	81192757	4930483J18Rik	0.12	0.160552	insignificant	0.701667	76	0.581667	106
chr10	76554975	76555063	4930483K19Rik	0.305	0.0246251	hypomethylated	0.89	27	0.585	25
chr10	76545870	76546800	4930483K19Rik	0.0475	0.318079	insignificant	0.975	45	0.9275	36
chr10	76562112	76562226	4930483K19Rik	0.126667	0.386694	insignificant	0.903333	21	0.776667	18
chr7	133128250	133128433	4930483O08Rik	-0.065	0.567871	insignificant	0.785	40	0.85	39
chr7	133141743	133142457	4930483O08Rik	0.1	0.465841	insignificant	0.686667	34	0.586667	36
chr10	126788850	126789215	4930484H19Rik	0.168571	0.000206815	hypomethylated	0.84	159	0.671429	194
chr10	126792547	126793710	4930484H19Rik	0.18875	0.00153891	hypomethylated	0.7675	134	0.57875	111
chr10	86107165	86107298	4930486F22Rik	0.22	0.179565	insignificant	0.93	18	0.71	7
chr10	86113187	86113585	4930486F22Rik	0.335	0.0122596	stronglyHypomethylated	0.895	36	0.56	18
chr1	20391891	20392300	4930486I03Rik	0.325	0.000202893	hypomethylated	1	32	0.675	36
chr1	20356453	20356705	4930486I03Rik	0.1	0.230464	insignificant	0.955	47	0.855	36
chr1	62790917	62791556	4930487H11Rik	-0.144167	0.274512	insignificant	0.3725	35	0.516667	53
chr1	62794395	62794471	4930487H11Rik	0.1125	0.144479	insignificant	0.5025	68	0.39	158
chr1	184718178	184718989	4930488B22Rik	-0.0603333	0.000459481	hypermethylated	0.215	1045	0.275333	1659
chr1	184712496	184713294	4930488B22Rik	0.1275	0.134338	insignificant	0.8925	40	0.765	38
chr8	93811693	93813555	4930488L21Rik	0.0605556	0.209403	insignificant	0.228333	155	0.167778	174
chr2	104571194	104571429	4930500J02Rik	0.035	0.681442	insignificant	0.255	59	0.22	74
chr5	139537279	139537407	4930500L23Rik	0.0275	0.225074	insignificant	0.04125	114	0.01375	94
chr5	139541141	139541339	4930500L23Rik	-0.00727273	0.855719	insignificant	0.156818	445	0.164091	452
chr9	68470901	68471311	4930502A04Rik	0.265	0.000428339	hypomethylated	0.97	44	0.705	48
chr11	84829901	84830042	4930502E09Rik	0.18	0.0185122	hypomethylated	0.895	51	0.715	44
chr11	84829177	84829412	4930502E09Rik	-0.045	0.298416	insignificant	0.14	165	0.185	167
chrX	53724830	53725048	4930502E18Rik	0.239911	1.51042e-10	hypomethylated	0.895625	243	0.655714	348
chrX	53737665	53738222	4930502E18Rik	0.245	0.191355	insignificant	0.625	21	0.38	16
chr10	124523437	124524488	4930503E24Rik	0.24	0.539243	insignificant	1	5	0.76	18
chr18	70467758	70468517	4930503L19Rik	0.293409	5.2966e-06	hypomethylated	0.940909	116	0.6475	52
chr18	70472290	70472480	4930503L19Rik	-0.0509942	0.00665123	hypermethylated	0.111111	600	0.162105	914
chr18	70463961	70464064	4930503L19Rik	0.325	0.277778	insignificant	1	5	0.675	13
chr18	70471672	70471979	4930503L19Rik	0.016	0.631082	insignificant	0.136	181	0.12	159
chr11	58447320	58447497	4930504O13Rik	0.22	0.0494839	hypomethylated	0.9	28	0.68	46
chr11	30446226	30446380	4930505A04Rik	0.195	0.0178564	hypomethylated	0.965	40	0.77	31
chr11	30426005	30426364	4930505A04Rik	-0.015	1	insignificant	0.3425	52	0.3575	36
chr14	115404916	115405046	4930505G20Rik	0.145	0.702596	insignificant	0.735	11	0.59	22
chr7	120165658	120166001	4930505K13Rik	0.4	0.00458818	stronglyHypomethylated	1	16	0.6	20
chr5	148777962	148778221	4930505K14Rik	0.09	0.295904	insignificant	0.8775	39	0.7875	59
chr8	106282228	106282423	4930506A18Rik	-0.08	1	insignificant	0.71	7	0.79	14
chr8	106335071	106335754	4930506A18Rik	0.153333	0.442828	insignificant	0.713333	27	0.56	9
chr8	106322825	106322856	4930506A18Rik	0.3975	0.0121918	stronglyHypomethylated	0.94	16	0.5425	24
chr17	8311016	8311118	4930506C21Rik	0.0183333	0.259945	insignificant	0.0616667	313	0.0433333	552
chr19	58973357	58975208	4930506M07Rik	0.150556	0.000269389	hypomethylated	0.88	180	0.729444	219
chr19	59009764	59009847	4930506M07Rik	0.24	0.0530419	insignificant	1	18	0.76	22
chr19	59015526	59015626	4930506M07Rik	0.25	0.144536	insignificant	1	10	0.75	23
chr19	59018804	59018958	4930506M07Rik	0.185	0.052461	insignificant	1	24	0.815	27
chr19	59050833	59050894	4930506M07Rik	0.14	0.667285	insignificant	0.39	18	0.25	8
chr19	59075454	59076069	4930506M07Rik	0.00481739	0.723215	insignificant	0.0802174	771	0.0754	1045
chr19	59035043	59035141	4930506M07Rik	0.69	0.022977	stronglyHypomethylated	0.89	9	0.2	5
chr19	59041861	59041956	4930506M07Rik	0.61	0.000171487	stronglyHypomethylated	1	15	0.39	18
chr10	62449159	62451353	4930507D05Rik	0.0540883	1.49709e-08	hypomethylated	0.120385	1662	0.0662963	2061
chr9	72518249	72519290	4930509E16Rik	0.14	0.183203	insignificant	0.613333	54	0.473333	57
chr3	73359985	73360127	4930509J09Rik	0.09	0.317446	insignificant	0.9	44	0.81	34
chr3	73390304	73390403	4930509J09Rik	0.165	0.132876	insignificant	0.875	45	0.71	28
chr4	40313231	40313907	4930509K18Rik	0.134444	0.032651	hypomethylated	0.781111	81	0.646667	186
chr4	40316668	40317719	4930509K18Rik	0.0816667	0.748787	insignificant	0.581667	53	0.5	12
chr12	11438232	11438319	4930511A02Rik	-0.095	0.270663	insignificant	0.34	78	0.435	90
chr12	11440859	11441018	4930511A02Rik	0.095	1	insignificant	0.86	7	0.765	16
chr12	11443258	11444812	4930511A02Rik	0.29	0.461538	insignificant	1	6	0.71	7
chr6	94132922	94133231	4930511A08Rik	0.3575	0.00900646	stronglyHypomethylated	0.8575	28	0.5	28
chr18	57546013	57548375	4930511M06Rik	0.253333	1.03685e-10	hypomethylated	0.961333	210	0.708	206
chr18	57548278	57548375	4930511M06Rik	0.16	0.000190462	hypomethylated	0.982	82	0.822	91
chr18	57545360	57545865	4930511M06Rik	0.0564286	0.493624	insignificant	0.361429	77	0.305	76
chr18	57552106	57552395	4930511M06Rik	-0.0103333	0.836335	insignificant	0.253	207	0.263333	298
chr18	57552106	57552397	4930511M06Rik	-0.0103333	0.836335	insignificant	0.253	207	0.263333	298
chr12	69802072	69802202	4930512B01Rik	0.1275	0.70442	insignificant	0.78	9	0.6525	52
chr12	69824844	69825124	4930512B01Rik	0.35	0.142333	insignificant	0.85	20	0.5	8
chr12	69841439	69841880	4930512B01Rik	0.211667	0.103086	insignificant	0.806667	21	0.595	51
chr6	89284645	89285725	4930512J16Rik	0.170833	0.0411606	hypomethylated	0.9775	31	0.806667	91
chr6	89274782	89275102	4930512J16Rik	0	1	insignificant	1	5	1	9
chr8	95806829	95809180	4930513N10Rik	0.0254462	0.00284606	hypomethylated	0.109083	1959	0.0836364	3045
chr8	95810230	95810297	4930513N10Rik	-0.04	1	insignificant	0.6	5	0.64	11
chr8	95821422	95821728	4930513N10Rik	-0.0133333	1	insignificant	0.653333	20	0.666667	21
chr4	140877863	140878057	4930515B02Rik	0.5	7.34308e-05	stronglyHypomethylated	0.68	34	0.18	32
chr5	114773732	114774983	4930515G01Rik	0.000471014	0.957057	insignificant	0.0738043	2153	0.0733333	3074
chr2	16918677	16918956	4930515L03Rik	0.25	0.158145	insignificant	0.48	18	0.23	13
chr2	124123635	124124976	4930517E11Rik	0.188333	0.176033	insignificant	0.733333	19	0.545	52
chr17	4636737	4637477	4930517M08Rik	0.01	0.845001	insignificant	0.49	178	0.48	251
chr13	50753392	50753822	4930518P08Rik	0.135	0.238632	insignificant	0.895	43	0.76	38
chr13	30623885	30624258	4930519D14Rik	0.44	0.131222	insignificant	0.88	8	0.44	9
chr10	28921962	28923507	4930519F09Rik	-0.0266667	0.816724	insignificant	0.73	33	0.756667	94
chrX	103232280	103232941	4930519F16Rik	0.3	0.210646	insignificant	0.68	26	0.38	8
chr9	100023673	100023750	4930519F24Rik	0.13	0.603614	insignificant	0.23	13	0.1	10
chr5	114882794	114883879	4930519G04Rik	0.2125	4.99009e-09	hypomethylated	0.910833	190	0.698333	366
chr5	114861590	114861644	4930519G04Rik	-0.1325	0.00178842	hypermethylated	0.2175	189	0.35	312
chr5	114853713	114853858	4930519G04Rik	0.17	0.375	insignificant	1	10	0.83	6
chr5	114860805	114860985	4930519G04Rik	0.1075	0.474336	insignificant	0.595	33	0.4875	38
chr14	24004990	24005137	4930519K11Rik	0.01125	1	insignificant	0.08125	64	0.07	79
chr9	114376257	114377238	4930520O04Rik	0.135385	0.000927568	hypomethylated	0.892308	189	0.756923	142
chr9	114368323	114368484	4930520O04Rik	0.0666667	0.454545	insignificant	0.0666667	15	0	18
chr9	114368988	114369063	4930520O04Rik	0.419167	6.40098e-05	stronglyHypomethylated	0.746667	49	0.3275	45
chr1	44739674	44740481	4930521E06Rik	0.3	0.0143097	hypomethylated	0.925	38	0.625	16
chr4	109505331	109505825	4930522H14Rik	0.285571	1.98436e-05	hypomethylated	0.757	102	0.471429	123
chr4	109524321	109524457	4930522H14Rik	0.025	0.708659	insignificant	0.935	41	0.91	39
chr4	53246195	53246409	4930522O17Rik	0.2225	0.0520994	insignificant	0.8725	29	0.65	75
chr1	160070699	160070803	4930523C07Rik	0.205	0.00356368	hypomethylated	1	37	0.795	33
chr1	160075030	160078586	4930523C07Rik	0.291625	9.45571e-11	hypomethylated	0.896	210	0.604375	347
chr1	160071426	160072782	4930523C07Rik	-0.3	0.00925047	hypermethylated	0	20	0.3	15
chr1	160044379	160044753	4930523C07Rik	0.0155	0.607908	insignificant	0.201	439	0.1855	436
chr11	31965632	31965951	4930524B15Rik	-0.112226	0.0419749	hypermethylated	0.451	140	0.563226	234
chr6	19247898	19249365	4930524B17Rik	0.174167	0.161584	insignificant	0.8875	30	0.713333	26
chr6	19278706	19278843	4930524B17Rik	0.11	0.688168	insignificant	0.55	16	0.44	9
chr14	114860794	114861327	4930524C18Rik	0.166778	7.47471e-05	hypomethylated	0.859	175	0.692222	243
chr14	114855035	114855628	4930524C18Rik	0.0566667	0.685686	insignificant	0.63	90	0.573333	36
chr14	114857451	114857622	4930524C18Rik	-0.17	0.327625	insignificant	0.29	18	0.46	20
chr19	10646833	10647045	4930524O05Rik	0.2425	0.00278445	hypomethylated	0.8625	46	0.62	92
chr9	89826518	89827237	4930524O08Rik	0.115	0.283393	insignificant	0.905	21	0.79	31
chr10	97753363	97753702	4930525C09Rik	0.345	5.77064e-06	stronglyHypomethylated	0.8675	70	0.5225	76
chr9	114341110	114341433	4930525D18Rik	0.04	0.677221	insignificant	0.41	70	0.37	36
chr9	114349729	114349934	4930525D18Rik	0.215	0.181442	insignificant	0.85	19	0.635	25
chr13	67818060	67820777	4930525G20Rik	0.284286	2.04004e-05	hypomethylated	0.854286	102	0.57	89
chr13	67830834	67830985	4930525G20Rik	0.0933333	0.230813	insignificant	0.28	57	0.186667	94
chr9	124423250	124423395	4930526I15Rik	-0.0208333	0.264931	insignificant	0.0483333	300	0.0691667	731
chr9	124423786	124424856	4930526I15Rik	0.00413978	0.408474	insignificant	0.0708333	4646	0.0666935	6924
chr9	124423786	124424166	4930526I15Rik	0.0035	0.519374	insignificant	0.055	2320	0.0515	3892
chr9	124423791	124424856	4930526I15Rik	0.00413978	0.408474	insignificant	0.0708333	4646	0.0666935	6924
chr9	124424285	124424856	4930526I15Rik	0.0042266	0.589442	insignificant	0.0795714	2128	0.0753448	2779
chr19	11299185	11299884	4930526L06Rik	0.235714	0.00308287	hypomethylated	0.69	76	0.454286	93
chr19	11196816	11196964	4930526L06Rik	-0.02	1	insignificant	0.71	7	0.73	26
chr19	11292639	11292812	4930526L06Rik	0.506	7.5408e-09	stronglyHypomethylated	0.852	60	0.346	64
chr14	45559469	45559590	4930527F14Rik	0.3925	2.12229e-05	stronglyHypomethylated	0.965	36	0.5725	47
chr18	29452038	29452264	4930527G23Rik	0.33	0.0707292	insignificant	0.81	16	0.48	17
chr18	29465986	29466107	4930527G23Rik	0.135	0.229493	insignificant	0.965	26	0.83	12
chr4	21846326	21848448	4930528A17Rik	0.0243447	0.0714484	insignificant	0.133151	1034	0.108806	1279
chr13	59733649	59733708	4930528D03Rik	0.34	0.0121337	stronglyHypomethylated	1	14	0.66	42
chr13	59733935	59734838	4930528D03Rik	0.405	3.47219e-05	stronglyHypomethylated	0.735	52	0.33	53
chr6	148659977	148660909	4930528G23Rik	0.270714	0.000185226	hypomethylated	0.675	116	0.404286	84
chr6	148677439	148678000	4930528G23Rik	0.2	0.146151	insignificant	0.7	60	0.5	27
chr3	91071661	91075192	4930529C04Rik	0.0366667	0.801558	insignificant	0.806667	46	0.77	47
chr10	106555194	106555998	4930532I03Rik	0.128333	0.0201086	hypomethylated	0.858333	113	0.73	110
chr10	106569883	106570038	4930532I03Rik	0.2975	0.000630217	hypomethylated	0.9725	34	0.675	63
chr10	106602293	106602480	4930532I03Rik	0.515	0.00593222	stronglyHypomethylated	0.845	18	0.33	18
chr1	154270091	154270416	4930532M18Rik	0.158095	0.00915459	hypomethylated	0.856667	86	0.698571	103
chr2	113694502	113694643	4930533B01Rik	0.145	0.418357	insignificant	0.815	16	0.67	12
chr7	75048877	75049113	4930533N22Rik	0.26	0.00277548	hypomethylated	0.895	42	0.635	48
chr1	96662418	96662573	4930533P14Rik	0.28	0.228295	insignificant	0.78	9	0.5	14
chr4	119205054	119205795	4930538K18Rik	0	1	insignificant	0.5	6	0.5	10
chr4	119209216	119209420	4930538K18Rik	0.355	0.0751624	insignificant	0.655	12	0.3	22
chr3	134404817	134404903	4930539C22Rik	0.21125	0.000130093	hypomethylated	0.85	95	0.63875	211
chr3	134404142	134404319	4930539C22Rik	0.525	0.0044241	stronglyHypomethylated	0.59	13	0.065	14
chr17	28896394	28898923	4930539E08Rik	0.209565	3.60976e-10	hypomethylated	0.856522	322	0.646957	387
chr17	28902772	28903022	4930539E08Rik	0.0522222	0.176944	insignificant	0.828889	222	0.776667	196
chr17	28905254	28905495	4930539E08Rik	-0.118333	0.257178	insignificant	0.556667	27	0.675	87
chr17	28909291	28909872	4930539E08Rik	-0.06075	0.104557	insignificant	0.23625	222	0.297	363
chr17	28915168	28915324	4930539E08Rik	-0.02	0.846805	insignificant	0.565	46	0.585	66
chr17	28899482	28899746	4930539E08Rik	0.37875	7.53474e-09	stronglyHypomethylated	0.72875	91	0.35	174
chr3	135438420	135438665	4930539J05Rik	0.00133333	1	insignificant	0.106667	240	0.105333	214
chr3	9065124	9065331	4930539M17Rik	0.0775	0.54032	insignificant	0.5775	44	0.5	50
chr3	9070624	9071076	4930539M17Rik	0.204167	0.205372	insignificant	0.876667	22	0.6725	34
chr3	13636947	13637111	4930539N22Rik	0.27	0.354841	insignificant	0.38	16	0.11	9
chr16	38054109	38054526	4930542C21Rik	0.1725	0.395806	insignificant	0.2725	28	0.1	10
chr16	50653300	50654166	4930542D17Rik	-0.123333	0.369287	insignificant	0.566667	16	0.69	46
chr7	113100235	113101138	4930543E12Rik	0.12	0.536975	insignificant	0.525	17	0.405	28
chr7	113141818	113142015	4930543E12Rik	0.41	0.0804954	insignificant	0.78	9	0.37	12
chr11	70616397	70616605	4930544D05Rik	0.136	0.0464439	hypomethylated	0.515	96	0.379	140
chr6	65952570	65954014	4930544G11Rik	0.207083	0.00688565	hypomethylated	0.973333	34	0.76625	82
chr13	114607227	114607636	4930544M13Rik	0.234667	0.00483191	hypomethylated	0.786667	78	0.552	57
chr13	114682976	114683090	4930544M13Rik	0.17	0.0129337	hypomethylated	0.97	41	0.8	58
chr13	114611357	114611496	4930544M13Rik	0.16	0.144133	insignificant	0.89	30	0.73	22
chr10	68320196	68320701	4930545H06Rik	0.1795	1.61864e-05	hypomethylated	0.962	117	0.7825	114
chr2	135212219	135212309	4930545L23Rik	0.245	0.0458786	hypomethylated	0.775	33	0.53	23
chr18	68947349	68947495	4930546C10Rik	0.118333	0.00272069	hypomethylated	0.916667	179	0.798333	138
chr18	68949997	68951528	4930546C10Rik	0.130471	1.95114e-08	hypomethylated	0.944545	353	0.814074	475
chr18	68893174	68893263	4930546C10Rik	0.22	0.470588	insignificant	1	8	0.78	9
chr9	42182237	42183934	4930546K05Rik	0.17	0.0278879	hypomethylated	1	39	0.83	18
chr9	42193025	42194097	4930546K05Rik	0.16	0.143801	insignificant	0.66	47	0.5	46
chr16	59670408	59670497	4930547E14Rik	0.2	0.185185	insignificant	1	22	0.8	5
chr16	59672774	59672993	4930547E14Rik	0.145	0.204771	insignificant	0.95	19	0.805	24
chr15	46639267	46639858	4930548G14Rik	0.37	0.109988	insignificant	0.62	26	0.25	8
chr5	31487281	31488262	4930548H24Rik	0.16	0.0146849	hypomethylated	1	31	0.84	61
chr4	26705299	26705449	4930548K13Rik	0.09	1	insignificant	0.83	6	0.74	13
chr4	136612794	136613213	4930549C01Rik	0.230091	1.16724e-10	hypomethylated	0.919091	301	0.689	283
chr12	26371145	26371748	4930549C15Rik	-0.215	0.263459	insignificant	0.635	20	0.85	13
chr9	53411746	53411839	4930550C14Rik	0.1275	0.143539	insignificant	0.7675	71	0.64	70
chr9	53432402	53432803	4930550C14Rik	0.594167	1.7459e-05	stronglyHypomethylated	0.8875	27	0.293333	27
chr13	56222223	56223110	4930550C17Rik	0.0308899	0.180015	insignificant	0.264615	704	0.233725	901
chr13	56238077	56238225	4930550C17Rik	-0.11	0.666846	insignificant	0.64	11	0.75	12
chr13	56243781	56243940	4930550C17Rik	0.265	0.0564555	insignificant	0.515	25	0.25	36
chrX	58918833	58920304	4930550L24Rik	0.3	0.000355632	hypomethylated	0.9	59	0.6	44
chrX	58911460	58911561	4930550L24Rik	0.09	0.664779	insignificant	0.866667	15	0.776667	18
chr4	52827376	52828269	4930552N02Rik	0.212381	0.127749	insignificant	0.595714	56	0.383333	21
chr19	55640588	55642551	4930552P12Rik	0.107857	3.27974e-06	hypomethylated	0.900357	411	0.7925	622
chr11	39389649	39390225	4930553C11Rik	0.1	0.326287	insignificant	0.91	33	0.81	39
chr16	84373040	84373141	4930553E22Rik	0.113333	0.660966	insignificant	0.683333	26	0.57	7
chr9	84774397	84774693	4930554C24Rik	-0.0333333	0.807761	insignificant	0.49	38	0.523333	28
chr9	84782698	84782908	4930554C24Rik	0.425	0.00788489	stronglyHypomethylated	0.84	24	0.415	17
chr11	14178908	14179041	4930554G24Rik	0.22	0.392639	insignificant	0.65	17	0.43	7
chr7	63443562	63444529	4930554H23Rik	-0.12	0.000281802	hypermethylated	0	94	0.12	112
chr7	63433118	63433222	4930554H23Rik	0.155	0.365118	insignificant	0.57	27	0.415	18
chr19	21104992	21105538	4930554I06Rik	0.261667	9.26189e-05	hypomethylated	0.906667	88	0.645	67
chr2	57181830	57181925	4930555B11Rik	0.00142857	1	insignificant	0.122143	511	0.120714	651
chr2	57187140	57188257	4930555B11Rik	-0.025	1	insignificant	0.775	20	0.8	5
chr4	30789578	30789680	4930556G01Rik	0.11	0.675362	insignificant	0.75	16	0.64	11
chr14	61492687	61492833	4930556J02Rik	0.205	0.0102109	hypomethylated	1	28	0.795	27
chr15	10720728	10722211	4930556M19Rik	0.113409	0.0134474	hypomethylated	0.8725	141	0.759091	171
chr15	10714835	10714980	4930556M19Rik	0.00607143	0.694957	insignificant	0.146429	937	0.140357	965
chr15	10714840	10714980	4930556M19Rik	0.00607143	0.694957	insignificant	0.146429	937	0.140357	965
chr15	10714899	10714980	4930556M19Rik	-0.00047619	1	insignificant	0.0980952	689	0.0985714	670
chr15	10769022	10769347	4930556M19Rik	0.096	0.232397	insignificant	0.95	36	0.854	94
chr15	10769022	10769314	4930556M19Rik	0.096	0.232397	insignificant	0.95	36	0.854	94
chr15	10788614	10790123	4930556M19Rik	-0.081	0.160347	insignificant	0.34	184	0.421	133
chrX	9849702	9850252	4930557A04Rik	0.075	0.436588	insignificant	0.825	54	0.75	40
chr3	95386457	95387055	4930558C23Rik	0.065	1	insignificant	0.9	10	0.835	20
chr3	95402705	95402841	4930558C23Rik	0.37	0.2	insignificant	1	7	0.63	8
chrX	129066291	129066400	4930558G05Rik	0.213333	0.141282	insignificant	0.933333	15	0.72	36
chr1	57359221	57360663	4930558J18Rik	0.32	0.149715	insignificant	1	7	0.68	25
chr1	57377404	57377544	4930558J18Rik	0.051049	0.224437	insignificant	0.149231	147	0.0981818	163
chr1	161968964	161969148	4930558K02Rik	0	1	insignificant	0	32	0	50
chr12	93416456	93416754	4930559C10Rik	0.305	0.0046339	hypomethylated	0.78	46	0.475	46
chr16	4860963	4861082	4930562C15Rik	0.157	0.000227601	hypomethylated	0.764	220	0.607	274
chr16	4835415	4836008	4930562C15Rik	-0.014	1	insignificant	0.62	23	0.634	73
chr16	4849017	4849098	4930562C15Rik	0.1225	0.0501221	insignificant	0.9375	58	0.815	147
chr16	4849270	4849357	4930562C15Rik	0.23	0.131567	insignificant	0.94	15	0.71	31
chr16	4849439	4850946	4930562C15Rik	-0.0553846	0.403177	insignificant	0.824615	87	0.88	88
chr16	4851471	4851557	4930562C15Rik	-0.03	1	insignificant	0.31	16	0.34	15
chr16	4861522	4861585	4930562C15Rik	0.06	1	insignificant	0.29	7	0.23	14
chr1	160074734	160075327	4930562F07Rik	0.270278	0.00336152	hypomethylated	0.8125	41	0.542222	140
chr16	92318762	92321441	4930563D23Rik	0.224	2.30037e-10	hypomethylated	0.814	583	0.59	778
chr18	10706859	10708204	4930563E18Rik	0.00209402	0.925638	insignificant	0.116538	482	0.114444	664
chr18	10711679	10711832	4930563E18Rik	0.37	0.302448	insignificant	0.7	10	0.33	6
chr11	72215137	72218450	4930563E22Rik	0.151	0.00466865	hypomethylated	0.66	152	0.509	240
chr5	131883323	131883768	4930563F08Rik	0.17	0.167355	insignificant	0.9	20	0.73	29
chr8	116797584	116797643	4930563M20Rik	0.24	0.192904	insignificant	0.84	19	0.6	10
chr14	75665118	75665285	4930564B18Rik	0.517	1.02076e-08	stronglyHypomethylated	0.955	31	0.438	137
chr17	44879703	44880885	4930564C03Rik	-0.0825	1	insignificant	0.9175	24	1	5
chr3	84379727	84379921	4930565D16Rik	0.0725	0.699395	insignificant	0.875	16	0.8025	34
chr16	36880518	36882577	4930565N06Rik	0.273333	0.00183537	hypomethylated	0.926667	48	0.653333	42
chr16	71266956	71267176	4930567J20Rik	0.333333	0.0266082	stronglyHypomethylated	0.833333	32	0.5	14
chr7	92118984	92119511	4930567K12Rik	0.215	0.103616	insignificant	0.5	44	0.285	34
chr2	35354217	35355036	4930568D16Rik	0.141667	0.065184	insignificant	0.83	60	0.688333	69
chr2	35367629	35367729	4930568D16Rik	0.17	0.240824	insignificant	0.755	35	0.585	21
chr1	165066616	165067156	4930568G15Rik	0.181923	3.12143e-06	hypomethylated	0.835	209	0.653077	307
chr1	165068457	165068708	4930568G15Rik	0.275	8.78244e-11	hypomethylated	0.95	249	0.675	343
chr1	165091885	165091930	4930568G15Rik	0.0225	1	insignificant	0.25	27	0.2275	35
chr3	156548414	156551237	4930570G19Rik	0.27875	3.5475e-05	hypomethylated	0.75125	109	0.4725	102
chr3	156547597	156547832	4930570G19Rik	0.03	0.772377	insignificant	0.905	65	0.875	60
chr3	156559832	156560248	4930570G19Rik	-0.032	0.691266	insignificant	0.253	141	0.285	149
chr3	156561475	156561746	4930570G19Rik	-0.0202941	0.279894	insignificant	0.0647059	442	0.085	548
chr3	156561475	156561687	4930570G19Rik	-0.00991667	0.642644	insignificant	0.058	339	0.0679167	350
chr7	125368860	125371013	4930571K23Rik	0.2275	3.90651e-06	hypomethylated	0.846667	139	0.619167	189
chr8	113532452	113532521	4930571O06Rik	0.045	1	insignificant	0.89	9	0.845	19
chr8	113550562	113550808	4930571O06Rik	0.633333	0.00088348	stronglyHypomethylated	1	12	0.366667	16
chr3	51276760	51278407	4930577N17Rik	0.00250825	0.633969	insignificant	0.100957	6026	0.0984492	8670
chrX	18461023	18461274	4930578C19Rik	0.283333	0.0788907	insignificant	0.84	19	0.556667	18
chr18	29495602	29496416	4930578E11Rik	0.149242	0.00192744	hypomethylated	0.810909	163	0.661667	198
chr18	29396715	29397185	4930578E11Rik	0.00333333	1	insignificant	0.83	33	0.826667	31
chr15	98985964	98986086	4930578M01Rik	-0.045	0.376926	insignificant	0.445	188	0.49	230
chr15	98987976	98988145	4930578M01Rik	0.055	1	insignificant	0.38	14	0.325	13
chr16	76155740	76156086	4930578N18Rik	0.0883333	0.391035	insignificant	0.945	36	0.856667	28
chr3	138173521	138173723	4930579F01Rik	0.155	6.98704e-06	hypomethylated	0.864167	251	0.709167	347
chr3	138186143	138186713	4930579F01Rik	0.307778	1.15318e-10	hypomethylated	0.937778	277	0.63	337
chr3	138186260	138186713	4930579F01Rik	0.307778	1.15318e-10	hypomethylated	0.937778	277	0.63	337
chr3	138164134	138164535	4930579F01Rik	-0.0825	0.334601	insignificant	0.5475	99	0.63	64
chr14	54654152	54655100	4930579G18Rik	0.24	0.00258025	hypomethylated	1	30	0.76	46
chr3	79631128	79632819	4930579G24Rik	0.165833	0.00079503	hypomethylated	0.9625	85	0.796667	89
chr3	79629078	79629356	4930579G24Rik	0.0139372	0.660076	insignificant	0.106111	199	0.0921739	386
chr10	27396070	27397225	4930579H20Rik	0.155	0.0283917	hypomethylated	0.9	60	0.745	80
chr13	38460240	38460501	4930579J19Rik	0.14	0.167995	insignificant	0.83	30	0.69	108
chr9	98562459	98563611	4930579K19Rik	0.0076	0.607003	insignificant	0.085	800	0.0774	1068
chr10	116738871	116739760	4930579P08Rik	0.0661905	0.75867	insignificant	0.853333	27	0.787143	49
chr9	35116727	35116840	4930581F22Rik	0.010625	0.714273	insignificant	0.131875	263	0.12125	352
chr9	35117368	35118346	4930581F22Rik	0.0697917	0.10289	insignificant	0.416667	262	0.346875	252
chr9	35129831	35130922	4930581F22Rik	0.11	0.3	insignificant	1	21	0.89	9
chr7	118244727	118245551	4930583K01Rik	0.168	0.000374586	hypomethylated	0.888	153	0.72	128
chr2	124217678	124218014	4930583P06Rik	0.303333	0.00199653	hypomethylated	1	22	0.696667	53
chr5	26493241	26493314	4930584F24Rik	-0.11	0.694153	insignificant	0.33	9	0.44	20
chr5	26490380	26490659	4930584F24Rik	0.75	0.00111931	stronglyHypomethylated	1	9	0.25	12
chr13	23313524	23314025	4930586N03Rik	0.0565317	0.0181405	hypomethylated	0.264737	566	0.208205	768
chr6	91918070	91918203	4930590J08Rik	0.198333	0.00119975	hypomethylated	0.826667	101	0.628333	156
chr6	91934447	91934691	4930590J08Rik	0.164	0.000105002	hypomethylated	0.945	165	0.781	100
[truncated: 80,453 more rows]

## Sheet: (c) Intron
Supplementary Table 5c. Analysis of genomic CpG methylation in intronic regions between Dnmt1-WT and Dnmt1-KO tunica muscularis
Reference sample is Dnmt1-WT.
Chromosome	Start	End	Name	Methylation Difference	p-value	Classification	Dnmt1-WT Methylation Ratio	Dnmt1-WT # of reads	Dnmt1-KO Methylation Ratio	Dnmt1-KO # of reads
chr7	45568379	45574412	0610005C13Rik	0.145789	7.09964e-09	hypomethylated	0.551034	681	0.405246	958
chr7	45568379	45570985	0610005C13Rik	0.12648	6.04581e-06	hypomethylated	0.461591	516	0.335111	750
chr7	45571192	45574412	0610005C13Rik	0.229643	1.38499e-06	hypomethylated	0.832143	165	0.6025	208
chr7	45574777	45575126	0610005C13Rik	-0.015	1	insignificant	0.885	36	0.9	48
chr12	85816434	85819478	0610007P14Rik	0.205568	2.49346e-10	hypomethylated	0.907568	523	0.702	831
chr12	85819569	85822087	0610007P14Rik	0.123545	0.00402376	hypomethylated	0.714545	216	0.591	302
chr12	85822248	85824470	0610007P14Rik	0.0544485	0.256394	insignificant	0.205625	158	0.151176	182
chr12	85816193	85816315	0610007P14Rik	0.41	0.0171788	stronglyHypomethylated	1	11	0.59	28
chr11	51686092	51688547	0610009B22Rik	0.0978571	0.00260035	hypomethylated	0.275	314	0.177143	400
chr11	120348862	120350756	0610009L18Rik	0.0141631	0.059866	insignificant	0.117519	2894	0.103356	4404
chr18	38251400	38252820	0610009O20Rik	0.255	3.35026e-05	hypomethylated	0.975	68	0.72	70
chr18	38254566	38257257	0610009O20Rik	0.177059	0.000164566	hypomethylated	0.8	184	0.622941	213
chr18	38250399	38251085	0610009O20Rik	-0.0233333	1	insignificant	0	18	0.0233333	43
chr18	38251200	38251282	0610009O20Rik	0.475	0.133333	insignificant	0.8	5	0.325	20
chr18	38258362	38259896	0610009O20Rik	0.0533333	0.0868918	insignificant	0.847222	289	0.793889	385
chr18	38260056	38261063	0610009O20Rik	0.2075	0.0510544	insignificant	0.9575	28	0.75	28
chr18	38261285	38261879	0610009O20Rik	-0.1725	0.64432	insignificant	0.4	5	0.5725	32
chr2	175192273	175322101	0610010B08Rik	0.200864	0.00579233	hypomethylated	0.5645	138	0.363636	72
chr2	175738021	175741484	0610010B08Rik	0.015	1	insignificant	0.181667	66	0.166667	30
chr11	23575517	23576730	0610010F05Rik	0.253333	0.000111697	hypomethylated	0.747778	108	0.494444	117
chr11	23576822	23581595	0610010F05Rik	0.21	3.25726e-05	hypomethylated	0.94	98	0.73	121
chr11	23581684	23582866	0610010F05Rik	0.291667	1.41381e-07	hypomethylated	0.946667	78	0.655	158
chr11	23583126	23584519	0610010F05Rik	0.263333	0.00269757	hypomethylated	0.873333	60	0.61	57
chr11	23584611	23588634	0610010F05Rik	0.216667	0.000109325	hypomethylated	0.924444	91	0.707778	105
chr11	23595526	23606613	0610010F05Rik	0.135714	0.032708	hypomethylated	0.765714	123	0.63	113
chr11	23606766	23609000	0610010F05Rik	0.257361	1.03681e-05	hypomethylated	0.91625	108	0.658889	89
chr11	23615256	23617137	0610010F05Rik	0.221778	6.60574e-06	hypomethylated	0.977778	99	0.756	70
chr11	23625122	23628872	0610010F05Rik	0.224833	1.14715e-08	hypomethylated	0.937333	205	0.7125	155
chr11	23589983	23593425	0610010F05Rik	0.343333	0.127945	insignificant	0.82	11	0.476667	21
chr11	23617196	23620228	0610010F05Rik	0.253333	0.0701011	insignificant	0.668333	64	0.415	21
chr11	23620467	23622435	0610010F05Rik	-0.0216667	1	insignificant	0.913333	58	0.935	43
chr11	23629031	23631204	0610010F05Rik	0.0809524	0.275954	insignificant	0.824286	75	0.743333	54
chr11	23631334	23633492	0610010F05Rik	0.0120711	0.274518	insignificant	0.143976	1646	0.131905	2708
chr11	23593525	23595380	0610010F05Rik	0.394857	5.25294e-06	stronglyHypomethylated	0.942857	45	0.548	80
chr11	23609124	23611746	0610010F05Rik	0.3375	9.73584e-05	stronglyHypomethylated	0.8625	68	0.525	47
chr11	23612048	23615095	0610010F05Rik	0.398333	5.54167e-08	stronglyHypomethylated	0.928333	74	0.53	59
chr11	70236211	70237530	0610010K14Rik	0.177143	0.000505919	hypomethylated	0.25	81	0.0728571	146
chr11	70236978	70237530	0610010K14Rik	-0.03	0.306826	insignificant	0	64	0.03	134
chr11	70237625	70237783	0610010K14Rik	0.0034375	0.77893	insignificant	0.066875	814	0.0634375	1108
chr11	70235468	70236023	0610010K14Rik	0.35625	0.00537053	stronglyHypomethylated	0.8	20	0.44375	68
chr11	70235468	70235996	0610010K14Rik	0.35625	0.00537053	stronglyHypomethylated	0.8	20	0.44375	68
chr11	70236211	70236876	0610010K14Rik	0.545	0.00452191	stronglyHypomethylated	0.875	17	0.33	12
chr17	25876279	25876494	0610011F06Rik	0.296667	0.0117473	hypomethylated	0.793333	49	0.496667	30
chr17	25876122	25876219	0610011F06Rik	0.065	0.802192	insignificant	0.565	34	0.5	30
chr6	72347515	72347592	0610030E20Rik	-0.0483766	0.220314	insignificant	0.0909091	135	0.139286	187
chr6	72347711	72348528	0610030E20Rik	0.0325113	0.37853	insignificant	0.110588	167	0.0780769	226
chr6	72348680	72348996	0610030E20Rik	0.37	0.0129935	stronglyHypomethylated	0.955	19	0.585	16
chr3	138211252	138237600	0610031O16Rik	0.184738	4.43028e-10	hypomethylated	0.794138	1903	0.6094	2146
chr3	138237713	138239488	0610031O16Rik	0.2	0.0413855	hypomethylated	0.81	44	0.61	50
chr4	107890202	107891464	0610037L13Rik	0.182568	5.74684e-10	hypomethylated	0.440645	477	0.258077	592
chr4	107892253	107893333	0610037L13Rik	0.21	0.0283352	hypomethylated	0.835	32	0.625	98
chr4	107894938	107896870	0610037L13Rik	0.217	0.000875042	hypomethylated	0.972	52	0.755	51
chr4	107893411	107894872	0610037L13Rik	-0.07	0.329583	insignificant	0.82	32	0.89	39
chr11	88619770	88621171	0610039H22Rik	0.025812	0.656982	insignificant	0.266923	107	0.241111	138
chr11	88621264	88623309	0610039H22Rik	0.0608333	0.268023	insignificant	0.533333	186	0.4725	210
chr5	143329353	143332310	0610040B10Rik	0.143846	0.00119988	hypomethylated	0.62	259	0.476154	242
chr6	108578590	108582022	0610040F04Rik	0.149467	7.9177e-08	hypomethylated	0.756667	533	0.6072	625
chr6	108582754	108613131	0610040F04Rik	0.215001	4.48783e-10	hypomethylated	0.803017	1366	0.588016	1538
chr6	108612432	108613131	0610040F04Rik	0.12	0.0305039	hypomethylated	0.9625	56	0.8425	94
chr6	108613993	108623040	0610040F04Rik	0.262712	3.2048e-10	hypomethylated	0.906522	591	0.64381	679
chr6	108613993	108660816	0610040F04Rik	0.140553	7.94924e-10	hypomethylated	0.535793	4298	0.39524	5197
chr6	108578012	108578515	0610040F04Rik	0.085	0.704221	insignificant	0.725	29	0.64	11
chr6	108610621	108612307	0610040F04Rik	0.157091	0.0937593	insignificant	0.759091	79	0.602	42
chr6	108613214	108613948	0610040F04Rik	0.34	0.171569	insignificant	0.94	13	0.6	5
chr5	63812595	63876449	0610040J01Rik	0.162358	7.40233e-10	hypomethylated	0.773402	4133	0.611045	5212
chr5	63876499	63896429	0610040J01Rik	0.194285	3.89622e-10	hypomethylated	0.784138	723	0.589853	934
chr5	63896483	63897954	0610040J01Rik	0.89	0.002997	stronglyHypomethylated	1	5	0.11	9
chr4	101353888	101366989	0610043K17Rik	0.0172665	0.0198799	hypomethylated	0.217752	5064	0.200486	7565
chr4	101367139	101374257	0610043K17Rik	0.190182	8.92588e-09	hypomethylated	0.858182	292	0.668	371
chr4	101374323	101398889	0610043K17Rik	0.122261	5.8007e-07	hypomethylated	0.742075	701	0.619815	759
chr18	11042100	11044924	1010001N08Rik	0.251667	0.0190075	hypomethylated	0.673333	48	0.421667	59
chr18	11045005	11047554	1010001N08Rik	0.015	0.855698	insignificant	0.49	83	0.475	47
chr18	11047678	11050623	1010001N08Rik	-3.17402e-05	1	insignificant	0.222016	2588	0.222047	3359
chr18	11050256	11050623	1010001N08Rik	0.0116667	1	insignificant	0.108333	96	0.0966667	103
chr18	11051368	11052474	1010001N08Rik	0.0483333	0.232814	insignificant	0.0783333	62	0.03	47
chr6	38535010	38539158	1110001J03Rik	0.128833	0.00130728	hypomethylated	0.2775	196	0.148667	251
chr12	3407924	3426500	1110002L01Rik	0.137032	4.337e-10	hypomethylated	0.691282	1124	0.55425	1505
chr16	90926082	90926344	1110004E09Rik	0.238	0.0194067	hypomethylated	0.885	26	0.647	127
chr16	90926440	90927097	1110004E09Rik	0.16	0.0281327	hypomethylated	0.88	68	0.72	65
chr16	90927229	90927349	1110004E09Rik	0.24	0.039627	hypomethylated	0.93	23	0.69	44
chr16	90927508	90929915	1110004E09Rik	0.181304	3.91927e-07	hypomethylated	0.861304	260	0.68	290
chr16	90929983	90930993	1110004E09Rik	0.2525	1.91857e-06	hypomethylated	0.895	117	0.6425	141
chr16	90931161	90934581	1110004E09Rik	0.0581633	0.00250136	hypomethylated	0.376531	1033	0.318367	1509
chr7	116093525	116099439	1110004F10Rik	0.110577	0.00734817	hypomethylated	0.493077	284	0.3825	339
chr7	116102004	116103210	1110004F10Rik	0.230673	1.79839e-10	hypomethylated	0.937895	314	0.707222	265
chr7	116099523	116101943	1110004F10Rik	0.135606	0.112607	insignificant	0.818333	49	0.682727	92
chr7	116103320	116104211	1110004F10Rik	0.140833	0.108813	insignificant	0.9075	60	0.766667	48
chr13	49205345	49208003	1110007C09Rik	0.135833	0.0462601	hypomethylated	0.8825	55	0.746667	79
chr13	49208146	49215936	1110007C09Rik	0.0789636	8.77062e-07	hypomethylated	0.381905	1663	0.302941	1862
chr2	156865360	156872337	1110008F13Rik	0.0842857	0.00390847	hypomethylated	0.84	375	0.755714	387
chr2	156872467	156873042	1110008F13Rik	0.1875	0.00120076	hypomethylated	0.8825	110	0.695	103
chr2	156863417	156865256	1110008F13Rik	0.0275208	0.105996	insignificant	0.263478	1162	0.235957	1555
chr12	55306386	55308736	1110008L16Rik	0.265	0.0129872	hypomethylated	0.9175	28	0.6525	32
chr12	55308869	55338159	1110008L16Rik	0.221955	4.64159e-10	hypomethylated	0.848258	1950	0.626303	2395
chr12	55338267	55377113	1110008L16Rik	0.234145	4.90415e-10	hypomethylated	0.847869	2332	0.613723	2525
chr12	55377262	55379281	1110008L16Rik	0.2	1.04572e-05	hypomethylated	0.935	128	0.735	136
chr12	55379477	55382256	1110008L16Rik	0.283385	1.14601e-06	hypomethylated	0.868	102	0.584615	132
chr12	55304884	55306338	1110008L16Rik	0.0807143	0.19072	insignificant	0.955714	46	0.875	65
chr2	32379533	32381691	1110008P14Rik	0.183472	0.0017765	hypomethylated	0.582222	144	0.39875	155
chrX	70386151	70387893	1110012L19Rik	-0.0816667	0.777512	insignificant	0.465	25	0.546667	24
chrX	70388166	70388871	1110012L19Rik	0.39	0.0308929	stronglyHypomethylated	0.915	12	0.525	30
chr3	4800757	4813707	1110015O18Rik	0.255	2.32091e-08	hypomethylated	0.85	172	0.595	229
chr3	4798822	4799476	1110015O18Rik	0.365	0.000737833	stronglyHypomethylated	0.79	42	0.425	41
chr3	4799563	4800630	1110015O18Rik	0.425	3.646e-06	stronglyHypomethylated	0.93	65	0.505	34
chr4	41511576	41517027	1110017D15Rik	0.16864	7.83788e-07	hypomethylated	0.641765	468	0.473125	403
chr4	41505168	41505567	1110017D15Rik	0.13325	0.0996334	insignificant	0.67125	70	0.538	82
chr4	41505654	41507098	1110017D15Rik	0.0411966	0.105139	insignificant	0.163889	273	0.122692	539
chr4	41505654	41507093	1110017D15Rik	0.0411966	0.105139	insignificant	0.163889	273	0.122692	539
chr4	41505654	41507520	1110017D15Rik	0.0208333	0.125392	insignificant	0.15125	1073	0.130417	1644
chr4	41507269	41507520	1110017D15Rik	0.0275	0.498262	insignificant	0.2775	179	0.25	229
chr4	41507593	41508516	1110017D15Rik	0.04125	0.345518	insignificant	0.413125	284	0.371875	285
chr4	41508629	41511431	1110017D15Rik	0.12	0.10688	insignificant	0.798571	60	0.678571	106
chr6	13871627	13881272	1110019D14Rik	0.210645	1.97273e-10	hypomethylated	0.85129	325	0.640645	358
chr6	13881381	13895091	1110019D14Rik	0.22375	7.98776e-07	hypomethylated	0.84375	182	0.62	192
chr17	84917394	84920114	1110020A21Rik	0.128125	5.66399e-10	hypomethylated	0.779375	2342	0.65125	2606
chr17	84920186	84948972	1110020A21Rik	0.188886	4.77106e-10	hypomethylated	0.849904	2727	0.661018	3188
chr17	84949054	84957199	1110020A21Rik	0.141497	5.52645e-10	hypomethylated	0.753125	2723	0.611628	2549
chr17	84955308	84957199	1110020A21Rik	0.012	0.796934	insignificant	0.282	153	0.27	146
chr11	87701646	87704745	1110028F11Rik	0.30375	1.32879e-10	hypomethylated	0.84875	141	0.545	378
chr8	106587417	106592874	1110028F18Rik	0.215584	2.31925e-09	hypomethylated	0.882857	233	0.667273	309
chr9	50764290	50764695	1110032A03Rik	-0.03	1	insignificant	0.895	30	0.925	34
chr9	50764926	50767857	1110032A03Rik	0.114286	0.389617	insignificant	0.614286	57	0.5	35
chr2	132690728	132691949	1110034G24Rik	0.173143	0.000491213	hypomethylated	0.821	137	0.647857	223
chr2	132692131	132750212	1110034G24Rik	0.207203	4.96765e-10	hypomethylated	0.793676	2318	0.586473	2882
chr9	64049895	64053188	1110036E04Rik	0.0287449	0.253806	insignificant	0.347692	668	0.318947	894
chr4	11486105	11494763	1110037F02Rik	0.109121	4.75865e-10	hypomethylated	0.53122	1603	0.422099	1893
chr4	11494879	11498739	1110037F02Rik	0.317361	1.68241e-08	hypomethylated	0.88625	123	0.568889	127
chr4	11501357	11505441	1110037F02Rik	0.162143	0.000409496	hypomethylated	0.842143	178	0.68	172
chr4	11507076	11507906	1110037F02Rik	0.150357	0.00968615	hypomethylated	0.922857	67	0.7725	92
chr4	11508179	11513027	1110037F02Rik	0.225385	1.28485e-06	hypomethylated	0.902308	167	0.676923	140
chr4	11514168	11516828	1110037F02Rik	0.257222	5.94852e-06	hypomethylated	0.925	94	0.667778	98
chr4	11516978	11518925	1110037F02Rik	0.178333	0.00616932	hypomethylated	0.935	76	0.756667	48
chr4	11519414	11521104	1110037F02Rik	0.270714	0.000133539	hypomethylated	0.885714	80	0.615	74
chr4	11531045	11534188	1110037F02Rik	0.248	0.00253068	hypomethylated	0.91	56	0.662	46
chr4	11534321	11539909	1110037F02Rik	0.1705	0.0498094	hypomethylated	0.918	43	0.7475	72
chr4	11540641	11542106	1110037F02Rik	0.263958	1.51754e-10	hypomethylated	0.920833	177	0.656875	265
chr4	11546300	11548730	1110037F02Rik	0.17	0.000199439	hypomethylated	0.8525	185	0.6825	150
chr4	11498826	11501308	1110037F02Rik	0.0324444	0.717359	insignificant	0.764444	74	0.732	90
chr4	11505610	11506953	1110037F02Rik	0.152	0.0872265	insignificant	0.95	37	0.798	39
chr4	11521259	11522852	1110037F02Rik	0.0666667	0.421714	insignificant	0.903333	46	0.836667	22
chr4	11527139	11527647	1110037F02Rik	0.5	0.0549451	insignificant	1	8	0.5	6
chr4	11540062	11540480	1110037F02Rik	0.33	0.193551	insignificant	0.71	17	0.38	8
chr4	11542203	11544830	1110037F02Rik	0.129524	0.194815	insignificant	0.786667	64	0.657143	45
chr4	11522935	11526346	1110037F02Rik	0.368889	1.3523e-09	stronglyHypomethylated	0.966667	71	0.597778	120
chr4	11528790	11530827	1110037F02Rik	0.345	0.000148877	stronglyHypomethylated	0.91	41	0.565	78
chr17	34950475	34951884	1110038B12Rik	-0.0031746	1	insignificant	0.235714	100	0.238889	108
chr17	34950847	34951884	1110038B12Rik	-0.0031746	1	insignificant	0.235714	100	0.238889	108
chr17	34951925	34952135	1110038B12Rik	-0.0428571	0.542067	insignificant	0.08	39	0.122857	80
chr17	34952173	34952351	1110038B12Rik	0.015	0.583202	insignificant	0.179167	345	0.164167	540
chr15	76948919	76949067	1110038F14Rik	0	1	insignificant	0	84	0	92
chr15	76949690	76950248	1110038F14Rik	0.48	0.00800509	stronglyHypomethylated	0.68	21	0.2	15
chr13	33936097	33953316	1110046J04Rik	0.251133	1.58551e-10	hypomethylated	0.8568	274	0.605667	292
chr13	33953541	33954706	1110046J04Rik	0.21	0.0656832	insignificant	0.75	26	0.54	36
chr13	33954825	33958600	1110046J04Rik	0.0466667	0.522049	insignificant	0.686667	105	0.64	74
chr13	33958658	33959872	1110046J04Rik	0.213333	0.0637557	insignificant	0.84	47	0.626667	32
chr2	91279253	91281745	1110051M20Rik	0.0908333	0.0390204	hypomethylated	0.840833	174	0.75	246
chr2	91284320	91304748	1110051M20Rik	0.191194	4.10524e-10	hypomethylated	0.82567	1123	0.634476	1407
chr2	91304833	91383728	1110051M20Rik	0.202067	5.14148e-10	hypomethylated	0.818067	2873	0.616	3206
chr2	91383859	91421865	1110051M20Rik	0.134101	3.98653e-10	hypomethylated	0.79198	1247	0.657879	1307
chr2	91421968	91444568	1110051M20Rik	0.169095	3.28602e-10	hypomethylated	0.754595	816	0.5855	948
chr2	91281855	91282464	1110051M20Rik	-0.00833333	1	insignificant	0.546667	32	0.555	34
chr2	91282660	91284234	1110051M20Rik	0.214	0.149114	insignificant	0.69	25	0.476	58
chr16	24393107	24393353	1110054M08Rik	0.0358333	0.756604	insignificant	0.333333	15	0.2975	48
chr12	8208192	8220599	1110057K04Rik	0.260051	2.97224e-10	hypomethylated	0.711455	666	0.451404	810
chr12	8208204	8220599	1110057K04Rik	0.260051	2.97224e-10	hypomethylated	0.711455	666	0.451404	810
chr12	8220755	8227219	1110057K04Rik	0.290909	9.09057e-11	hypomethylated	0.868182	215	0.577273	274
chr12	8227363	8238442	1110057K04Rik	0.125238	0.000445514	hypomethylated	0.888571	222	0.763333	249
chr12	8238615	8268363	1110057K04Rik	0.13468	4.21173e-10	hypomethylated	0.826044	1199	0.691364	1216
chr12	8268598	8283899	1110057K04Rik	0.142695	3.4454e-10	hypomethylated	0.883614	1150	0.74092	1312
chr12	8268598	8275807	1110057K04Rik	0.157087	6.72783e-09	hypomethylated	0.974706	205	0.817619	331
chr12	8275890	8283899	1110057K04Rik	0.141141	3.4928e-10	hypomethylated	0.857656	929	0.716515	981
chr1	23996360	24003156	1110058L19Rik	0.247226	1.97879e-10	hypomethylated	0.916512	643	0.669286	646
chr1	24003306	24005545	1110058L19Rik	0.00259259	0.907804	insignificant	0.108889	386	0.106296	390
chr19	21598868	21619108	1110059E24Rik	0.173666	3.39334e-10	hypomethylated	0.815508	1254	0.641842	1301
chr19	21619215	21652606	1110059E24Rik	0.196496	3.53854e-10	hypomethylated	0.845385	1397	0.648889	1604
chr9	122949069	122950804	1110059G10Rik	-0.0321053	0.100665	insignificant	0.147895	641	0.18	954
chr4	124849962	124850231	1110065P20Rik	-0.00711538	0.890418	insignificant	0.145385	204	0.1525	203
chr4	124850433	124850648	1110065P20Rik	-0.00549451	1	insignificant	0.0714286	132	0.0769231	93
chr6	134929260	134951305	1190002F15Rik	0.181835	3.68211e-10	hypomethylated	0.772571	1178	0.590737	1287
chr6	134929285	134951305	1190002F15Rik	0.17087	3.63452e-10	hypomethylated	0.787573	1166	0.616703	1253
chr9	94520646	94524391	1190002N15Rik	0.118556	0.00013848	hypomethylated	0.907222	265	0.788667	314
chr9	94524695	94537218	1190002N15Rik	0.143282	3.90262e-08	hypomethylated	0.559464	714	0.416182	784
chr13	64481857	64485857	1190003K10Rik	0.221743	8.37493e-07	hypomethylated	0.834375	165	0.612632	261
chr13	64486002	64497452	1190003K10Rik	0.215289	2.14413e-10	hypomethylated	0.802045	603	0.586757	563
chr8	120609030	120611193	1190005I06Rik	0.267882	1.64579e-10	hypomethylated	0.925882	281	0.658	361
chr8	120611337	120628471	1190005I06Rik	0.1494	3.64609e-10	hypomethylated	0.815795	1082	0.666395	1571
chr8	120628517	120634267	1190005I06Rik	0.0216667	0.22281	insignificant	0.35141	1268	0.329744	1670
chr10	82620217	82622707	1190007I07Rik	0.0683333	0.230499	insignificant	0.255	123	0.186667	140
chr11	73053528	73064987	1200014J11Rik	0.25525	1.94631e-10	hypomethylated	0.9025	370	0.64725	425
chr11	73067811	73069713	1200014J11Rik	0.140333	0.00484562	hypomethylated	0.953333	76	0.813	153
chr11	73070901	73073225	1200014J11Rik	0.184444	0.00156213	hypomethylated	0.746667	116	0.562222	165
chr11	73073520	73075614	1200014J11Rik	0.19	9.58144e-06	hypomethylated	0.96	163	0.77	90
chr11	73048082	73049858	1200014J11Rik	0.0103289	0.313962	insignificant	0.131579	1495	0.12125	2960
chr11	73049924	73053422	1200014J11Rik	0.175	0.115588	insignificant	0.67	64	0.495	31
chr11	73066759	73067702	1200014J11Rik	0.2	0.238095	insignificant	1	16	0.8	5
chr11	73075769	73077854	1200014J11Rik	0.3385	2.3474e-09	stronglyHypomethylated	0.9275	93	0.589	170
chr16	21794446	21795849	1300002E11Rik	0.0483041	0.0376963	hypomethylated	0.270526	599	0.222222	797
chr16	21795975	21808677	1300002E11Rik	0.239667	1.73523e-10	hypomethylated	0.87	419	0.630333	346
chr16	21795975	21800714	1300002E11Rik	0.210568	1.05295e-06	hypomethylated	0.831818	268	0.62125	174
chr16	21800836	21801280	1300002E11Rik	0.195	0.00920366	hypomethylated	1	31	0.805	46
chr16	21801356	21802952	1300002E11Rik	0.466667	0.00192783	stronglyHypomethylated	0.933333	18	0.466667	23
chr9	103256629	103259369	1300017J02Rik	0.213	0.047862	hypomethylated	0.868	36	0.655	53
chr9	103259511	103263029	1300017J02Rik	0.165556	0.0255751	hypomethylated	0.747778	68	0.582222	115
chr9	103267722	103268311	1300017J02Rik	0.195	0.0102456	hypomethylated	0.76	77	0.565	76
chr9	103268454	103269611	1300017J02Rik	0.193333	5.08523e-05	hypomethylated	0.803333	169	0.61	214
chr9	103269783	103272486	1300017J02Rik	0.212525	9.13552e-05	hypomethylated	0.638889	193	0.426364	153
chr9	103272665	103274940	1300017J02Rik	0.232	0.0137562	hypomethylated	0.792	64	0.56	51
chr9	103274996	103277455	1300017J02Rik	0.2925	2.74781e-05	hypomethylated	0.848333	67	0.555833	154
chr9	103281143	103282494	1300017J02Rik	0.180909	2.92403e-05	hypomethylated	0.841818	210	0.660909	198
chr9	103282667	103288180	1300017J02Rik	0.0946	0.00146034	hypomethylated	0.8096	407	0.715	425
chr9	103250662	103251790	1300017J02Rik	0.0745	0.563576	insignificant	0.5325	45	0.458	67
chr9	103251977	103254639	1300017J02Rik	0.0576491	0.252747	insignificant	0.791333	123	0.733684	246
chr9	103254824	103256564	1300017J02Rik	0.075	0.695987	insignificant	0.745	20	0.67	12
chr9	103263185	103266202	1300017J02Rik	0.139583	0.054791	insignificant	0.59625	93	0.456667	123
chr9	103266259	103267631	1300017J02Rik	0.045	0.487556	insignificant	0.825	60	0.78	57
chr9	103277603	103279372	1300017J02Rik	0.114286	0.17288	insignificant	0.765714	58	0.651429	124
chr9	103279534	103281034	1300017J02Rik	0.325	0.12628	insignificant	0.825	28	0.5	6
chr3	88825414	88832263	1500004A13Rik	0.231838	2.16178e-07	hypomethylated	0.540588	191	0.30875	349
chr15	82252748	82259564	1500009C09Rik	0.22675	1.7193e-10	hypomethylated	0.8475	328	0.62075	457
chr15	82256385	82259564	1500009C09Rik	0.248567	8.14259e-11	hypomethylated	0.897826	228	0.649259	345
chr10	83723034	83737908	1500009L16Rik	0.163849	4.59644e-10	hypomethylated	0.648261	1296	0.484412	1905
chr10	83737933	83757444	1500009L16Rik	0.156183	3.67745e-10	hypomethylated	0.807016	1548	0.650833	1558
chr10	83758213	83759592	1500009L16Rik	0.19848	0.00128907	hypomethylated	0.767368	204	0.568889	81
chr10	83757480	83758133	1500009L16Rik	0.55	0.102564	insignificant	0.75	8	0.2	5
chr5	114809331	114813779	1500011B03Rik	0.190735	3.51116e-10	hypomethylated	0.690952	454	0.500217	682
chr5	114813205	114813779	1500011B03Rik	0.095	0.0362239	hypomethylated	0.24	119	0.145	205
chr2	127791832	127792133	1500011K16Rik	0.0871429	0.0274192	hypomethylated	0.0871429	105	0	57
chr2	167063297	167063635	1500012F01Rik	0	1	insignificant	0	42	0	70
chr2	167063727	167065158	1500012F01Rik	-0.028	0.493873	insignificant	0.124667	216	0.152667	231
chr2	167065480	167065686	1500012F01Rik	0.2	0.187717	insignificant	0.715	24	0.515	34
chr2	167065217	167065433	1500012F01Rik	0.77	5.1294e-06	stronglyHypomethylated	1	17	0.23	17
chr7	75308916	75312067	1500012K07Rik	0.118482	1.77849e-06	hypomethylated	0.381951	569	0.263469	950
chr7	75312178	75329404	1500012K07Rik	0.178093	4.56963e-06	hypomethylated	0.822593	266	0.6445	238
chr7	75312178	75318206	1500012K07Rik	0.0430556	0.567564	insignificant	0.775556	99	0.7325	60
chr19	20405350	20421075	1500015L24Rik	0.173218	6.61263e-10	hypomethylated	0.753488	633	0.58027	532
chr1	43730963	43737199	1500015O10Rik	0.22875	4.78939e-06	hypomethylated	0.839375	155	0.610625	173
chr1	43738717	43742244	1500015O10Rik	0.306857	9.81166e-06	hypomethylated	0.874	88	0.567143	79
chr1	43737247	43738559	1500015O10Rik	0.0983333	0.711513	insignificant	0.815	14	0.716667	21
chr19	36621492	36625222	1500017E21Rik	0.198333	2.54336e-05	hypomethylated	0.890833	157	0.6925	129
chr19	36625345	36645683	1500017E21Rik	0.205339	2.51796e-10	hypomethylated	0.8636	625	0.658261	792
chr19	36645765	36685526	1500017E21Rik	0.189655	3.68863e-10	hypomethylated	0.7	1087	0.510345	1358
chr19	36685667	36689238	1500017E21Rik	0.206667	5.25688e-05	hypomethylated	0.675714	137	0.469048	300
chr10	89686519	89689148	1500026H17Rik	0.1525	7.67596e-07	hypomethylated	0.51	487	0.3575	562
chr10	89689322	89698162	1500026H17Rik	0.178462	0.000143034	hypomethylated	0.813077	169	0.634615	232
chr16	95832494	95843202	1600002D24Rik	0.267125	1.92934e-10	hypomethylated	0.819048	257	0.551923	253
chr16	95842283	95843202	1600002D24Rik	0.2525	0.0158848	hypomethylated	0.875	28	0.6225	46
chr16	95843257	95897983	1600002D24Rik	0.205981	4.20084e-10	hypomethylated	0.854576	1251	0.648595	1599
chr16	95843257	95929015	1600002D24Rik	0.198081	5.22924e-10	hypomethylated	0.831161	2606	0.63308	3628
chr16	95842073	95842172	1600002D24Rik	0.065	0.299871	insignificant	0.945	54	0.88	48
chr17	24216440	24217680	1600002H07Rik	0.055	1	insignificant	0.89	20	0.835	14
chr17	24218000	24218169	1600002H07Rik	-0.31	0.131161	insignificant	0	8	0.31	13
chr17	24218263	24219152	1600002H07Rik	0.1	0.16844	insignificant	1	28	0.9	20
chr17	24219206	24219730	1600002H07Rik	0.03	0.806856	insignificant	0.88	55	0.85	86
chr17	24220615	24220690	1600002H07Rik	0.135	0.275161	insignificant	0.17	6	0.035	54
chr7	109998773	110003585	1600010M07Rik	0.134456	3.74758e-10	hypomethylated	0.428333	1003	0.293878	1617
chr7	110003715	110006557	1600010M07Rik	0.239545	4.82247e-08	hypomethylated	0.924545	151	0.685	169
chr17	14943319	14943566	1600012H06Rik	0.0311111	0.313883	insignificant	0.0533333	113	0.0222222	126
chr17	14943319	14943571	1600012H06Rik	0.0311111	0.313883	insignificant	0.0533333	113	0.0222222	126
chr17	14943319	14943501	1600012H06Rik	0.022	0.735932	insignificant	0.062	86	0.04	98
chr7	38183521	38188605	1600014C10Rik	0.110124	3.90783e-10	hypomethylated	0.372368	1427	0.262245	1906
chr7	38183899	38188605	1600014C10Rik	0.11485	2.83066e-05	hypomethylated	0.50125	611	0.3864	739
chr7	38188776	38194703	1600014C10Rik	0.189524	3.77694e-07	hypomethylated	0.876667	285	0.687143	205
chr17	45733122	45733585	1600014C23Rik	0.2975	0.131567	insignificant	0.9	10	0.6025	36
chrX	85249744	85269519	1600014K23Rik	0.153148	4.76341e-07	hypomethylated	0.848148	370	0.695	387
chr6	48931655	48932410	1600015I10Rik	0.295	1.10823e-06	hypomethylated	0.98	77	0.685	73
chr6	48933140	48933385	1600015I10Rik	0.26925	4.19241e-06	hypomethylated	0.94125	80	0.672	119
chr16	35503413	35506222	1600019K03Rik	0.210712	4.46369e-06	hypomethylated	0.798947	249	0.588235	178
chr16	35506338	35509302	1600019K03Rik	0.0839583	0.0651428	insignificant	0.835833	130	0.751875	243
chr6	86527974	86532192	1600020E01Rik	0.28	0.00149236	hypomethylated	1	32	0.72	24
chr6	86532307	86563431	1600020E01Rik	0.18387	2.46343e-10	hypomethylated	0.871268	996	0.687397	1179
chr6	86527433	86527890	1600020E01Rik	0.396	1.03614e-07	stronglyHypomethylated	0.426	72	0.03	57
chrX	56317746	56318939	1600025M17Rik	0.254643	0.00342959	hypomethylated	0.7875	69	0.532857	65
chr8	103344160	103347167	1600027J07Rik	0.208333	4.7231e-07	hypomethylated	0.871667	198	0.663333	217
chr9	99470926	99474393	1600029I14Rik	0.181643	0.000178227	hypomethylated	0.822143	170	0.6405	182
chr9	58203044	58203409	1600029O15Rik	-0.0519048	0.336905	insignificant	0.326667	138	0.378571	305
chr9	58203650	58207388	1600029O15Rik	0.038076	0.0505254	insignificant	0.190145	817	0.152069	731
chr5	30466184	30480384	1700001C02Rik	0.199043	2.74711e-10	hypomethylated	0.806207	564	0.607164	808
chr5	30480655	30482075	1700001C02Rik	0.1525	0.027513	hypomethylated	0.9275	48	0.775	57
chr17	47413894	47433335	1700001C19Rik	0.154513	4.21673e-09	hypomethylated	0.686786	582	0.532273	852
chr17	47433423	47436606	1700001C19Rik	0.0399926	0.0114805	hypomethylated	0.429804	1727	0.389811	2302
chr17	47413894	47414532	1700001C19Rik	-0.03	1	insignificant	0.15	13	0.18	26
chr17	47436794	47437190	1700001C19Rik	0.312	0.115338	insignificant	0.4	5	0.088	42
chr8	61282886	61288743	1700001D01Rik	0.0279231	0.211102	insignificant	0.446	833	0.418077	1106
chr18	17038654	17045369	1700001G01Rik	0.257	7.34434e-05	hypomethylated	0.857	94	0.6	84
chr18	17045446	17122252	1700001G01Rik	0.208324	4.43851e-10	hypomethylated	0.758182	1627	0.549858	1696
chr18	17036290	17038564	1700001G01Rik	0.005	1	insignificant	0.82	16	0.815	31
chr18	17122347	17125730	1700001G01Rik	0.23	0.0802686	insignificant	0.93	31	0.7	17
chr18	17129707	17137138	1700001G01Rik	0.11	0.601914	insignificant	0.86	14	0.75	8
chr14	66296144	66296808	1700001G11Rik	0.002	1	insignificant	0.146	123	0.144	121
chr12	110667810	110668446	1700001K19Rik	0.304667	0.000131579	hypomethylated	0.888	85	0.583333	45
chr12	110668952	110670230	1700001K19Rik	0.2125	0.000118141	hypomethylated	0.82375	127	0.61125	136
chr12	110672240	110682570	1700001K19Rik	0.184474	1.02775e-06	hypomethylated	0.795	240	0.610526	417
chr12	110670886	110672182	1700001K19Rik	0.525	0.000926956	stronglyHypomethylated	1	16	0.475	17
chr19	53249531	53255081	1700001K23Rik	0.119251	0.00020831	hypomethylated	0.904545	271	0.785294	245
chr19	53248953	53249385	1700001K23Rik	0.37	0.0146684	stronglyHypomethylated	0.86	21	0.49	28
chr15	83363928	83365028	1700001L05Rik	0.262381	0.0162519	hypomethylated	0.735714	52	0.473333	38
chr15	83358950	83363819	1700001L05Rik	0.11	0.164202	insignificant	0.734	70	0.624	76
chr15	83365510	83366989	1700001L05Rik	0.618125	1.83378e-06	stronglyHypomethylated	0.89	17	0.271875	131
chr13	68597727	68611160	1700001L19Rik	0.133663	0.00302486	hypomethylated	0.5984	251	0.464737	246
chr13	68611277	68612829	1700001L19Rik	0.09575	0.11407	insignificant	0.632	126	0.53625	155
chr2	30796566	30797867	1700001O22Rik	0.3325	7.64255e-06	hypomethylated	0.8175	82	0.485	79
chr2	30797980	30800723	1700001O22Rik	0.247069	3.17032e-10	hypomethylated	0.807273	513	0.560204	1023
chr2	30801001	30801139	1700001O22Rik	0.0325	0.728679	insignificant	0.325	73	0.2925	81
chr2	30801001	30803549	1700001O22Rik	-0.000492063	1	insignificant	0.122286	1801	0.122778	2568
chr11	97771737	97772715	1700001P01Rik	0.201238	8.06904e-10	hypomethylated	0.849474	342	0.648235	343
chr11	97772815	97775651	1700001P01Rik	0.294286	1.098e-10	hypomethylated	0.85	209	0.555714	333
chr5	11754169	11757432	1700003C15Rik	0.4	0.250749	insignificant	0.6	5	0.2	10
chr5	11757652	11769220	1700003C15Rik	0.265	0.0953695	insignificant	0.655	33	0.39	22
chr11	98351994	98355422	1700003D09Rik	0.162726	7.95912e-09	hypomethylated	0.753226	520	0.5905	614
chr11	98355487	98358236	1700003D09Rik	0.0416053	0.371356	insignificant	0.392105	191	0.3505	252
chr6	83156590	83160911	1700003E16Rik	0.155394	6.45436e-08	hypomethylated	0.749394	489	0.594	610
chr2	154549395	154549539	1700003F12Rik	0.1125	0.268359	insignificant	0.3625	44	0.25	52
chr9	45318478	45319092	1700003G13Rik	0.228333	0.00595858	hypomethylated	0.436667	50	0.208333	87
chr9	45319319	45321368	1700003G13Rik	0.1	0.0450652	hypomethylated	0.846667	140	0.746667	124
chr9	45321520	45321966	1700003G13Rik	0.213333	0.00244276	hypomethylated	0.813333	70	0.6	126
chr7	116082086	116086626	1700003G18Rik	0.206648	7.32787e-09	hypomethylated	0.873571	256	0.666923	298
chr7	116086755	116089112	1700003G18Rik	0.183333	0.0451685	hypomethylated	0.813333	34	0.63	72
chr7	116089190	116093061	1700003G18Rik	0.308056	1.68091e-05	hypomethylated	0.652222	83	0.344167	120
chr3	124566198	124578434	1700003H04Rik	0.231941	2.91989e-09	hypomethylated	0.878095	192	0.646154	304
chr3	124579980	124580977	1700003H04Rik	0.7	0.00216718	stronglyHypomethylated	0.78	9	0.08	12
chr1	56019053	56019797	1700003I22Rik	0.5325	0.00137557	stronglyHypomethylated	0.7225	28	0.19	16
chr1	56019053	56019855	1700003I22Rik	0.5325	0.00137557	stronglyHypomethylated	0.7225	28	0.19	16
chr16	12811522	12818162	1700003L19Rik	0.121373	0.00410546	hypomethylated	0.814706	202	0.693333	206
chr16	12818213	12822165	1700003L19Rik	0.234	0.00222994	hypomethylated	0.794	80	0.56	66
chr16	12822233	12847126	1700003L19Rik	0.257547	2.47086e-10	hypomethylated	0.777736	703	0.520189	772
chr16	12847305	12848338	1700003L19Rik	0.516667	4.60103e-06	stronglyHypomethylated	0.74	44	0.223333	35
chr4	34711595	34714394	1700003M02Rik	0.225632	6.18597e-07	hypomethylated	0.752632	231	0.527	229
chr4	34714535	34716304	1700003M02Rik	0.285909	2.03738e-07	hypomethylated	0.905	99	0.619091	138
chr4	34716503	34719044	1700003M02Rik	0.195833	0.0350827	hypomethylated	0.7025	57	0.506667	82
chr4	34719164	34719572	1700003M02Rik	0.15881	0.00332092	hypomethylated	0.881667	103	0.722857	107
chr4	34719781	34721415	1700003M02Rik	0.281182	1.32939e-10	hypomethylated	0.938182	193	0.657	172
chr4	34727988	34728795	1700003M02Rik	0.26375	0.00140533	hypomethylated	0.34375	86	0.08	44
chr4	34721574	34722607	1700003M02Rik	0.137	0.336662	insignificant	0.752	34	0.615	18
chr4	34724905	34727904	1700003M02Rik	0.2375	0.0541479	insignificant	0.625	42	0.3875	46
chr4	34728908	34730059	1700003M02Rik	0.0460989	0.254702	insignificant	0.215385	229	0.169286	275
chr4	34722796	34724814	1700003M02Rik	0.385333	0.00262579	stronglyHypomethylated	0.692	37	0.306667	29
chr4	129961280	129963371	1700003M07Rik	0.208437	3.25192e-10	hypomethylated	0.810312	639	0.601875	928
chr4	129960808	129961198	1700003M07Rik	-0.126667	1	insignificant	0.14	7	0.266667	15
chr4	129960561	129960663	1700003M07Rik	0.37	0.0164435	stronglyHypomethylated	0.8	15	0.43	45
chr13	118565139	118587171	1700003P14Rik	0.211173	2.61584e-10	hypomethylated	0.726279	573	0.515106	526
chr13	118556219	118564992	1700003P14Rik	0.0962238	0.0915862	insignificant	0.775455	117	0.679231	135
chr13	118587222	118587885	1700003P14Rik	0.186667	0.0945034	insignificant	0.783333	35	0.596667	41
chr3	124401413	124406330	1700006A11Rik	0.274167	0.00438932	hypomethylated	0.846667	83	0.5725	30
chr3	124416844	124419223	1700006A11Rik	0.314667	0.000951298	hypomethylated	0.606667	64	0.292	46
chr3	124406520	124407591	1700006A11Rik	0.2075	0.151343	insignificant	0.6075	29	0.4	21
chr3	124409774	124412385	1700006A11Rik	0.255	0.0974681	insignificant	0.655	40	0.4	20
chr3	124412561	124413564	1700006A11Rik	0.0775	0.345125	insignificant	0.73	56	0.6525	74
chr3	124421472	124425935	1700006A11Rik	0.062	0.480641	insignificant	0.677	80	0.615	60
chr3	124407701	124409615	1700006A11Rik	0.385	1.52818e-06	stronglyHypomethylated	1	47	0.615	40
chr3	124414501	124416734	1700006A11Rik	0.465	0.0360748	stronglyHypomethylated	0.635	11	0.17	12
chr3	124419385	124419755	1700006A11Rik	0.435	4.48215e-05	stronglyHypomethylated	0.835	54	0.4	33
chr11	101987237	101987946	1700006E09Rik	0.240779	5.47378e-06	hypomethylated	0.813636	122	0.572857	254
chr11	101988564	101990793	1700006E09Rik	0.107619	0.0147566	hypomethylated	0.843333	159	0.735714	203
chr11	101988017	101988445	1700006E09Rik	0.2	1	insignificant	0.8	5	0.6	5
chr11	101990917	101991455	1700006E09Rik	0.24	0.58042	insignificant	0.8	5	0.56	9
chr11	101991512	101992119	1700006E09Rik	0.09	1	insignificant	0.2	15	0.11	9
chr14	119750218	119751290	1700006F04Rik	0.1	0.279725	insignificant	0.916667	43	0.816667	72
chr13	107687584	107689947	1700006H21Rik	0.137444	0.00035276	hypomethylated	0.739444	273	0.602	358
chr13	107690103	107691890	1700006H21Rik	0.246667	0.0198169	hypomethylated	0.9	46	0.653333	31
chr8	75449006	75462608	1700007B14Rik	0.15097	3.39145e-10	hypomethylated	0.777636	1078	0.626667	1369
chr8	75449006	75554842	1700007B14Rik	0.205958	5.73469e-10	hypomethylated	0.788986	3094	0.583027	3542
chr8	75462726	75554842	1700007B14Rik	0.229498	4.31504e-10	hypomethylated	0.793092	2016	0.563594	2173
chr8	75554924	75575872	1700007B14Rik	0.231839	1.47447e-10	hypomethylated	0.848125	333	0.616286	485
chr8	75577994	75625020	1700007B14Rik	0.201303	3.85567e-10	hypomethylated	0.748556	1038	0.547253	1095
chr8	75625111	75629713	1700007B14Rik	0.21819	2.40621e-10	hypomethylated	0.783333	519	0.565143	480
chr8	75629793	75669383	1700007B14Rik	0.182007	3.7598e-10	hypomethylated	0.709123	1606	0.527115	1437
chr8	75669499	75714769	1700007B14Rik	0.192817	4.09328e-10	hypomethylated	0.821826	1423	0.629009	1643
chr8	75714828	75746262	1700007B14Rik	0.192117	2.60018e-10	hypomethylated	0.749571	620	0.557455	628
chr8	75753484	75762974	1700007B14Rik	0.26325	1.25924e-10	hypomethylated	0.852	320	0.58875	331
chr8	75763109	75888496	1700007B14Rik	0.183952	5.73774e-10	hypomethylated	0.765111	2744	0.581159	2967
[truncated: 142,285 more rows]
